# Supplementary material for: Taxonomic variability and functional stability across Oregon coastal subsurface microbiomes
Source: Commun Biol. 2024 Dec 19;7:1663. doi: 10.1038/s42003-024-07384-y (PMC11659426; doi:10.1038/s42003-024-07384-y)
Supplement: Supplementary file 3 — Supplementary Data 1 [file 42003_2024_7384_MOESM3_ESM.txt]

# SampleID	delta	distance	depth	latitude	longitude	date	Al_ppb	B_ppb	Ba_ppb	Ca_ppm	Fe_ppb	K_ppm	Mg(II)_ppm	Mg(I)_ppm	Mn_ppb	Na_ppm	S_ppm	Si_ppb	Sr_ppb	salinity	sulfate	chlorophyll	solar_insolation	surface_nitrate	surface_phosphate	surface_salinity	surface_silicate	surface_temperature
ColS0	Columbia	0	160-190	46.22429	-124.009156	2023.10.14	0	3192.51	25.191	285.821	0	308.301	974.838	971.267	0	7951.13	671.362	1922.4	5643.75	10	2100	9.053484851	150.4520517	3.553010813	0.6453749142	28.37334023	20.0545233	11.88034295
CsN0	Coos	0	160-190	43.35727	-124.338938	2023.10.21	0	3622.04	4.733	243.33	0	299.756	810.627	805.908	0	7162.33	757.342	1697.07	4813.15	26	2302	5.683971567	167.8158333	4.431179809	0.7125771066	32.43682096	10.36511352	11.06416459
CsN2	Coos	2	160-190	43.372205	-124.326941	2023.10.21	0	3170.46	12.241	261.904	0	294.65	892.831	882.676	5.245	7483.43	723.594	1664.16	5105.86	19	1988	5.678741801	167.8158333	4.426492907	0.713142656	32.42497351	10.36870105	11.05843454
CsN4	Coos	4	160-190	43.389272	-124.314713	2023.10.21	0	3432.45	11.932	300.309	0	310.174	1022.32	1021.51	19.439	8281.32	796.002	1580.86	5857.71	30	1620	5.701955779	167.8158333	4.421635434	0.7137882977	32.41382791	10.37260113	11.05173436
NN35	Nehalem	3.5	160-190	45.68908	-123.940613	2023.11.11	0	2746.15	15.241	242.253	0	265.811	810.901	811.572	83.333	6583.67	608.391	2397.53	4745.08	23	1798	10.97546805	157.3136178	3.362657628	0.5865552579	31.01056688	16.59942329	11.19408911
NN5	Nehalem	5	160-190	45.703327	-123.941195	2023.11.11	0	1819.28	14.847	307.803	0	268.074	1043.73	1039.15	90.075	7570.88	732.235	2123.36	6387.76	22.5	2020	10.76277633	157.3068938	3.367702608	0.5881318454	31.00948439	16.69195103	11.24527662
SilS5	Siletz	5	160-190	44.882809	-124.036913	2023.11.12	0	1672.9	9.981	86.743	0	118.569	256.958	255.296	0	2768.79	236.989	2114.75	1483.84	10	900	7.073138985	162.5761506	3.600098506	0.6089346494	31.71336802	12.63611819	11.1571493
SiuS0	Siuslaw	0	160-190	44.016103	-124.138902	2023.10.08	0	3036.05	23.252	262.794	0	285.668	889.403	889.669	0	7020.22	743.912	2183.31	5060.85	25	1936	6.769385347	164.1490367	4.100263211	0.6789299503	32.23358799	10.63785878	11.08409933
SiuS2	Siuslaw	2	160-190	43.998559	-124.138189	2023.10.08	0	3299.64	22.649	311.573	0	319.017	1077.56	1068.54	30.058	8364.21	777.891	1950.42	6001.05	29	1672	6.699707788	164.6049468	4.109768791	0.6801273186	32.23433844	10.62844966	11.05020926
SiuS4	Siuslaw	4	160-190	43.980818	-124.14029	2023.10.08	0	3413.24	24.217	301.077	0	325.599	1014.1	1007.76	22.817	8072.05	779.465	2402.69	5750.11	28	1758	6.566674136	165.0659762	4.11970829	0.6813719842	32.23724835	10.61936566	11.02075682
