# Supplementary material for: Taxonomic variability and functional stability across Oregon coastal subsurface microbiomes
Source: Commun Biol. 2024 Dec 19;7:1663. doi: 10.1038/s42003-024-07384-y (PMC11659426; doi:10.1038/s42003-024-07384-y)
Supplement: Supplementary file 4 — Supplementary Data 2 [file 42003_2024_7384_MOESM4_ESM.xlsx]

## Sheet: EC
sample	2.7.1.2	5.3.1.9	2.2.1.2	5.3.1.8	2.7.1.11	2.7.1.90	3.1.3.11	4.1.2.13	5.3.1.1	1.2.1.12	2.7.2.3	5.4.2.11	5.4.2.12	4.2.1.11	2.7.1.40	2.7.9.1	2.7.9.2	1.2.4.1	1.8.1.4	1.2.7.1	1.2.7.-	1.2.7.3	1.2.7.11	1.1.1.1	1.1.1.284	1.2.1.3	1.2.1.47	1.2.1.-	6.2.1.1	6.2.1.13	5.1.3.3	3.1.3.10	5.4.2.2	5.4.2.8	5.4.2.7	2.7.1.63	4.1.1.32	4.1.1.49	2.7.1.-	2.3.3.1	2.3.3.3	2.3.3.5	4.2.1.3	1.1.1.42	1.1.1.41	1.2.4.2	2.3.1.61	2.2.1.5	4.1.1.71
ColS0	0.000117793	0.000119193	8.89301e-05	6.81155e-05	4.48447e-06	4.48447e-06	6.72113e-05	0.000131356	2.72137e-05	8.26191e-05	0.000295719	7.53825e-05	0.000115895	0.000365602	0.000434406	5.72593e-05	1.18027e-05	0.000317005	3.87573e-05	0.0003574	3.3023e-05	0.000388646	0.000354926	1.6351e-05	1.6351e-05	4.32858e-06	4.32858e-06	2.18986e-05	1.80767e-05	1.15019e-05	2.94494e-05	0	2.7863e-05	2.7863e-05	7.45781e-05	3.53434e-05	3.40838e-05	0.000162139	9.40923e-05	0.000116535	1.44267e-05	1.18841e-05	0	4.64296e-05	4.0722e-06	0	8.96538e-06	0	0
CsN0	0.000129537	0.00013325	0.00014352	9.50681e-05	0.000104634	8.07809e-05	0.000115969	0.000239711	7.59689e-05	5.54328e-05	0.000313009	6.95224e-05	0.000167538	0.000401633	0.000428458	0.000170266	4.69631e-05	0.000276455	6.93795e-05	0.000317553	6.43048e-05	0.00047201	0.000436139	4.17144e-05	2.83889e-05	7.80801e-06	7.80801e-06	5.84078e-06	3.47893e-05	4.83194e-05	2.35187e-05	0	3.42835e-05	3.42835e-05	6.54828e-05	9.70346e-05	5.41422e-05	0.000201598	5.05092e-05	5.30693e-05	1.44574e-05	5.95465e-06	2.07304e-05	6.56501e-05	4.21886e-05	1.86235e-05	5.48722e-05	1.86235e-05	1.86235e-05
CsN2	9.98059e-05	0.000138521	0.000115663	7.99064e-05	7.75986e-05	7.10704e-05	0.000109619	0.000218782	8.06842e-05	4.50682e-05	0.000279913	5.65426e-05	0.000159871	0.000358011	0.00038263	0.000144956	3.32852e-05	0.000254128	4.84592e-05	0.000241948	5.11576e-05	0.000422272	0.000394129	4.67737e-05	3.97702e-05	8.69011e-06	8.69011e-06	1.80364e-05	2.511e-05	3.12337e-05	4.77995e-05	1.13172e-05	2.48731e-05	2.48731e-05	7.79656e-05	0.000100128	6.63713e-05	0.000140662	4.91957e-05	7.62414e-05	1.93088e-06	7.95287e-06	1.96287e-05	4.39572e-05	3.32245e-05	1.99246e-05	3.15721e-05	1.99246e-05	1.99246e-05
CsN4	8.26612e-05	8.81906e-05	0.000117234	9.41017e-05	0.000103156	8.58314e-05	6.06186e-05	0.000204242	7.71718e-05	3.52404e-05	0.000275828	0.000131094	0.000159353	0.000335951	0.000376307	0.000148102	4.92039e-05	0.00022653	3.4515e-05	0.000220069	4.61239e-05	0.000391875	0.000374109	4.34603e-05	4.01804e-05	1.44139e-05	1.44139e-05	5.5345e-06	2.84294e-05	3.88906e-05	3.69369e-05	2.50285e-06	8.79642e-05	8.79642e-05	3.98276e-05	1.97615e-05	5.4524e-05	0.000187231	3.40911e-05	4.87851e-05	0	0	1.55361e-05	5.38581e-05	2.27763e-05	1.62698e-05	2.97349e-05	1.62698e-05	1.62698e-05
NN35	4.89015e-05	8.47239e-05	0.000108816	6.01759e-05	6.56852e-05	4.97626e-05	0.000108919	0.000251207	8.04616e-05	5.43547e-05	0.000279801	9.90219e-05	0.000156097	0.000400131	0.000410332	0.000140655	3.72478e-05	0.000250533	2.10767e-05	0.000259953	7.08967e-05	0.000433273	0.000402131	2.08147e-05	2.02565e-05	1.9135e-05	1.9135e-05	5.84268e-06	1.35921e-05	3.37787e-05	4.13315e-05	3.32263e-05	6.15397e-05	6.15397e-05	7.31392e-05	5.69894e-05	5.74012e-05	0.00014544	6.35737e-05	9.86476e-05	4.57872e-06	5.3882e-06	1.28322e-05	6.95666e-05	1.29394e-05	9.04894e-06	2.62369e-05	9.04894e-06	9.04894e-06
NN5	5.45824e-05	0.000108125	9.25422e-05	9.56425e-05	5.14081e-05	4.56269e-05	0.000118802	0.000210603	5.12025e-05	3.57951e-05	0.000303162	9.18371e-05	0.000167748	0.000412175	0.000400614	0.000183953	4.41806e-05	0.000274323	1.22653e-05	0.000250169	9.69027e-05	0.000411302	0.000369199	1.65883e-05	1.5129e-05	7.05435e-06	7.05435e-06	5.39073e-06	1.23351e-05	3.0983e-05	4.16014e-05	1.50333e-05	3.60731e-05	3.60731e-05	7.26579e-05	5.87025e-05	6.10481e-05	0.00013889	3.74694e-05	9.03246e-05	1.70993e-06	3.5214e-06	1.12835e-05	3.22406e-05	1.91564e-05	6.9803e-06	1.06536e-05	6.9803e-06	6.9803e-06
SilS5	8.62379e-05	0.000109991	0.000117599	7.75986e-05	7.13844e-05	6.11378e-05	9.85703e-05	0.000186419	5.4318e-05	4.46496e-05	0.000278323	4.87859e-05	0.000207928	0.000365418	0.000520786	0.00013098	3.88358e-05	0.000327741	2.83142e-05	0.000172954	7.01911e-05	0.000395361	0.000376593	1.63365e-05	9.87017e-06	5.68329e-06	5.68329e-06	3.01194e-05	1.20334e-05	1.84649e-05	0.000104457	0	2.91047e-05	2.91047e-05	6.87805e-05	9.66596e-05	5.68093e-05	0.000214538	2.94455e-05	7.59616e-05	0	1.41849e-06	9.82745e-06	3.70281e-05	4.16067e-05	7.49819e-06	1.40775e-05	7.49819e-06	7.49819e-06
SiuS0	0.000111559	0.000137655	0.000135871	9.26402e-05	7.71418e-05	5.70505e-05	6.8732e-05	0.000236064	6.80454e-05	3.3216e-05	0.000292964	7.14765e-05	0.00018248	0.000313636	0.000441016	0.000151195	4.17926e-05	0.000311132	5.85029e-05	0.000278378	4.48948e-05	0.000468999	0.000435538	4.60883e-05	3.1296e-05	5.57187e-06	5.57187e-06	1.142e-05	2.90514e-05	3.48644e-05	3.14978e-05	0	3.86914e-05	3.86914e-05	8.19302e-05	8.35406e-05	8.20037e-05	0.00012436	2.93768e-05	5.90133e-05	1.48564e-05	1.8357e-05	1.45726e-05	3.89271e-05	2.80897e-05	1.47125e-05	3.7784e-05	1.47125e-05	1.47125e-05
SiuS2	9.47943e-05	0.000143106	0.000123982	0.000136722	6.10719e-05	4.93184e-05	0.000109612	0.000290428	6.1534e-05	3.88706e-05	0.000332321	0.00010387	0.000144394	0.000361835	0.000447302	0.000128725	4.32924e-05	0.000292273	3.82918e-05	0.000298607	4.48657e-05	0.00049252	0.000457236	4.27359e-05	2.99782e-05	5.21531e-06	5.21531e-06	1.5019e-05	3.04388e-05	3.23577e-05	3.32207e-05	2.71679e-06	3.80174e-05	3.80174e-05	7.43737e-05	5.71888e-05	7.07836e-05	0.000159349	4.22398e-05	5.73776e-05	9.73399e-06	1.0023e-05	1.33921e-05	4.49362e-05	3.1761e-05	1.07225e-05	2.89926e-05	1.07225e-05	1.07225e-05
SiuS4	5.03999e-05	0.000200238	0.000155691	6.38684e-05	4.78215e-05	4.45729e-05	0.000138238	0.000259545	6.32491e-05	7.34855e-05	0.000278252	9.42129e-05	0.000160496	0.000331224	0.000426162	0.000115847	8.71926e-05	0.000259544	3.95862e-05	0.000341216	5.44072e-05	0.00037327	0.000350673	2.5672e-05	1.74716e-05	1.44149e-05	1.44149e-05	5.0487e-06	1.98828e-05	4.04787e-05	1.97073e-05	0	4.601e-05	4.601e-05	2.86867e-05	3.61019e-05	3.73503e-05	0.000103591	5.3287e-05	1.93835e-05	1.20108e-05	9.89398e-06	1.37092e-05	3.2534e-05	1.98274e-05	1.90675e-05	5.46371e-05	1.90675e-05	1.90675e-05
[truncated: 1,581 more columns]

## Sheet: KEGG Level A
sample	metabolism	genetic_information_processing	environmental_information_processing	cellular_processes	organismal_systems	human_diseases
ColS0	0.0766959	0.0292095	0.0198457	0.0162547	0.00890795	0.00861151
CsN0	0.0800371	0.0280368	0.0200088	0.0157962	0.007372	0.00877852
CsN2	0.0748718	0.0272976	0.0181937	0.014836	0.00734038	0.00825907
CsN4	0.0724331	0.0261127	0.0186699	0.0147415	0.00719814	0.00853141
NN35	0.0736747	0.026313	0.0187136	0.0145542	0.00725245	0.00837986
NN5	0.0712596	0.0266087	0.0182712	0.0140629	0.00724218	0.0080797
SilS5	0.073544	0.027037	0.0166727	0.0141002	0.00753206	0.0083063
SiuS0	0.0767777	0.0276974	0.0193418	0.0155822	0.00749778	0.00849013
SiuS2	0.075461	0.0273173	0.0185759	0.0151054	0.00740694	0.00867242
SiuS4	0.071665	0.0266112	0.0196183	0.015346	0.00773701	0.00875874

## Sheet: KEGG Level B
sample	carbohydrate_metabolism	energy_metabolism	lipid_metabolism	nucleotide_metabolism	amino_acid_metabolism	metabolism_of_other_amino_acids	glycan_biosynthesis_and_metabolism	metabolism_of_cofactors_and_vitamins	metabolism_of_terpenoids_and_polyketides	biosynthesis_of_other_secondary_metabolites	xenobiotics_biodegradation_and_metabolism	transcription	translation	folding_sorting_and_degradation	replication_and_repair	chromosome	information_processing_in_viruses	membrane_transport	signal_transduction	signaling_molecules_and_interaction	transport_and_catabolism	cell_growth_and_death	cellular_community_eukaryotes	cellular_community_prokaryotes	cell_motility	immune_system	endocrine_system	circulatory_system	digestive_system	excretory_system	nervous_system	development_and_regeneration	aging	environmental_adaptation	cancer_overview	cancer_specific_types	infectious_disease_viral	infectious_disease_bacterial	infectious_disease_parasitic	immune_disease	neurodegenerative_disease	substance_dependence	cardiovascular_disease	endocrine_and_metabolic_disease	drug_resistance_antimicrobial	drug_resistance_antineoplastic	protein_families_metabolism	protein_families_genetic_information_processing	protein_families_signaling_and_cellular_processes
ColS0	0.0186849	0.0200657	0.00823627	0.00912912	0.0213598	0.00638365	0.00436941	0.0158433	0.00394832	0.00271138	0.00670432	0.000992655	0.0142186	0.006761	0.00717377	6.91121e-05	0	0.00870243	0.0111708	6.12824e-05	0.00118214	0.00499516	5.25282e-05	0.00931975	0.00227106	0.000530991	0.00248102	0.000466709	0.00154416	0.000131684	0.00142821	4.00156e-05	0.00197761	0.00195687	0.00262199	0.000904781	0.000972623	0.00129326	0.000289488	2.39846e-05	0.00123957	4.69385e-05	0.00296748	0.00287523	0.00181332	0.00151388	0.0250598	0.0615425	0.0447292
CsN0	0.0198849	0.01868	0.00808408	0.0087171	0.0220749	0.00635008	0.00575194	0.0177449	0.00417476	0.00388134	0.00616164	0.00076889	0.0126644	0.00680912	0.00770479	8.95836e-05	0	0.00959533	0.0105368	8.50669e-05	0.00132546	0.00448103	2.78117e-05	0.00901784	0.00213196	0.000541284	0.00228183	0.000152799	0.00132245	0.000106746	0.00109668	2.65935e-05	0.00174318	0.00138063	0.00225244	0.000720861	0.000789459	0.00134621	0.00018347	5.36561e-05	0.00108741	4.66344e-05	0.00255683	0.00226214	0.00226439	0.00142625	0.0262828	0.0599186	0.0480804
CsN2	0.0187433	0.0176455	0.00767407	0.00884922	0.0209452	0.00592257	0.00502782	0.0167186	0.00378789	0.00326614	0.00573903	0.000627334	0.0122855	0.00668765	0.00763011	7.45319e-05	0	0.00878511	0.00957474	6.1738e-05	0.00111501	0.00425314	2.34849e-05	0.00849108	0.00215495	0.000523148	0.00211934	0.000140585	0.00132461	0.000109487	0.0012717	3.32581e-05	0.00151868	0.00149845	0.0019069	0.000665284	0.000708924	0.00131242	0.000149443	4.00525e-05	0.000974766	3.44743e-05	0.00237903	0.00216459	0.00214002	0.00151619	0.0245719	0.0585884	0.0438405
CsN4	0.017567	0.016812	0.00692886	0.00787098	0.0201361	0.0060603	0.0051368	0.0165193	0.00355787	0.00363041	0.00570444	0.00068814	0.0123968	0.00605688	0.00683853	0.000140287	2.30832e-05	0.00871151	0.0100915	9.81803e-05	0.00122742	0.0044829	5.81479e-05	0.00819262	0.00183775	0.000501357	0.00214367	0.000136049	0.00114128	0.000105646	0.00122042	2.78072e-05	0.00181269	0.00147403	0.00245401	0.000791796	0.00106521	0.00113936	9.22643e-05	2.46082e-05	0.00104585	2.16345e-05	0.00232579	0.00217319	0.00196066	0.00143901	0.024741	0.0551017	0.0440595
NN35	0.018424	0.0171041	0.00674013	0.00872383	0.0204462	0.0058584	0.00495491	0.017353	0.00375778	0.00332966	0.0061069	0.000772758	0.0120173	0.00625308	0.0071942	6.96482e-05	1.97003e-05	0.0087402	0.0100857	8.57244e-05	0.00125312	0.00447732	3.69923e-05	0.00843084	0.00145146	0.000480899	0.00218353	0.000138003	0.00128963	9.16586e-05	0.00125554	2.49117e-05	0.00165348	0.00142095	0.00220414	0.00069955	0.00110254	0.000993211	0.000101332	1.28044e-05	0.000930808	4.30443e-05	0.00214815	0.00216756	0.00204918	0.00139594	0.0236173	0.0551731	0.0412986
NN5	0.0181138	0.0162241	0.00640867	0.00816703	0.0201213	0.00545946	0.00468082	0.0170095	0.00352584	0.0033393	0.00542974	0.000826963	0.0124431	0.006192	0.00705838	8.15116e-05	2.05935e-05	0.00847071	0.0099459	6.53367e-05	0.00116144	0.00456142	7.45827e-05	0.0081435	0.00137357	0.000550633	0.00241878	0.000147694	0.00124357	9.90269e-05	0.00109979	1.58878e-05	0.00156312	0.00154275	0.00208477	0.000620777	0.000985935	0.00105897	7.75835e-05	1.25323e-05	0.00100472	3.20366e-05	0.00210856	0.00227468	0.00193258	0.00138067	0.023296	0.0554168	0.0403058
SilS5	0.0190238	0.0167623	0.00694824	0.00865302	0.0204706	0.00604763	0.00522429	0.0162741	0.00384898	0.00333858	0.00587449	0.000612845	0.0122597	0.00635332	0.00775761	5.35433e-05	0	0.00745365	0.0092726	7.88149e-05	0.00133518	0.00446526	1.78734e-05	0.0075153	0.00173531	0.00043242	0.00229552	0.000200867	0.00141129	9.01715e-05	0.00128563	4.02614e-05	0.00154698	0.00142253	0.00204365	0.0005791	0.000897889	0.00112218	0.000137531	2.62617e-05	0.000855969	5.61941e-05	0.00240324	0.00226655	0.00227694	0.00140959	0.0231592	0.0577674	0.0412852
SiuS0	0.0189702	0.0178933	0.00813265	0.00885143	0.0207475	0.0060189	0.00538331	0.0171266	0.00402484	0.00333845	0.00607088	0.00071004	0.0128796	0.00674846	0.00726243	9.68724e-05	0	0.00942652	0.0100345	7.33825e-05	0.00120159	0.00445156	1.85811e-05	0.00901635	0.00206795	0.000530842	0.0023177	0.000193257	0.00129934	0.000148295	0.00123244	2.91925e-05	0.00160437	0.00146738	0.00217136	0.000709788	0.000798988	0.00127346	0.000157939	4.36825e-05	0.000976153	5.12255e-05	0.00246898	0.00238823	0.00223445	0.0013436	0.0261446	0.0594261	0.0460188
SiuS2	0.0188162	0.0177134	0.00753382	0.00866266	0.020493	0.0059793	0.00556749	0.0168955	0.00394526	0.00340839	0.00601505	0.000827437	0.0126331	0.00636975	0.007433	6.72254e-05	0	0.00866364	0.00998689	5.77655e-05	0.00112778	0.00436529	5.12097e-05	0.00875731	0.00204344	0.000493387	0.00229739	0.000157184	0.00130781	0.000140106	0.00113959	2.6088e-05	0.00159636	0.00147303	0.00219757	0.000637882	0.000955961	0.00114826	0.000142658	2.70217e-05	0.000932816	5.94397e-05	0.00222585	0.00230545	0.0023229	0.00138077	0.025326	0.0589893	0.0443159
SiuS4	0.0177641	0.016568	0.00670573	0.00870799	0.0194475	0.00605624	0.00482934	0.0167658	0.00376886	0.00306253	0.00561734	0.000811431	0.0122916	0.00684492	0.00654911	0.000121984	2.88857e-05	0.00949823	0.0102393	6.03842e-05	0.00111511	0.00461201	9.57341e-05	0.00892134	0.00208969	0.000513419	0.00242676	0.000173418	0.00123896	0.000119717	0.0014001	3.39555e-05	0.0018503	0.00136315	0.00219624	0.000592935	0.00131111	0.00123082	0.000112679	3.00261e-05	0.00117792	1.91485e-05	0.00229665	0.00244874	0.00173671	0.00139923	0.0227855	0.055355	0.0439152
[truncated: 4 more columns]

## Sheet: KEGG Level C
sample	glycolysis_gluconeogenesis	citrate_cycle_tca_cycle	pentose_phosphate_pathway	pentose_and_glucuronate_interconversions	fructose_and_mannose_metabolism	galactose_metabolism	ascorbate_and_aldarate_metabolism	starch_and_sucrose_metabolism	amino_sugar_and_nucleotide_sugar_metabolism	pyruvate_metabolism	glyoxylate_and_dicarboxylate_metabolism	propanoate_metabolism	butanoate_metabolism	c5_branched_dibasic_acid_metabolism	inositol_phosphate_metabolism	oxidative_phosphorylation	photosynthesis	carbon_fixation_in_photosynthetic_organisms	carbon_fixation_pathways_in_prokaryotes	methane_metabolism	nitrogen_metabolism	sulfur_metabolism	fatty_acid_biosynthesis	fatty_acid_elongation	fatty_acid_degradation	cutin_suberine_and_wax_biosynthesis	steroid_biosynthesis	primary_bile_acid_biosynthesis	secondary_bile_acid_biosynthesis	steroid_hormone_biosynthesis	glycerolipid_metabolism	glycerophospholipid_metabolism	ether_lipid_metabolism	sphingolipid_metabolism	arachidonic_acid_metabolism	linoleic_acid_metabolism	alpha_linolenic_acid_metabolism	biosynthesis_of_unsaturated_fatty_acids	purine_metabolism	pyrimidine_metabolism	alanine_aspartate_and_glutamate_metabolism	glycine_serine_and_threonine_metabolism	cysteine_and_methionine_metabolism	valine_leucine_and_isoleucine_degradation	valine_leucine_and_isoleucine_biosynthesis	lysine_biosynthesis	lysine_degradation	arginine_biosynthesis	arginine_and_proline_metabolism
ColS0	0.00330389	0.00237976	0.00232103	0.000250631	0.000748771	0.000437255	9.95074e-05	0.00166249	0.00200097	0.00553615	0.00530521	0.00166414	0.00402671	0.000662296	0.000378373	0.00565298	0.00135247	0.0022992	0.00500181	0.00484437	0.00266237	0.00267622	0.00145104	4.72906e-05	0.00236087	0	7.85682e-05	0.000117145	9.86504e-06	4.36908e-06	0.00198201	0.00250826	0.000161948	0.000134667	0.000185202	8.04303e-05	0.000113851	0.000453708	0.00676683	0.00284923	0.00403745	0.00331429	0.00375125	0.00239975	0.00123924	0.00121715	0.00212702	0.00318479	0.00138483
CsN0	0.00406396	0.0024672	0.00263382	0.000543802	0.00125652	0.000613687	0.000227326	0.00195127	0.00266302	0.00507899	0.00469664	0.00183141	0.00397422	0.000916553	0.000624904	0.00541458	0.00128173	0.00233449	0.00445207	0.00486777	0.00208698	0.00189962	0.00171574	2.0328e-05	0.00207738	9.17526e-06	0.000151843	5.60348e-05	1.48437e-05	8.75674e-06	0.00179552	0.00250685	0.000137263	0.000183985	0.000131789	3.54699e-05	0.000120384	0.000389923	0.00596921	0.00324439	0.00378885	0.00352184	0.0040422	0.0029734	0.00144669	0.00125994	0.00210967	0.00287055	0.00157211
CsN2	0.0035929	0.00217868	0.0025017	0.000564458	0.00112293	0.00053747	0.000181865	0.00184179	0.00256415	0.00486958	0.0045984	0.00165868	0.00357641	0.000829964	0.000519235	0.00506788	0.00109433	0.00222834	0.00423794	0.00454843	0.00214623	0.0017004	0.00165752	1.13386e-05	0.00205085	9.1906e-06	0.000118772	9.6286e-05	2.06617e-05	1.4619e-05	0.001781	0.00227452	0.000137794	0.000142922	6.92996e-05	1.45213e-05	9.57937e-05	0.000367245	0.00625673	0.00307893	0.00389123	0.00305908	0.00340588	0.00271094	0.00140687	0.00118235	0.00203684	0.00288852	0.00143357
CsN4	0.00348166	0.00212232	0.00213691	0.000369984	0.00100023	0.00056854	0.000211044	0.00148927	0.0022816	0.00435453	0.00448994	0.00145545	0.00370593	0.000803815	0.000540434	0.00497583	0.0010746	0.00190832	0.00381467	0.00428137	0.001994	0.00190713	0.00154189	3.04891e-05	0.00182262	0	0.000103921	5.07332e-05	1.72929e-05	7.75933e-06	0.00150467	0.00202413	0.000100235	0.000120953	5.58497e-05	3.43623e-06	6.05152e-05	0.000494135	0.00544108	0.00298496	0.00362062	0.00296778	0.00339643	0.00260402	0.00123917	0.00110229	0.00180075	0.00274139	0.0013658
NN35	0.00356842	0.00225415	0.00237683	0.000431139	0.000972814	0.00050311	0.000161536	0.00144947	0.00225331	0.00452754	0.00469046	0.00156933	0.0040343	0.000825666	0.000556148	0.00473864	0.00102824	0.002028	0.00416042	0.0043479	0.00204708	0.00204137	0.00128536	1.61132e-05	0.00195916	2.0756e-06	5.04682e-05	6.67273e-05	2.44226e-05	5.44754e-06	0.00149842	0.00213787	0.000180352	8.05759e-05	9.53071e-05	4.10925e-05	0.000100529	0.000444008	0.00600832	0.00323852	0.00384275	0.00303064	0.00352102	0.00271331	0.00138626	0.00102322	0.00197416	0.00274553	0.00152892
NN5	0.00350292	0.00214187	0.00231774	0.000371568	0.000814878	0.000554618	0.000179395	0.0016814	0.00232219	0.0043766	0.00421216	0.00139639	0.00393976	0.000958542	0.000521276	0.00460982	0.000919222	0.00199909	0.00400687	0.00428382	0.00185339	0.00179647	0.00130199	1.52155e-05	0.00173004	0	3.91811e-05	5.30938e-05	2.02298e-05	1.29462e-06	0.0013596	0.00206737	0.000159199	7.19985e-05	8.3354e-05	2.74715e-05	7.64873e-05	0.000463915	0.00564152	0.00296044	0.00352245	0.00299288	0.00359274	0.00245207	0.00135209	0.00103296	0.00172397	0.00269943	0.00144312
SilS5	0.00366785	0.00225414	0.00222008	0.000607866	0.0010419	0.000671674	0.000147934	0.00185143	0.00270544	0.00483309	0.00446105	0.0014424	0.00377353	0.000878762	0.000490963	0.00519081	0.00100922	0.00198422	0.00395414	0.00406466	0.00210833	0.00168876	0.00133879	3.66394e-05	0.00197088	7.64989e-06	7.98058e-05	7.62034e-05	1.4256e-05	4.69348e-06	0.00155828	0.00222104	0.00012734	0.000189794	0.00011082	2.71061e-05	8.32254e-05	0.00037573	0.00598474	0.00311022	0.00381548	0.00321918	0.00328451	0.00252344	0.00131975	0.00117218	0.00191784	0.00279257	0.0013819
SiuS0	0.00376001	0.00234253	0.0025032	0.000465021	0.00105152	0.000542588	0.000197072	0.00193516	0.00262328	0.00499136	0.0046069	0.00169028	0.00383634	0.000808945	0.000496618	0.00514413	0.00125397	0.00207723	0.00435007	0.00454101	0.00221527	0.00182407	0.00167255	2.82781e-05	0.00213625	3.14283e-06	0.000164406	8.29321e-05	3.11836e-05	1.52801e-05	0.00192155	0.00232835	0.000127523	0.00018692	0.000135513	3.45922e-05	0.000105896	0.000391323	0.00619579	0.00315822	0.0037084	0.00311533	0.00362947	0.00279193	0.00131892	0.00114734	0.00204101	0.00277152	0.0014402
SiuS2	0.00386299	0.00233237	0.0025863	0.000482355	0.00110851	0.000502814	0.000205141	0.00182392	0.00256019	0.00489891	0.00453225	0.00164505	0.00377877	0.000819214	0.000475163	0.00492671	0.00108587	0.00228888	0.00432672	0.00461483	0.00208865	0.00186898	0.00144933	2.28823e-05	0.00202979	3.30942e-06	0.000179299	7.56072e-05	1.8257e-05	1.76393e-05	0.00172654	0.00218203	0.000113294	0.000178645	0.000167304	2.9624e-05	9.75656e-05	0.000388254	0.00607627	0.00312163	0.00355594	0.00317164	0.00359836	0.0027485	0.00139539	0.00106538	0.00194898	0.00251886	0.00145106
SiuS4	0.00354281	0.00218133	0.00253587	0.000487225	0.000925803	0.000298205	0.000205771	0.00172659	0.00217481	0.00456474	0.00444928	0.00164606	0.0037334	0.000645755	0.000557672	0.0044961	0.000857413	0.00181198	0.00399255	0.00441575	0.00224666	0.00177843	0.00133653	2.82121e-05	0.00189216	7.62253e-06	6.31651e-05	4.89723e-05	2.48656e-05	1.09123e-05	0.00142801	0.00197855	8.92122e-05	8.86903e-05	9.99363e-05	4.0993e-06	7.09338e-05	0.000547242	0.00608216	0.00315836	0.00389889	0.00303379	0.00330388	0.00259308	0.00115439	0.000986997	0.00189675	0.00295981	0.00140833
[truncated: 324 more columns]

## Sheet: gene level
sample	ACR3	GET3	GstB	PiT	aioA	aioB	aioR	aioS	aoxC	arrA	arrB	arsA	arsB	arsC	arsD	arsH	arsJ	arsM	arsO	arsP	arsR	arxA	arxB	arxC	arxR	arxS	arxX	glpF	moeA	pgpA	pstA	pstB	pstC	pstS	yffB	K00003	K00009	K00010	K00012	K00013	K00014	K00018	K00019	K00020	K00021	K00023	K00024	K00027	K00029
ColS0	0.00101796	9.97849e-05	0.000938349	0.000885028	0.000315595	0.000133578	0.000556275	4.83742e-05	6.52756e-05	0.000336842	9.07245e-05	0.00153828	0.00117603	0.00102926	0.000184527	0.000484079	0.000513301	0.00171315	2.94832e-05	0	0.00497525	0.000131878	0.000277096	0.000115817	0.00136674	0.000360947	0	0.000138464	0.00427789	0.000301997	9.01462e-05	0.0100807	7.47267e-05	0.00116834	0.000205854	7.69629e-05	0	0	3.34816e-05	4.09796e-05	4.39473e-05	3.82143e-05	0	2.32093e-05	0	1.16252e-05	4.9315e-05	1.94224e-05	5.1891e-05
CsN0	0.00117635	0.000167788	0.000632691	0.000425032	0.000328914	0.000287019	0.000813433	1.68618e-05	0.000131454	0.000315685	0.00016447	0.00135695	0.0010152	0.00113066	0.000388537	0.000581644	0.00040052	0.0015531	5.34146e-05	4.55955e-05	0.00516488	7.66241e-05	0.000227384	2.90605e-05	0.00143033	0.000453165	9.32767e-06	0.000144599	0.0050191	0.000138633	0.000126385	0.00999754	5.90811e-05	0.0013146	0.000146054	0.000106938	0	4.98018e-05	7.59545e-05	3.98102e-05	1.79495e-05	3.20797e-05	1.27865e-05	0.000109872	1.30403e-05	1.92993e-05	7.71548e-05	6.48788e-06	8.24342e-05
CsN2	0.00120066	0.000151056	0.00066085	0.000380762	0.000378985	0.000310233	0.000684699	1.61489e-05	0.000107627	0.000285907	0.000128529	0.00126264	0.00099629	0.00122518	0.000420614	0.000562489	0.000317881	0.00162789	5.314e-05	2.48999e-05	0.00482439	0.000100001	0.000236382	4.01306e-05	0.00126986	0.000361065	0	0.000135823	0.00480066	0.00014043	0.000136272	0.00917014	0.000115901	0.00153165	0.000169714	6.82959e-05	5.21526e-06	4.55229e-05	5.92314e-05	3.83862e-05	3.32653e-05	4.02455e-05	1.38681e-05	9.62116e-05	2.19609e-05	7.58396e-06	6.21325e-05	4.33249e-06	0.000105303
CsN4	0.0011783	0.000124295	0.000756671	0.000504434	0.000369154	0.000319687	0.000827726	1.43503e-05	6.2916e-05	0.000349918	0.000180393	0.000981326	0.000846352	0.00117697	0.000458835	0.000607842	0.000262767	0.00143299	4.94272e-05	5.39398e-05	0.00458503	0.000126007	0.000191097	4.60284e-06	0.0010685	0.00032146	1.25966e-05	0.000215502	0.00472677	0.000106435	0.000120284	0.00944062	0.000129504	0.00145598	0.000138776	8.32758e-05	0	3.76447e-05	3.66669e-05	5.69882e-05	9.56742e-06	3.21029e-05	4.35242e-05	9.95139e-05	0	4.2791e-05	6.21532e-05	1.72467e-05	6.09061e-05
NN35	0.00110691	0.000150128	0.000722486	0.00048105	0.000382971	0.000331587	0.000675415	2.18823e-06	5.19256e-05	0.000352614	0.00019259	0.000781089	0.000717851	0.00107998	0.000326662	0.000618799	0.000306577	0.00130853	8.6078e-05	5.42226e-05	0.00398052	9.27773e-05	0.000172273	3.15414e-05	0.00123159	0.000408446	8.03968e-06	0.000162326	0.00510522	0.000135491	9.06675e-05	0.00977021	9.10404e-05	0.00149257	7.2709e-05	7.43584e-05	3.53343e-06	3.8604e-05	4.63117e-05	4.74234e-05	8.51509e-06	1.22887e-05	1.68994e-05	6.65313e-05	0	2.57798e-05	6.26848e-05	1.3209e-05	9.24906e-05
NN5	0.000941972	0.000172762	0.000621304	0.000492503	0.000344788	0.00029889	0.000510408	5.72039e-06	3.82438e-05	0.00034948	0.00022564	0.000847083	0.000633562	0.00111088	0.000394739	0.000687772	0.000233457	0.00123579	6.18485e-05	4.79891e-05	0.00410702	0.000149248	0.000149812	1.46863e-05	0.00126023	0.000371961	8.40678e-06	0.000204859	0.00441202	0.000171229	8.55929e-05	0.00956748	0.000109417	0.00148914	7.60938e-05	4.88489e-05	0	2.55048e-05	3.58156e-05	3.8335e-05	1.03336e-05	2.72415e-05	4.26625e-05	6.16459e-05	3.86576e-06	2.07676e-05	4.91234e-05	1.15102e-05	8.05534e-05
SilS5	0.00102236	0.000131533	0.000617083	0.000389467	0.000364859	0.000338802	0.000694263	1.8478e-05	7.2026e-05	0.000252506	0.000136607	0.00121933	0.000618447	0.00109388	0.000346372	0.000572445	0.000396592	0.00149381	7.3215e-05	3.71662e-05	0.00466207	6.10851e-05	0.000118702	9.30533e-06	0.000978769	0.000277344	0	0.000104645	0.00470835	0.000149769	8.7673e-05	0.00958148	0.000114998	0.00140249	0.000103446	8.95752e-05	1.48833e-05	3.1492e-05	6.01029e-05	2.59413e-05	1.89839e-05	3.51728e-05	3.04239e-05	2.14291e-05	1.21973e-05	3.40534e-05	5.31573e-05	1.54551e-06	8.22788e-05
SiuS0	0.00137555	0.000145598	0.000672652	0.000453124	0.000227975	0.000276308	0.000799658	1.60837e-05	9.61942e-05	0.000305489	0.000116318	0.00129972	0.00105861	0.00118176	0.000394373	0.000603278	0.000426822	0.00156801	5.30713e-05	2.75525e-05	0.00476402	9.00458e-05	0.000227446	2.0875e-05	0.00152718	0.000446222	2.35826e-05	0.000173304	0.00476046	0.000131265	8.68755e-05	0.00939782	0.000109678	0.00143066	0.000177082	6.41601e-05	5.35023e-06	3.91055e-05	6.7451e-05	4.58467e-05	4.32209e-05	3.46093e-05	2.26136e-05	6.58357e-05	1.84863e-05	8.34496e-06	7.6981e-05	5.55577e-06	8.43541e-05
SiuS2	0.00118547	0.000152281	0.000626166	0.000402859	0.000318175	0.000302726	0.000757836	1.00972e-05	0.000116168	0.000311629	0.000131175	0.00117629	0.000957878	0.00111707	0.000397832	0.000590259	0.000388897	0.00159793	4.95442e-05	2.99008e-05	0.0044962	9.3484e-05	0.000242208	1.36324e-05	0.00137003	0.000476467	1.47409e-05	0.000120748	0.00458307	0.000153333	0.000114216	0.00912996	6.8527e-05	0.00137199	0.00013771	6.71032e-05	7.5118e-06	2.74578e-05	7.55208e-05	4.03892e-05	4.66163e-05	3.53423e-05	1.56347e-05	8.66785e-05	2.62314e-05	2.88686e-05	6.09501e-05	0	7.74477e-05
SiuS4	0.00118253	0.000133135	0.000727123	0.000535226	0.000449601	0.00031978	0.000763796	1.20543e-05	0.00010977	0.000322868	0.000139613	0.000750899	0.000889262	0.000972597	0.000374086	0.000436023	0.000283956	0.00144696	3.63655e-05	0.000127314	0.00468878	5.30489e-05	0.000158825	3.39862e-05	0.00123171	0.000438118	4.72405e-05	0.000124815	0.00554105	9.69357e-05	6.45633e-05	0.00982516	7.72639e-05	0.00147509	9.21485e-05	5.13361e-05	0	4.14432e-05	5.22071e-05	2.69354e-05	8.07092e-06	1.57864e-05	1.03437e-05	8.53747e-05	1.21169e-05	9.95773e-06	3.87017e-05	2.15598e-05	9.1205e-05
[truncated: 3,466 more columns]
