# Supplementary material for: Taxonomic variability and functional stability across Oregon coastal subsurface microbiomes
Source: Commun Biol. 2024 Dec 19;7:1663. doi: 10.1038/s42003-024-07384-y (PMC11659426; doi:10.1038/s42003-024-07384-y)
Supplement: Supplementary file 5 — Supplementary Data 3 [file 42003_2024_7384_MOESM5_ESM.xlsx]

## Sheet: Level 7
taxon	ColS0	CsN0	CsN2	CsN4	NN35	NN5	SilS5	SiuS0	SiuS2	SiuS4
Bacteria;Acidobacteriota;Thermoanaerobaculia;Thermoanaerobaculales;Thermoanaerobaculaceae;Subgroup 10;uncultured Acidobacteria bacterium	106	143	168	35	16	18	26	222	59	7
Bacteria;Proteobacteria;Gammaproteobacteria;Steroidobacterales;Woeseiaceae;Woeseia;uncultured bacterium	359	392	425	60	43	85	150	860	281	13
Bacteria;Gemmatimonadota;BD2-11 terrestrial group;uncultured bacterium;uncultured bacterium;uncultured bacterium;uncultured bacterium	16	31	14	27	41	91	4	38	39	1
Bacteria;Proteobacteria;Gammaproteobacteria;SZB50;uncultured gamma proteobacterium;uncultured gamma proteobacterium;uncultured gamma proteobacterium	18	25	53	8	3	2	12	38	10	0
Bacteria;Acidobacteriota;Thermoanaerobaculia;Thermoanaerobaculales;Thermoanaerobaculaceae;Subgroup 10;uncultured bacterium	105	179	173	58	28	112	32	242	103	6
Bacteria;Latescibacterota;uncultured bacterium;uncultured bacterium;uncultured bacterium;uncultured bacterium;uncultured bacterium	35	14	17	1	4	3	0	31	11	0
Bacteria;Acidobacteriota;Vicinamibacteria;Vicinamibacterales;uncultured;uncultured bacterium;uncultured bacterium	10	4	4	22	27	69	0	13	26	0
Bacteria;Nitrospirota;Nitrospiria;Nitrospirales;Nitrospiraceae;Nitrospira;uncultured Nitrospirae bacterium	35	100	98	38	19	34	20	113	51	4
Bacteria;Planctomycetota;Planctomycetes;Pirellulales;Pirellulaceae;Bythopirellula;uncultured planctomycete	2	9	19	6	1	2	12	18	3	0
Bacteria;Acidobacteriota;Subgroup 22;uncultured bacterium;uncultured bacterium;uncultured bacterium;uncultured bacterium	127	107	60	30	33	68	4	108	53	8
Bacteria;Bacteroidota;Bacteroidia;Flavobacteriales;Flavobacteriaceae;Aquibacter;uncultured Bacteroidetes bacterium	2	3	19	0	0	0	26	12	3	0
Bacteria;Planctomycetota;Pla3 lineage;uncultured bacterium;uncultured bacterium;uncultured bacterium;uncultured bacterium	3	0	0	5	10	12	0	9	9	0
Bacteria;Bacteroidota;Kryptonia;Kryptoniales;BSV26;uncultured bacterium;uncultured bacterium	2	0	0	1	0	44	0	0	0	0
Bacteria;Proteobacteria;Gammaproteobacteria;Gammaproteobacteria Incertae Sedis;Unknown Family;Candidatus Berkiella;uncultured bacterium	1	2	9	5	3	6	6	10	3	1
Bacteria;Bacteroidota;Bacteroidia;Flavobacteriales;Flavobacteriaceae;Winogradskyella;Winogradskyella echinorum	0	4	5	0	0	0	32	4	1	0
Bacteria;Planctomycetota;Planctomycetes;Pirellulales;Pirellulaceae;uncultured;uncultured bacterium	6	11	8	14	2	2	2	20	14	0
Bacteria;Proteobacteria;Gammaproteobacteria;Pseudomonadales;Spongiibacteraceae;BD1-7 clade;uncultured gamma proteobacterium	1	8	51	0	0	0	16	7	1	0
Bacteria;Nitrospirota;Nitrospiria;Nitrospirales;Nitrospiraceae;Nitrospira;uncultured bacterium	19	54	52	45	58	95	4	80	58	13
Bacteria;Acidobacteriota;Thermoanaerobaculia;Thermoanaerobaculales;Thermoanaerobaculaceae;Subgroup 10;uncultured Acidobacteriales bacterium	2	10	5	0	0	0	0	21	6	0
Bacteria;NB1-j;uncultured bacterium;uncultured bacterium;uncultured bacterium;uncultured bacterium;uncultured bacterium	8	21	14	17	27	42	5	48	28	2
Bacteria;Planctomycetota;OM190;uncultured bacterium;uncultured bacterium;uncultured bacterium;uncultured bacterium	36	35	32	12	10	36	7	55	29	1
Bacteria;Nitrospinota;Nitrospinia;Nitrospinales;Nitrospinaceae;Nitrospina;uncultured delta proteobacterium	3	3	6	4	3	5	1	10	7	0
Bacteria;Planctomycetota;Planctomycetes;Planctomycetales;Rubinisphaeraceae;uncultured;uncultured planctomycete	8	34	44	8	0	4	13	37	13	0
Bacteria;Actinobacteriota;Acidimicrobiia;Microtrichales;Microtrichaceae;uncultured;uncultured bacterium	6	9	21	1	0	2	4	11	6	0
Bacteria;Bacteroidota;Bacteroidia;Flavobacteriales;Flavobacteriaceae;Algibacter;Flaviramulus sp. KLE1227	3	5	16	0	0	0	60	9	2	0
Bacteria;Actinobacteriota;Acidimicrobiia;Actinomarinales;uncultured;uncultured bacterium;uncultured bacterium	69	83	94	23	37	74	8	125	55	9
Bacteria;Planctomycetota;Planctomycetes;Pirellulales;Pirellulaceae;Rubripirellula;uncultured bacterium	75	251	250	30	9	7	170	242	78	8
Bacteria;PAUC34f;uncultured bacterium;uncultured bacterium;uncultured bacterium;uncultured bacterium;uncultured bacterium	3	6	3	7	4	1	0	9	5	1
Bacteria;Desulfobacterota;Desulfobacteria;Desulfobacterales;Desulfosarcinaceae;Sva0081 sediment group;uncultured delta proteobacterium	6	21	5	3	2	3	1	45	8	0
Bacteria;Desulfobacterota;Desulfobulbia;Desulfobulbales;Desulfobulbaceae;uncultured;uncultured bacterium	13	3	3	0	0	0	0	19	0	0
Bacteria;Bacteroidota;Bacteroidia;Flavobacteriales;Flavobacteriaceae;Maribacter;uncultured bacterium	15	5	6	0	0	0	5	34	8	0
Bacteria;Entotheonellaeota;Entotheonellia;Entotheonellales;Entotheonellaceae;uncultured bacterium;uncultured bacterium	2	3	3	2	4	4	0	10	7	3
Bacteria;Acidobacteriota;Vicinamibacteria;Vicinamibacterales;uncultured;uncultured bacterium AD106-G4;uncultured bacterium AD106-G4	4	2	0	12	14	17	0	6	11	0
Bacteria;Planctomycetota;Planctomycetes;Pirellulales;Pirellulaceae;Blastopirellula;uncultured bacterium	60	191	260	24	3	6	112	199	82	1
Bacteria;Proteobacteria;Gammaproteobacteria;Pseudomonadales;KI89A clade;uncultured bacterium;uncultured bacterium	6	10	9	1	0	0	4	5	2	0
Bacteria;Latescibacterota;uncultured Latescibacteria bacterium;uncultured Latescibacteria bacterium;uncultured Latescibacteria bacterium;uncultured Latescibacteria bacterium;uncultured Latescibacteria bacterium	5	8	6	3	0	0	0	10	5	0
Bacteria;Bacteroidota;Bacteroidia;Flavobacteriales;Flavobacteriaceae;Muriicola;uncultured bacterium	6	60	105	2	0	0	30	48	7	0
Bacteria;Bacteroidota;Rhodothermia;Rhodothermales;Rhodothermaceae;uncultured;uncultured bacterium	14	12	14	5	8	16	0	31	9	0
Bacteria;Bacteroidota;Bacteroidia;Cytophagales;Cyclobacteriaceae;uncultured;uncultured bacterium	26	41	29	4	2	0	5	24	6	0
Bacteria;Planctomycetota;Planctomycetes;Pirellulales;Pirellulaceae;Pir4 lineage;uncultured planctomycete	9	16	9	12	4	1	4	7	2	1
Bacteria;Acidobacteriota;Vicinamibacteria;Subgroup 9;uncultured bacterium;uncultured bacterium;uncultured bacterium	14	25	21	17	15	41	6	16	15	4
Bacteria;Planctomycetota;Phycisphaerae;Phycisphaerales;Phycisphaeraceae;Urania-1B-19 marine sediment group;uncultured planctomycete	4	13	14	10	0	4	0	20	5	0
Bacteria;Bacteroidota;Bacteroidia;Chitinophagales;Saprospiraceae;uncultured;uncultured Bacteroidetes bacterium	5	11	38	0	0	0	5	21	6	0
Bacteria;Proteobacteria;Gammaproteobacteria;uncultured;uncultured bacterium;uncultured bacterium;uncultured bacterium	7	21	9	5	3	2	0	13	6	0
Bacteria;Planctomycetota;Planctomycetes;Pirellulales;Pirellulaceae;Bythopirellula;uncultured bacterium	0	8	6	1	3	8	3	6	0	0
Bacteria;Planctomycetota;Planctomycetes;Pirellulales;Pirellulaceae;Rhodopirellula;uncultured bacterium	29	78	87	41	21	38	51	101	39	6
Bacteria;Proteobacteria;Gammaproteobacteria;UBA10353 marine group;uncultured bacterium;uncultured bacterium;uncultured bacterium	7	19	5	3	29	32	6	15	5	0
Bacteria;Acidobacteriota;Subgroup 21;uncultured bacterium;uncultured bacterium;uncultured bacterium;uncultured bacterium	0	0	0	5	6	17	0	4	3	0
Bacteria;Latescibacterota;Latescibacteria;Latescibacterales;Latescibacteraceae;uncultured bacterium;uncultured bacterium	9	2	3	0	2	8	0	6	4	0
Bacteria;Proteobacteria;Gammaproteobacteria;AT-s2-59;uncultured gamma proteobacterium;uncultured gamma proteobacterium;uncultured gamma proteobacterium	11	16	20	5	3	3	11	21	12	0
Bacteria;Proteobacteria;Alphaproteobacteria;Rhizobiales;Rhizobiales Incertae Sedis;Anderseniella;uncultured Alphaproteobacteria bacterium	3	6	5	0	0	0	2	15	3	0
Bacteria;Planctomycetota;Planctomycetes;Pirellulales;Pirellulaceae;Blastopirellula;uncultured planctomycete	25	122	95	19	12	11	80	170	38	1
Bacteria;Proteobacteria;Alphaproteobacteria;uncultured;uncultured Rhodobacteraceae bacterium;uncultured Rhodobacteraceae bacterium;uncultured Rhodobacteraceae bacterium	7	10	14	3	2	3	3	16	3	0
Bacteria;Proteobacteria;Alphaproteobacteria;Rhizobiales;Rhizobiaceae;Pseudahrensia;uncultured bacterium	2	6	10	0	0	0	3	10	3	0
Bacteria;Myxococcota;bacteriap25;uncultured bacterium;uncultured bacterium;uncultured bacterium;uncultured bacterium	1	0	0	0	14	45	0	8	12	3
Bacteria;Proteobacteria;Gammaproteobacteria;Granulosicoccales;uncultured;uncultured bacterium;uncultured bacterium	7	14	16	1	1	0	6	11	7	1
Bacteria;Firmicutes;Bacilli;Bacillales;Bacillaceae;Bacillus;Bacillus cereus	14	3	4	8	53	34	0	32	25	4
Bacteria;Planctomycetota;Phycisphaerae;Phycisphaerales;Phycisphaeraceae;Urania-1B-19 marine sediment group;uncultured bacterium	6	61	35	9	5	5	1	59	13	0
Bacteria;Desulfobacterota;Desulfobacteria;Desulfatiglandales;Desulfatiglandaceae;Desulfatiglans;uncultured bacterium	3	9	2	0	2	0	0	9	6	1
Bacteria;NB1-j;uncultured delta proteobacterium;uncultured delta proteobacterium;uncultured delta proteobacterium;uncultured delta proteobacterium;uncultured delta proteobacterium	4	10	9	7	2	8	2	26	6	0
Bacteria;Proteobacteria;Gammaproteobacteria;Thiohalorhabdales;Thiohalorhabdaceae;uncultured;uncultured gamma proteobacterium	5	9	24	1	0	0	2	30	11	1
Bacteria;Proteobacteria;Alphaproteobacteria;Kiloniellales;Kiloniellaceae;uncultured;uncultured bacterium	1	15	9	5	3	12	2	19	4	0
Bacteria;Desulfobacterota;Desulfobulbia;Desulfobulbales;Desulfurivibrionaceae;Desulfurivibrio;uncultured bacterium	1	14	1	0	0	0	0	11	5	0
Bacteria;Planctomycetota;Planctomycetes;Planctomycetales;Gimesiaceae;uncultured;uncultured bacterium	0	10	5	3	0	2	2	9	1	0
Bacteria;Proteobacteria;Gammaproteobacteria;AT-s2-59;uncultured sediment bacterium;uncultured sediment bacterium;uncultured sediment bacterium	18	6	5	1	5	1	0	5	3	1
Bacteria;Acidobacteriota;Vicinamibacteria;Subgroup 17;uncultured bacterium;uncultured bacterium;uncultured bacterium	14	20	9	2	8	3	2	15	7	1
Bacteria;Calditrichota;Calditrichia;Calditrichales;Calditrichaceae;JdFR-76;marine sediment metagenome	1	0	4	2	6	7	0	7	3	1
Bacteria;Bacteroidota;Bacteroidia;Flavobacteriales;Flavobacteriaceae;Sediminicola;Sediminicola luteus	0	2	6	0	0	0	8	7	8	0
Bacteria;Proteobacteria;Alphaproteobacteria;Rhizobiales;Rhizobiaceae;Cohaesibacter;uncultured Alphaproteobacteria bacterium	5	2	0	5	0	0	1	12	5	0
Bacteria;Proteobacteria;Alphaproteobacteria;Rhizobiales;KF-JG30-B3;uncultured bacterium;uncultured bacterium	4	5	1	4	3	9	0	3	1	0
Bacteria;Proteobacteria;Gammaproteobacteria;uncultured;uncultured sediment bacterium;uncultured sediment bacterium;uncultured sediment bacterium	15	33	34	0	0	1	1	75	23	0
Bacteria;Bacteroidota;Rhodothermia;Rhodothermales;Rhodothermaceae;Rubrivirga;uncultured Bacteroidetes bacterium	0	0	0	0	0	0	27	3	0	0
Bacteria;Planctomycetota;Planctomycetes;Pirellulales;Pirellulaceae;Rubripirellula;planctomycete str. 529	17	20	14	0	1	6	1	28	8	0
Bacteria;Bacteroidota;Ignavibacteria;Ignavibacteriales;PHOS-HE36;uncultured bacterium;uncultured bacterium	20	52	43	6	1	1	2	85	35	0
Bacteria;Chloroflexi;Anaerolineae;Ardenticatenales;uncultured;uncultured Chloroflexi bacterium;uncultured Chloroflexi bacterium	4	8	2	1	2	3	0	7	2	0
Bacteria;Proteobacteria;Gammaproteobacteria;HOC36;uncultured bacterium;uncultured bacterium;uncultured bacterium	1	7	6	2	2	1	4	4	2	0
Bacteria;Gemmatimonadota;AKAU4049;uncultured bacterium;uncultured bacterium;uncultured bacterium;uncultured bacterium	31	2	3	0	4	18	2	5	3	0
Bacteria;Calditrichota;Calditrichia;Calditrichales;Calditrichaceae;uncultured bacterium;uncultured bacterium	10	5	2	0	0	0	0	4	7	0
Bacteria;Bacteroidota;Bacteroidia;Flavobacteriales;Flavobacteriaceae;Aquibacter;uncultured bacterium	24	15	7	5	0	0	13	19	9	0
Bacteria;Gemmatimonadota;PAUC43f marine benthic group;uncultured bacterium;uncultured bacterium;uncultured bacterium;uncultured bacterium	33	15	9	4	6	14	3	25	16	0
Bacteria;Latescibacterota;uncultured Gemmatimonadetes bacterium;uncultured Gemmatimonadetes bacterium;uncultured Gemmatimonadetes bacterium;uncultured Gemmatimonadetes bacterium;uncultured Gemmatimonadetes bacterium	2	11	1	0	0	0	0	9	4	0
Bacteria;Acidobacteriota;Subgroup 26;uncultured bacterium;uncultured bacterium;uncultured bacterium;uncultured bacterium	1	2	1	2	8	7	0	3	3	0
Bacteria;Planctomycetota;Planctomycetes;Gemmatales;Gemmataceae;uncultured;uncultured bacterium	2	17	9	9	13	15	1	14	3	5
Bacteria;Planctomycetota;Planctomycetes;Planctomycetales;Gimesiaceae;uncultured;uncultured deep-sea bacterium	0	4	10	1	2	0	8	0	1	1
Bacteria;Planctomycetota;Planctomycetes;Pirellulales;Pirellulaceae;Rhodopirellula;uncultured deep-sea bacterium	0	3	0	4	7	7	0	2	4	0
Bacteria;Planctomycetota;Planctomycetes;Planctomycetales;uncultured;uncultured bacterium;uncultured bacterium	0	0	3	0	0	0	42	6	2	0
Bacteria;Bacteroidota;Bacteroidia;Cytophagales;Microscillaceae;uncultured;uncultured bacterium	0	0	1	17	0	0	7	2	0	0
Bacteria;Firmicutes;Bacilli;Bacillales;Bacillaceae;Bacillus sp. SA5d-4;Bacillus sp. SA5d-4	2	1	0	1	6	18	13	7	4	0
Bacteria;Proteobacteria;Gammaproteobacteria;EPR3968-O8a-Bc78;uncultured gamma proteobacterium;uncultured gamma proteobacterium;uncultured gamma proteobacterium	4	7	10	26	8	7	2	15	7	0
Bacteria;Proteobacteria;Gammaproteobacteria;Burkholderiales;TRA3-20;uncultured bacterium;uncultured bacterium	5	0	0	0	11	37	0	9	9	0
Bacteria;Proteobacteria;Gammaproteobacteria;Steroidobacterales;Woeseiaceae;Woeseia;uncultured gamma proteobacterium	41	80	93	15	5	1	32	111	43	1
Bacteria;Planctomycetota;Planctomycetes;Pirellulales;Pirellulaceae;Rhodopirellula;bacterium WH5-6	2	5	0	1	3	2	1	6	5	0
Bacteria;Planctomycetota;BD7-11;uncultured planctomycete;uncultured planctomycete;uncultured planctomycete;uncultured planctomycete	4	4	1	1	3	0	0	7	4	0
Bacteria;Nitrospirota;Leptospirillia;Leptospirillales;Leptospirillaceae;Leptospirillum;uncultured bacterium	2	0	0	0	0	6	0	6	9	1
Bacteria;Chloroflexi;Dehalococcoidia;SAR202 clade;uncultured bacterium;uncultured bacterium;uncultured bacterium	1	3	2	6	3	2	0	3	4	0
Archaea;Crenarchaeota;Nitrososphaeria;Nitrosopumilales;Nitrosopumilaceae;Candidatus Nitrosopumilus;uncultured archaeon	41	34	29	16	20	18	11	118	41	3
Bacteria;Proteobacteria;Gammaproteobacteria;Gammaproteobacteria Incertae Sedis;Unknown Family;Endothiovibrio;uncultured gamma proteobacterium	0	9	1	0	0	0	0	10	4	0
Bacteria;Proteobacteria;Alphaproteobacteria;Rhodobacterales;Rhodobacteraceae;uncultured;uncultured bacterium	0	2	7	6	1	0	5	3	0	0
Bacteria;Bacteroidota;Bacteroidia;Chitinophagales;Saprospiraceae;Portibacter;uncultured bacterium	1	6	13	1	3	0	2	13	5	2
Bacteria;Dadabacteria;Dadabacteriia;Dadabacteriales;uncultured bacterium;uncultured bacterium;uncultured bacterium	0	2	0	0	0	0	0	9	13	0
Bacteria;MBNT15;uncultured bacterium;uncultured bacterium;uncultured bacterium;uncultured bacterium;uncultured bacterium	52	0	0	0	0	0	0	0	0	0
Bacteria;Bacteroidota;Bacteroidia;Flavobacteriales;Flavobacteriaceae;Eudoraea;uncultured bacterium	36	3	0	0	0	0	1	19	4	0
Bacteria;Planctomycetota;Planctomycetes;Pirellulales;Pirellulaceae;Pir4 lineage;uncultured bacterium	2	6	8	1	0	0	2	1	3	0
Bacteria;Nitrospinota;P9X2b3D02;uncultured bacterium;uncultured bacterium;uncultured bacterium;uncultured bacterium	2	4	5	0	0	0	0	10	2	0
Bacteria;Acidobacteriota;Vicinamibacteria;Vicinamibacterales;Vicinamibacteraceae;uncultured Acidobacteria bacterium;uncultured Acidobacteria bacterium	2	0	0	5	11	37	0	1	3	0
Bacteria;Bacteroidota;Bacteroidia;Flavobacteriales;Flavobacteriaceae;Robiginitalea;uncultured Bacteroidetes bacterium	3	8	19	0	0	0	2	23	2	0
Bacteria;Desulfobacterota;Desulfobacteria;Desulfobacterales;Desulfosarcinaceae;Sva0081 sediment group;uncultured bacterium	1	11	3	3	4	0	0	23	9	0
Bacteria;Bacteroidota;Bacteroidia;Cytophagales;Cyclobacteriaceae;uncultured;uncultured Bacteroidetes bacterium	0	6	15	0	1	0	10	13	3	0
Bacteria;Proteobacteria;Gammaproteobacteria;Xanthomonadales;Xanthomonadaceae;Arenimonas;uncultured bacterium	0	0	0	0	0	0	23	0	0	0
Bacteria;Planctomycetota;Planctomycetes;Pirellulales;Pirellulaceae;Rhodopirellula;uncultured planctomycete	19	52	29	11	2	2	13	47	21	1
Bacteria;Actinobacteriota;Thermoleophilia;Gaiellales;uncultured;uncultured bacterium;uncultured bacterium	2	7	1	4	1	4	0	2	1	0
Bacteria;Proteobacteria;Gammaproteobacteria;EPR3968-O8a-Bc78;uncultured bacterium;uncultured bacterium;uncultured bacterium	4	4	5	15	8	12	0	9	6	1
Bacteria;Planctomycetota;Planctomycetes;Pirellulales;Pirellulaceae;Roseimaritima;planctomycete MSL156	0	2	1	0	0	0	36	1	1	0
Bacteria;Nitrospirota;Thermodesulfovibrionia;uncultured;uncultured bacterium;uncultured bacterium;uncultured bacterium	66	30	15	1	1	5	0	41	6	3
Bacteria;Acidobacteriota;Subgroup 5;uncultured bacterium;uncultured bacterium;uncultured bacterium;uncultured bacterium	3	2	2	5	9	34	0	9	11	0
Bacteria;Actinobacteriota;Acidimicrobiia;Microtrichales;Ilumatobacteraceae;Ilumatobacter;uncultured bacterium	2	13	14	1	0	0	0	7	3	0
Bacteria;Actinobacteriota;Acidimicrobiia;Actinomarinales;uncultured;uncultured actinobacterium;uncultured actinobacterium	3	21	28	12	4	12	9	37	12	1
Bacteria;Bacteroidota;Bacteroidia;Flavobacteriales;Flavobacteriaceae;Maritimimonas;uncultured bacterium	0	1	0	0	0	0	20	0	0	0
Bacteria;Proteobacteria;Gammaproteobacteria;Burkholderiales;Nitrosomonadaceae;MND1;uncultured soil bacterium	2	0	0	10	1	3	0	3	1	0
Bacteria;Proteobacteria;Gammaproteobacteria;Nitrosococcales;Nitrosococcaceae;SZB85;uncultured bacterium	2	4	5	0	3	3	1	2	0	0
Bacteria;Proteobacteria;Gammaproteobacteria;Arenicellales;Arenicellaceae;uncultured;uncultured gamma proteobacterium	1	2	5	2	0	0	6	2	2	0
Bacteria;Proteobacteria;Gammaproteobacteria;Burkholderiales;Nitrosomonadaceae;Nitrosomonas;uncultured bacterium	6	33	27	20	3	8	7	21	10	0
Bacteria;Chloroflexi;Anaerolineae;Anaerolineales;Anaerolineaceae;uncultured;uncultured bacterium	21	4	2	1	12	57	1	9	18	0
Bacteria;Deinococcota;Deinococci;Deinococcales;Trueperaceae;Truepera;uncultured bacterium	3	3	6	0	0	0	4	3	0	0
Bacteria;Proteobacteria;Alphaproteobacteria;Rhizobiales;Rhizobiaceae;Cohaesibacter;uncultured bacterium	9	23	13	0	7	0	8	25	8	0
Bacteria;Desulfobacterota;Syntrophobacteria;Syntrophobacterales;uncultured;uncultured bacterium;uncultured bacterium	13	54	21	6	12	6	3	55	18	1
Bacteria;Planctomycetota;Planctomycetes;Pirellulales;Pirellulaceae;Blastopirellula;uncultured Planctomycetales bacterium	1	8	3	1	0	0	7	8	9	0
Bacteria;Actinobacteriota;Actinobacteria;Nitriliruptorales;Nitriliruptoraceae;uncultured bacterium;uncultured bacterium	0	3	0	0	1	0	11	3	1	0
Bacteria;Actinobacteriota;Acidimicrobiia;Microtrichales;Microtrichaceae;uncultured;uncultured marine bacterium	0	2	6	1	0	0	5	3	2	0
Bacteria;Desulfobacterota;Desulfobacteria;Desulfobacterales;Desulfosarcinaceae;SEEP-SRB1;uncultured bacterium	4	9	4	0	0	1	0	13	2	0
Bacteria;Bacteroidota;Bacteroidia;Flavobacteriales;Flavobacteriaceae;Ulvibacter;uncultured Bacteroidetes bacterium	0	3	12	0	0	0	6	7	5	0
Bacteria;Proteobacteria;Gammaproteobacteria;pItb-vmat-80;uncultured bacterium;uncultured bacterium;uncultured bacterium	1	3	11	3	7	5	2	25	7	1
Bacteria;Planctomycetota;Planctomycetes;Pirellulales;Pirellulaceae;Pirellula;uncultured planctomycete	3	16	19	4	3	2	10	30	8	0
Bacteria;Proteobacteria;Gammaproteobacteria;Nitrosococcales;Nitrosococcaceae;AqS1;uncultured bacterium	0	0	2	3	13	24	0	5	7	0
Bacteria;Acidobacteriota;Vicinamibacteria;Vicinamibacterales;Vicinamibacteraceae;uncultured bacterium;uncultured bacterium	4	0	1	23	4	17	1	4	8	0
Bacteria;Chloroflexi;Dehalococcoidia;S085;uncultured bacterium;uncultured bacterium;uncultured bacterium	0	0	0	2	1	8	0	3	3	0
Bacteria;Proteobacteria;Gammaproteobacteria;Granulosicoccales;Granulosicoccaceae;Granulosicoccus;Granulosicoccus marinus	1	1	1	1	0	0	5	2	5	0
Bacteria;Nitrospirota;4-29-1;uncultured bacterium;uncultured bacterium;uncultured bacterium;uncultured bacterium	1	18	8	2	2	0	0	23	2	1
Bacteria;Proteobacteria;Gammaproteobacteria;Nitrosococcales;Nitrosococcaceae;Cm1-21;uncultured bacterium	4	11	3	10	8	12	1	16	20	0
Bacteria;Proteobacteria;Gammaproteobacteria;Nitrosococcales;Nitrosococcaceae;CI75cm.2.12;uncultured gamma proteobacterium	0	5	0	0	0	0	0	10	1	0
Bacteria;Proteobacteria;Alphaproteobacteria;Kiloniellales;Kiloniellaceae;uncultured;uncultured Alphaproteobacteria bacterium	1	21	9	16	4	11	0	34	12	1
Bacteria;Bacteroidota;Bacteroidia;Sphingobacteriales;FFCH9454;uncultured Bacteroidetes bacterium;uncultured Bacteroidetes bacterium	0	0	9	0	0	0	0	4	3	0
Bacteria;Bacteroidota;Bacteroidia;Flavobacteriales;Flavobacteriaceae;Zeaxanthinibacter;Zeaxanthinibacter enoshimensis	0	0	1	0	0	0	26	2	0	0
Bacteria;Acidobacteriota;Subgroup 22;uncultured Acidobacteria bacterium;uncultured Acidobacteria bacterium;uncultured Acidobacteria bacterium;uncultured Acidobacteria bacterium	7	8	5	0	1	1	1	8	0	0
Bacteria;Zixibacteria;uncultured bacterium;uncultured bacterium;uncultured bacterium;uncultured bacterium;uncultured bacterium	3	0	1	0	2	8	0	1	0	0
Bacteria;Spirochaetota;Spirochaetia;Spirochaetales;Spirochaetaceae;Spirochaeta 2;uncultured bacterium	3	7	2	0	0	0	0	3	0	0
Bacteria;Verrucomicrobiota;Verrucomicrobiae;Verrucomicrobiales;Rubritaleaceae;Persicirhabdus;uncultured bacterium	1	2	7	0	0	0	2	2	1	0
Bacteria;Bacteroidota;Bacteroidia;Chitinophagales;Saprospiraceae;Rubidimonas;uncultured bacterium	1	2	5	0	0	0	5	1	1	0
Bacteria;Proteobacteria;Gammaproteobacteria;B2M28;uncultured bacterium;uncultured bacterium;uncultured bacterium	5	20	35	5	0	0	4	42	14	0
Bacteria;Acidobacteriota;Thermoanaerobaculia;Thermoanaerobaculales;Thermoanaerobaculaceae;Subgroup 10;uncultured deep-sea bacterium	3	2	2	2	8	15	0	8	4	0
Archaea;Crenarchaeota;Nitrososphaeria;Nitrosopumilales;Nitrosopumilaceae;uncultured archaeon;uncultured archaeon	6	28	17	31	79	43	5	37	16	3
Bacteria;Planctomycetota;OM190;metagenome;metagenome;metagenome;metagenome	4	0	0	2	0	0	0	7	1	0
Bacteria;Acidobacteriota;Acidobacteriae;PAUC26f;uncultured bacterium;uncultured bacterium;uncultured bacterium	3	1	1	0	0	0	1	5	3	0
Bacteria;Proteobacteria;Gammaproteobacteria;Arenicellales;Arenicellaceae;uncultured;Olavius algarvensis Gamma 3 endosymbiont	8	10	8	1	0	0	4	26	13	0
Bacteria;Verrucomicrobiota;Omnitrophia;Omnitrophales;Omnitrophaceae;Candidatus Omnitrophus;uncultured bacterium	0	1	2	2	2	4	0	0	2	1
Bacteria;Bacteroidota;Bacteroidia;Chitinophagales;Saprospiraceae;Portibacter;Portibacter lacus	0	0	0	0	0	0	13	1	0	0
Bacteria;Planctomycetota;OM190;uncultured planctomycete;uncultured planctomycete;uncultured planctomycete;uncultured planctomycete	5	6	1	1	0	0	0	10	2	1
Bacteria;Bacteroidota;Bacteroidia;Chitinophagales;Saprospiraceae;Phaeodactylibacter;uncultured bacterium	3	2	2	0	0	0	3	2	1	0
Bacteria;Planctomycetota;Planctomycetes;Pirellulales;Pirellulaceae;Rhodopirellula;uncultured Planctomycetales bacterium	0	3	4	1	0	0	5	0	0	0
Archaea;Crenarchaeota;Nitrososphaeria;Nitrosopumilales;Nitrosopumilaceae;Candidatus Nitrosopelagicus;uncultured archaeon	0	2	2	7	20	32	1	17	17	3
Archaea;Crenarchaeota;Bathyarchaeia;uncultured archaeon;uncultured archaeon;uncultured archaeon;uncultured archaeon	3	0	0	0	0	0	0	7	2	0
Bacteria;Myxococcota;Polyangia;Nannocystales;Nannocystaceae;uncultured;uncultured bacterium	2	0	2	0	0	0	1	5	2	0
Bacteria;Verrucomicrobiota;Verrucomicrobiae;Verrucomicrobiales;DEV007;uncultured bacterium;uncultured bacterium	0	8	2	0	0	0	0	2	0	0
Bacteria;Proteobacteria;Gammaproteobacteria;Pseudomonadales;Halieaceae;Halioglobus;uncultured bacterium	5	2	0	0	0	0	0	4	0	0
Bacteria;MBNT15;uncultured Syntrophobacteraceae bacterium;uncultured Syntrophobacteraceae bacterium;uncultured Syntrophobacteraceae bacterium;uncultured Syntrophobacteraceae bacterium;uncultured Syntrophobacteraceae bacterium	3	0	0	0	3	5	0	0	0	0
Bacteria;Proteobacteria;Alphaproteobacteria;Rhodobacterales;Rhodobacteraceae;Boseongicola;uncultured bacterium	3	0	2	0	2	0	1	2	1	0
Bacteria;Planctomycetota;028H05-P-BN-P5;uncultured planctomycete;uncultured planctomycete;uncultured planctomycete;uncultured planctomycete	1	1	4	1	1	0	0	3	0	0
Bacteria;Proteobacteria;Alphaproteobacteria;Rhizobiales;Methyloligellaceae;Methyloceanibacter;uncultured bacterium	1	7	0	2	0	1	0	0	0	0
Bacteria;Proteobacteria;Gammaproteobacteria;B2M28;uncultured sediment bacterium;uncultured sediment bacterium;uncultured sediment bacterium	1	15	5	2	0	0	0	18	6	0
Bacteria;Proteobacteria;Gammaproteobacteria;B2M28;uncultured gamma proteobacterium;uncultured gamma proteobacterium;uncultured gamma proteobacterium	2	9	19	2	0	0	1	12	5	0
Bacteria;Proteobacteria;Alphaproteobacteria;Defluviicoccales;uncultured;uncultured bacterium;uncultured bacterium	0	0	0	0	3	5	0	1	2	0
Bacteria;Planctomycetota;Phycisphaerae;Phycisphaerales;Phycisphaeraceae;uncultured;uncultured bacterium	4	0	0	2	0	0	1	1	2	0
Bacteria;Planctomycetota;Planctomycetes;Pirellulales;Pirellulaceae;Rubripirellula;uncultured planctomycete	2	4	2	2	0	0	0	2	0	0
Bacteria;Acidobacteriota;Thermoanaerobaculia;Thermoanaerobaculales;Thermoanaerobaculaceae;Subgroup 10;uncultured Acidobacterium sp.	2	1	15	3	2	3	3	6	1	2
Archaea;Crenarchaeota;Nitrososphaeria;Nitrosopumilales;Nitrosopumilaceae;uncultured archaeon 19a-18;uncultured archaeon 19a-18	0	0	0	0	3	5	0	0	2	0
Bacteria;Proteobacteria;Gammaproteobacteria;Xanthomonadales;Rhodanobacteraceae;Rhodanobacter;uncultured bacterium	0	0	0	0	0	0	10	0	0	0
Bacteria;Proteobacteria;Alphaproteobacteria;Caulobacterales;Hyphomonadaceae;Robiginitomaculum;uncultured Alphaproteobacteria bacterium	0	0	0	0	0	0	10	0	0	0
Bacteria;Proteobacteria;Gammaproteobacteria;Gammaproteobacteria Incertae Sedis;Unknown Family;uncultured;uncultured bacterium	3	0	0	2	0	0	0	2	2	0
Bacteria;Acidobacteriota;Vicinamibacteria;Vicinamibacterales;uncultured;uncultured Acidobacteriales bacterium;uncultured Acidobacteriales bacterium	5	3	0	4	1	7	0	1	1	0
Bacteria;Actinobacteriota;Acidimicrobiia;Microtrichales;Microtrichaceae;Sva0996 marine group;uncultured bacterium	0	0	3	0	0	0	1	5	0	0
Bacteria;Proteobacteria;Gammaproteobacteria;MBMPE27;uncultured bacterium;uncultured bacterium;uncultured bacterium	0	0	0	2	3	7	0	5	4	0
Bacteria;Proteobacteria;Alphaproteobacteria;Rhodobacterales;Rhodobacteraceae;Limimaricola;Limimaricola soesokkakensis	0	0	0	0	0	0	17	0	0	0
Bacteria;Nitrospirota;Thermodesulfovibrionia;uncultured;uncultured Nitrospirae bacterium;uncultured Nitrospirae bacterium;uncultured Nitrospirae bacterium	14	0	0	0	2	1	0	0	0	0
Bacteria;Proteobacteria;Gammaproteobacteria;Steroidobacterales;Woeseiaceae;Woeseia;uncultured sediment bacterium	5	4	2	2	1	0	1	3	0	1
Bacteria;Acidobacteriota;Vicinamibacteria;Subgroup 17;uncultured Acidobacterium sp.;uncultured Acidobacterium sp.;uncultured Acidobacterium sp.	1	0	0	1	2	0	0	1	3	0
Bacteria;Desulfobacterota;Desulfobacteria;Desulfobacterales;Desulfosarcinaceae;Sva0081 sediment group;delta proteobacterium PSCGC 5451	1	3	0	0	0	0	0	8	2	0
Bacteria;Acidobacteriota;Vicinamibacteria;Vicinamibacterales;uncultured;uncultured Acidobacteria bacterium;uncultured Acidobacteria bacterium	0	1	0	5	1	3	0	0	2	0
Bacteria;Acidobacteriota;Thermoanaerobaculia;Thermoanaerobaculales;Thermoanaerobaculaceae;Subgroup 10;uncultured Acidobacteriaceae bacterium	1	3	6	2	0	0	0	2	0	0
Bacteria;Desulfobacterota;Desulfuromonadia;Desulfuromonadales;Geopsychrobacteraceae;Desulfuromusa;uncultured bacterium	1	3	1	0	0	0	0	1	1	0
Bacteria;Actinobacteriota;Acidimicrobiia;Microtrichales;Ilumatobacteraceae;Ilumatobacter;Ilumatobacter nonamiensis YM16-303	1	6	3	1	0	0	0	0	0	0
Bacteria;Bacteroidota;Bacteroidia;Sphingobacteriales;env.OPS 17;uncultured bacterium;uncultured bacterium	0	0	0	0	0	0	7	0	0	0
Bacteria;Proteobacteria;Alphaproteobacteria;Rhodobacterales;Rhodobacteraceae;Octadecabacter;Octadecabacter sp. LPB0143	0	1	2	0	0	0	7	0	0	0
Bacteria;Actinobacteriota;Acidimicrobiia;Microtrichales;Ilumatobacteraceae;Ilumatobacter;uncultured actinobacterium	0	3	4	0	0	0	1	3	0	0
Archaea;Crenarchaeota;Nitrososphaeria;Nitrosopumilales;Nitrosopumilaceae;uncultured Nitrosopumilales archaeon;uncultured Nitrosopumilales archaeon	1	0	1	0	4	1	0	2	3	0
Bacteria;Patescibacteria;Saccharimonadia;Saccharimonadales;uncultured bacterium;uncultured bacterium;uncultured bacterium	2	0	0	0	0	0	0	3	0	0
Bacteria;Chloroflexi;JG30-KF-CM66;uncultured bacterium;uncultured bacterium;uncultured bacterium;uncultured bacterium	0	2	0	1	0	1	0	1	0	0
Bacteria;Planctomycetota;BD7-11;uncultured bacterium;uncultured bacterium;uncultured bacterium;uncultured bacterium	0	3	0	0	0	0	0	1	0	0
Bacteria;Proteobacteria;Alphaproteobacteria;Rhodobacterales;Rhodobacteraceae;Sulfitobacter;uncultured Sulfitobacter sp.	0	2	2	1	0	0	2	1	0	0
Bacteria;Myxococcota;Polyangia;Polyangiales;Sandaracinaceae;uncultured;uncultured bacterium	0	0	0	0	0	0	0	4	0	0
Bacteria;Planctomycetota;Planctomycetes;Pirellulales;Pirellulaceae;Blastopirellula;uncultured marine bacterium	1	2	0	0	0	0	0	2	0	0
Bacteria;Planctomycetota;Planctomycetes;Pirellulales;Pirellulaceae;uncultured;uncultured planctomycete	0	0	1	0	0	1	0	0	1	0
Bacteria;Proteobacteria;Alphaproteobacteria;Rhodobacterales;Rhodobacteraceae;Nioella;uncultured marine microorganism	0	0	0	0	0	0	0	0	1	0

## Sheet: Level 6
taxon	ColS0	CsN0	CsN2	CsN4	NN35	NN5	SilS5	SiuS0	SiuS2	SiuS4
Bacteria;Acidobacteriota;Thermoanaerobaculia;Thermoanaerobaculales;Thermoanaerobaculaceae;Subgroup 10	449	707	752	241	188	397	132	1112	471	29
Bacteria;Proteobacteria;Gammaproteobacteria;Steroidobacterales;Woeseiaceae;Woeseia	478	503	557	104	58	95	227	1051	345	16
Bacteria;Gemmatimonadota;BD2-11 terrestrial group;uncultured bacterium;uncultured bacterium;uncultured bacterium	16	31	14	27	41	91	4	38	39	1
Bacteria;Proteobacteria;Gammaproteobacteria;SZB50;uncultured gamma proteobacterium;uncultured gamma proteobacterium	18	25	53	8	3	2	12	38	10	0
Bacteria;Planctomycetota;Planctomycetes;Planctomycetales;Rubinisphaeraceae;uncultured	23	77	90	9	6	20	30	68	20	1
Bacteria;Latescibacterota;uncultured bacterium;uncultured bacterium;uncultured bacterium;uncultured bacterium	35	14	17	1	4	3	0	31	11	0
Bacteria;Acidobacteriota;Vicinamibacteria;Vicinamibacterales;uncultured;uncultured bacterium	10	4	4	22	27	69	0	13	26	0
Bacteria;Planctomycetota;Planctomycetes;Pirellulales;Pirellulaceae;Rubripirellula	107	421	396	54	18	23	282	411	127	12
Bacteria;Nitrospirota;Nitrospiria;Nitrospirales;Nitrospiraceae;Nitrospira	59	170	157	91	88	195	24	205	120	21
Bacteria;Planctomycetota;Planctomycetes;Pirellulales;Pirellulaceae;Bythopirellula	2	17	25	7	4	10	15	24	3	0
Bacteria;Acidobacteriota;Subgroup 22;uncultured bacterium;uncultured bacterium;uncultured bacterium	127	107	60	30	33	68	4	108	53	8
Bacteria;Bacteroidota;Bacteroidia;Flavobacteriales;Flavobacteriaceae;Aquibacter	26	18	26	5	0	0	39	31	12	0
Bacteria;Planctomycetota;Pla3 lineage;uncultured bacterium;uncultured bacterium;uncultured bacterium	3	0	0	5	10	12	0	9	9	0
Bacteria;Gemmatimonadota;Gemmatimonadetes;Gemmatimonadales;Gemmatimonadaceae;uncultured	16	4	1	5	8	14	0	23	6	0
Bacteria;Bacteroidota;Kryptonia;Kryptoniales;BSV26;uncultured bacterium	2	0	0	1	0	44	0	0	0	0
Bacteria;Proteobacteria;Gammaproteobacteria;Gammaproteobacteria Incertae Sedis;Unknown Family;Candidatus Berkiella	1	2	9	5	3	6	6	10	3	1
Bacteria;Bacteroidota;Bacteroidia;Flavobacteriales;Flavobacteriaceae;Winogradskyella	0	4	5	0	0	0	32	4	1	0
Bacteria;Bacteroidota;Bacteroidia;Flavobacteriales;Flavobacteriaceae;Flavobacterium	0	0	0	0	0	0	62	1	1	0
Bacteria;Planctomycetota;Planctomycetes;Pirellulales;Pirellulaceae;uncultured	13	30	21	20	11	21	6	44	25	0
Bacteria;Proteobacteria;Gammaproteobacteria;Pseudomonadales;Spongiibacteraceae;BD1-7 clade	1	8	51	0	0	0	16	7	1	0
Bacteria;Planctomycetota;Planctomycetes;Pirellulales;Pirellulaceae;Rhodopirellula	92	372	357	123	60	135	191	362	160	10
Bacteria;Actinobacteriota;Acidimicrobiia;Microtrichales;Microtrichaceae;Sva0996 marine group	5	14	26	6	0	5	16	16	8	0
Bacteria;NB1-j;uncultured bacterium;uncultured bacterium;uncultured bacterium;uncultured bacterium	8	21	14	17	27	42	5	48	28	2
Bacteria;Planctomycetota;OM190;uncultured bacterium;uncultured bacterium;uncultured bacterium	36	35	32	12	10	36	7	55	29	1
Bacteria;Planctomycetota;Phycisphaerae;Phycisphaerales;Phycisphaeraceae;Urania-1B-19 marine sediment group	108	461	382	131	59	105	48	498	168	10
Bacteria;Bacteroidota;Rhodothermia;Rhodothermales;Rhodothermaceae;uncultured	60	124	174	44	33	43	26	175	63	10
Bacteria;Nitrospinota;Nitrospinia;Nitrospinales;Nitrospinaceae;Nitrospina	3	3	6	4	3	5	1	10	7	0
Bacteria;Proteobacteria;Gammaproteobacteria;Diplorickettsiales;Diplorickettsiaceae;Aquicella	0	46	10	1	0	0	17	3	0	1
Bacteria;Deinococcota;Deinococci;Deinococcales;Trueperaceae;Truepera	12	10	9	6	4	3	4	8	4	0
Bacteria;Proteobacteria;Gammaproteobacteria;Granulosicoccales;Granulosicoccaceae;Granulosicoccus	3	4	36	2	0	0	30	13	8	0
Bacteria;Bacteroidota;Bacteroidia;Flavobacteriales;Flavobacteriaceae;Arcticiflavibacter	22	1	4	0	0	0	1	31	14	0
Bacteria;Actinobacteriota;Acidimicrobiia;Microtrichales;Microtrichaceae;uncultured	7	16	34	2	2	3	10	28	10	0
Bacteria;Bacteroidota;Bacteroidia;Flavobacteriales;Flavobacteriaceae;Algibacter	3	5	16	0	0	0	60	9	2	0
Bacteria;Actinobacteriota;Acidimicrobiia;Actinomarinales;uncultured;uncultured bacterium	69	83	94	23	37	74	8	125	55	9
Bacteria;Proteobacteria;Gammaproteobacteria;Gammaproteobacteria Incertae Sedis;Unknown Family;uncultured	51	45	27	25	24	24	0	33	18	1
Bacteria;PAUC34f;uncultured bacterium;uncultured bacterium;uncultured bacterium;uncultured bacterium	3	6	3	7	4	1	0	9	5	1
Bacteria;Desulfobacterota;Desulfobacteria;Desulfobacterales;Desulfosarcinaceae;Sva0081 sediment group	12	39	10	9	7	4	1	90	25	0
Bacteria;Planctomycetota;Planctomycetes;Pirellulales;Pirellulaceae;Blastopirellula	130	561	683	93	42	36	317	562	198	13
Bacteria;Desulfobacterota;Desulfobulbia;Desulfobulbales;Desulfobulbaceae;uncultured	13	3	3	0	0	0	0	19	0	0
Bacteria;Bacteroidota;Bacteroidia;Flavobacteriales;Flavobacteriaceae;Maribacter	15	5	6	0	0	0	5	34	8	0
Bacteria;Entotheonellaeota;Entotheonellia;Entotheonellales;Entotheonellaceae;uncultured bacterium	2	3	3	2	4	4	0	10	7	3
Bacteria;Acidobacteriota;Vicinamibacteria;Vicinamibacterales;uncultured;uncultured bacterium AD106-G4	4	2	0	12	14	17	0	6	11	0
Bacteria;Proteobacteria;Gammaproteobacteria;Pseudomonadales;KI89A clade;uncultured bacterium	6	10	9	1	0	0	4	5	2	0
Bacteria;Latescibacterota;uncultured Latescibacteria bacterium;uncultured Latescibacteria bacterium;uncultured Latescibacteria bacterium;uncultured Latescibacteria bacterium	5	8	6	3	0	0	0	10	5	0
Bacteria;Bacteroidota;Bacteroidia;Flavobacteriales;Flavobacteriaceae;Muriicola	6	60	105	2	0	0	30	48	7	0
Bacteria;Verrucomicrobiota;Omnitrophia;Omnitrophales;Omnitrophaceae;Candidatus Omnitrophus	0	1	2	7	14	26	0	8	10	1
Bacteria;Bacteroidota;Bacteroidia;Cytophagales;Cyclobacteriaceae;uncultured	45	87	86	10	8	0	31	81	27	0
Bacteria;Planctomycetota;Planctomycetes;Pirellulales;Pirellulaceae;Pir4 lineage	14	24	19	14	4	1	8	8	5	1
Bacteria;Acidobacteriota;Vicinamibacteria;Subgroup 9;uncultured bacterium;uncultured bacterium	14	25	21	17	15	41	6	16	15	4
Bacteria;Bacteroidota;Bacteroidia;Chitinophagales;Saprospiraceae;uncultured	27	34	99	9	4	10	15	56	18	4
Bacteria;Proteobacteria;Gammaproteobacteria;uncultured;uncultured bacterium;uncultured bacterium	7	21	9	5	3	2	0	13	6	0
Bacteria;Proteobacteria;Gammaproteobacteria;UBA10353 marine group;uncultured bacterium;uncultured bacterium	7	19	5	3	29	32	6	15	5	0
Bacteria;Acidobacteriota;Subgroup 21;uncultured bacterium;uncultured bacterium;uncultured bacterium	0	0	0	5	6	17	0	4	3	0
Bacteria;Latescibacterota;Latescibacteria;Latescibacterales;Latescibacteraceae;uncultured bacterium	9	2	3	0	2	8	0	6	4	0
Bacteria;Proteobacteria;Gammaproteobacteria;Acidiferrobacterales;Acidiferrobacteraceae;Sulfurifustis	5	0	0	4	8	15	0	11	9	0
Bacteria;Proteobacteria;Gammaproteobacteria;AT-s2-59;uncultured gamma proteobacterium;uncultured gamma proteobacterium	11	16	20	5	3	3	11	21	12	0
Bacteria;Proteobacteria;Alphaproteobacteria;Rhizobiales;Rhizobiales Incertae Sedis;Anderseniella	4	11	9	0	0	0	5	29	6	0
Bacteria;Proteobacteria;Alphaproteobacteria;uncultured;uncultured Rhodobacteraceae bacterium;uncultured Rhodobacteraceae bacterium	7	10	14	3	2	3	3	16	3	0
Bacteria;Proteobacteria;Alphaproteobacteria;Rhizobiales;Rhizobiaceae;Pseudahrensia	2	6	10	0	0	0	3	10	3	0
Bacteria;Myxococcota;bacteriap25;uncultured bacterium;uncultured bacterium;uncultured bacterium	1	0	0	0	14	45	0	8	12	3
Bacteria;Proteobacteria;Gammaproteobacteria;Granulosicoccales;uncultured;uncultured bacterium	7	14	16	1	1	0	6	11	7	1
Bacteria;Firmicutes;Bacilli;Bacillales;Bacillaceae;Bacillus	14	3	4	8	53	34	0	32	25	4
Bacteria;Desulfobacterota;Desulfobacteria;Desulfatiglandales;Desulfatiglandaceae;Desulfatiglans	3	9	2	0	2	0	0	9	6	1
Bacteria;NB1-j;uncultured delta proteobacterium;uncultured delta proteobacterium;uncultured delta proteobacterium;uncultured delta proteobacterium	4	10	9	7	2	8	2	26	6	0
Bacteria;Proteobacteria;Gammaproteobacteria;Thiohalorhabdales;Thiohalorhabdaceae;uncultured	5	9	24	1	0	0	2	30	11	1
Bacteria;Proteobacteria;Alphaproteobacteria;Kiloniellales;Kiloniellaceae;uncultured	4	44	20	27	7	28	3	73	25	1
Bacteria;Desulfobacterota;Desulfobulbia;Desulfobulbales;Desulfurivibrionaceae;Desulfurivibrio	1	14	1	0	0	0	0	11	5	0
Bacteria;Planctomycetota;Planctomycetes;Planctomycetales;Gimesiaceae;uncultured	0	14	15	4	2	2	10	9	2	1
Bacteria;Proteobacteria;Gammaproteobacteria;AT-s2-59;uncultured sediment bacterium;uncultured sediment bacterium	18	6	5	1	5	1	0	5	3	1
Bacteria;Bacteroidota;Bacteroidia;Chitinophagales;Saprospiraceae;Portibacter	14	24	44	7	3	0	20	23	10	2
Bacteria;Acidobacteriota;Vicinamibacteria;Subgroup 17;uncultured bacterium;uncultured bacterium	14	20	9	2	8	3	2	15	7	1
Bacteria;Calditrichota;Calditrichia;Calditrichales;Calditrichaceae;JdFR-76	2	2	6	2	10	16	0	20	18	2
Bacteria;Bacteroidota;Bacteroidia;Flavobacteriales;Flavobacteriaceae;Sediminicola	0	2	6	0	0	0	8	7	8	0
Bacteria;Calditrichota;Calditrichia;Calditrichales;Calditrichaceae;Calorithrix	12	10	3	1	1	0	0	7	1	0
Bacteria;Proteobacteria;Alphaproteobacteria;Rhizobiales;Rhizobiaceae;Cohaesibacter	14	25	13	5	7	0	9	37	13	0
Bacteria;Acidobacteriota;Blastocatellia;Blastocatellales;Blastocatellaceae;Blastocatella	7	16	12	2	1	0	2	20	3	0
Bacteria;Proteobacteria;Alphaproteobacteria;Rhizobiales;KF-JG30-B3;uncultured bacterium	4	5	1	4	3	9	0	3	1	0
Bacteria;Proteobacteria;Gammaproteobacteria;uncultured;uncultured sediment bacterium;uncultured sediment bacterium	15	33	34	0	0	1	1	75	23	0
Bacteria;Bacteroidota;Rhodothermia;Rhodothermales;Rhodothermaceae;Rubrivirga	0	0	0	0	0	0	27	3	0	0
Bacteria;Bacteroidota;Ignavibacteria;Ignavibacteriales;PHOS-HE36;uncultured bacterium	20	52	43	6	1	1	2	85	35	0
Bacteria;Chloroflexi;Anaerolineae;Ardenticatenales;uncultured;uncultured Chloroflexi bacterium	4	8	2	1	2	3	0	7	2	0
Bacteria;Proteobacteria;Gammaproteobacteria;HOC36;uncultured bacterium;uncultured bacterium	1	7	6	2	2	1	4	4	2	0
Bacteria;Proteobacteria;Gammaproteobacteria;Burkholderiales;Nitrosomonadaceae;MND1	4	0	0	29	2	61	0	12	14	0
Bacteria;Proteobacteria;Alphaproteobacteria;Rhodobacterales;Rhodobacteraceae;Limimaricola	0	0	1	0	0	0	65	2	2	0
Bacteria;Gemmatimonadota;AKAU4049;uncultured bacterium;uncultured bacterium;uncultured bacterium	31	2	3	0	4	18	2	5	3	0
Bacteria;Calditrichota;Calditrichia;Calditrichales;Calditrichaceae;uncultured bacterium	10	5	2	0	0	0	0	4	7	0
Bacteria;Gemmatimonadota;PAUC43f marine benthic group;uncultured bacterium;uncultured bacterium;uncultured bacterium	33	15	9	4	6	14	3	25	16	0
Bacteria;Myxococcota;Polyangia;Polyangiales;Sandaracinaceae;uncultured	32	59	65	15	9	30	16	118	40	0
Bacteria;Planctomycetota;Phycisphaerae;Phycisphaerales;Phycisphaeraceae;uncultured	9	9	18	2	5	2	1	17	11	0
Bacteria;Latescibacterota;uncultured Gemmatimonadetes bacterium;uncultured Gemmatimonadetes bacterium;uncultured Gemmatimonadetes bacterium;uncultured Gemmatimonadetes bacterium	2	11	1	0	0	0	0	9	4	0
Bacteria;Acidobacteriota;Subgroup 26;uncultured bacterium;uncultured bacterium;uncultured bacterium	1	2	1	2	8	7	0	3	3	0
Bacteria;Planctomycetota;Planctomycetes;Gemmatales;Gemmataceae;uncultured	2	18	11	9	13	15	5	15	3	5
Bacteria;Planctomycetota;Planctomycetes;Planctomycetales;uncultured;uncultured bacterium	0	0	3	0	0	0	42	6	2	0
Bacteria;Bacteroidota;Bacteroidia;Cytophagales;Microscillaceae;uncultured	0	0	1	17	0	0	7	2	0	0
Bacteria;Firmicutes;Bacilli;Bacillales;Bacillaceae;Bacillus sp. SA5d-4	2	1	0	1	6	18	13	7	4	0
Bacteria;Proteobacteria;Gammaproteobacteria;EPR3968-O8a-Bc78;uncultured gamma proteobacterium;uncultured gamma proteobacterium	4	7	10	26	8	7	2	15	7	0
Bacteria;Proteobacteria;Gammaproteobacteria;Burkholderiales;TRA3-20;uncultured bacterium	5	0	0	0	11	37	0	9	9	0
Bacteria;Planctomycetota;BD7-11;uncultured planctomycete;uncultured planctomycete;uncultured planctomycete	4	4	1	1	3	0	0	7	4	0
Bacteria;Nitrospirota;Leptospirillia;Leptospirillales;Leptospirillaceae;Leptospirillum	2	0	0	0	0	6	0	6	9	1
Bacteria;Chloroflexi;Dehalococcoidia;SAR202 clade;uncultured bacterium;uncultured bacterium	1	3	2	6	3	2	0	3	4	0
Archaea;Crenarchaeota;Nitrososphaeria;Nitrosopumilales;Nitrosopumilaceae;Candidatus Nitrosopumilus	53	50	38	24	28	22	12	156	53	4
Bacteria;Proteobacteria;Gammaproteobacteria;Gammaproteobacteria Incertae Sedis;Unknown Family;Endothiovibrio	0	9	1	0	0	0	0	10	4	0
Bacteria;Proteobacteria;Alphaproteobacteria;Rhodobacterales;Rhodobacteraceae;uncultured	0	2	7	6	1	0	5	3	0	0
Bacteria;Dadabacteria;Dadabacteriia;Dadabacteriales;uncultured bacterium;uncultured bacterium	0	2	0	0	0	0	0	9	13	0
Bacteria;MBNT15;uncultured bacterium;uncultured bacterium;uncultured bacterium;uncultured bacterium	52	0	0	0	0	0	0	0	0	0
Bacteria;Bacteroidota;Bacteroidia;Flavobacteriales;Flavobacteriaceae;Eudoraea	36	3	0	0	0	0	1	19	4	0
Bacteria;Bacteroidota;Bacteroidia;Flavobacteriales;Flavobacteriaceae;Maritimimonas	9	3	2	0	0	0	22	17	5	0
Bacteria;Spirochaetota;Spirochaetia;Spirochaetales;Spirochaetaceae;Spirochaeta	8	2	4	4	4	4	1	3	4	0
Bacteria;Nitrospinota;P9X2b3D02;uncultured bacterium;uncultured bacterium;uncultured bacterium	2	4	5	0	0	0	0	10	2	0
Bacteria;Acidobacteriota;Vicinamibacteria;Vicinamibacterales;Vicinamibacteraceae;uncultured Acidobacteria bacterium	2	0	0	5	11	37	0	1	3	0
Bacteria;Bacteroidota;Bacteroidia;Flavobacteriales;Flavobacteriaceae;Robiginitalea	7	19	33	0	0	0	4	39	10	0
Bacteria;Bdellovibrionota;Oligoflexia;Oligoflexales;Oligoflexaceae;uncultured	0	6	6	1	0	0	0	8	2	0
Bacteria;Proteobacteria;Gammaproteobacteria;Xanthomonadales;Xanthomonadaceae;Arenimonas	0	0	0	0	0	0	23	0	0	0
Bacteria;Actinobacteriota;Thermoleophilia;Gaiellales;uncultured;uncultured bacterium	2	7	1	4	1	4	0	2	1	0
Bacteria;Proteobacteria;Gammaproteobacteria;EPR3968-O8a-Bc78;uncultured bacterium;uncultured bacterium	4	4	5	15	8	12	0	9	6	1
Bacteria;Planctomycetota;Planctomycetes;Pirellulales;Pirellulaceae;Roseimaritima	0	2	1	0	0	0	36	1	1	0
Bacteria;Nitrospirota;Thermodesulfovibrionia;uncultured;uncultured bacterium;uncultured bacterium	66	30	15	1	1	5	0	41	6	3
Bacteria;Desulfobacterota;Desulfobulbia;Desulfobulbales;Desulfocapsaceae;uncultured	5	4	2	0	0	0	0	9	1	0
Bacteria;Acidobacteriota;Subgroup 5;uncultured bacterium;uncultured bacterium;uncultured bacterium	3	2	2	5	9	34	0	9	11	0
Bacteria;Actinobacteriota;Acidimicrobiia;Microtrichales;Ilumatobacteraceae;Ilumatobacter	14	42	54	4	1	5	8	31	18	0
Bacteria;Proteobacteria;Gammaproteobacteria;Chromatiales;Sedimenticolaceae;Sedimenticola	0	4	2	0	0	0	0	10	5	0
Bacteria;Actinobacteriota;Acidimicrobiia;Actinomarinales;uncultured;uncultured actinobacterium	3	21	28	12	4	12	9	37	12	1
Bacteria;Spirochaetota;Spirochaetia;Spirochaetales;Spirochaetaceae;Sediminispirochaeta	5	1	0	3	1	1	0	5	4	0
Bacteria;Proteobacteria;Gammaproteobacteria;Nitrosococcales;Nitrosococcaceae;SZB85	2	4	5	0	3	3	1	2	0	0
Bacteria;Proteobacteria;Alphaproteobacteria;Rhizobiales;Hyphomicrobiaceae;Filomicrobium	1	6	3	1	2	2	3	2	0	0
Bacteria;Proteobacteria;Gammaproteobacteria;Arenicellales;Arenicellaceae;uncultured	9	12	13	3	0	0	10	28	15	0
Bacteria;Proteobacteria;Gammaproteobacteria;Burkholderiales;Nitrosomonadaceae;Nitrosomonas	6	33	27	20	3	8	7	21	10	0
Bacteria;Chloroflexi;Anaerolineae;Anaerolineales;Anaerolineaceae;uncultured	23	9	2	1	15	63	1	14	22	0
Bacteria;Desulfobacterota;Syntrophobacteria;Syntrophobacterales;uncultured;uncultured bacterium	13	54	21	6	12	6	3	55	18	1
Bacteria;Planctomycetota;Planctomycetes;Pirellulales;Pirellulaceae;Pirellula	4	39	57	10	3	3	52	74	19	3
Bacteria;Actinobacteriota;Actinobacteria;Nitriliruptorales;Nitriliruptoraceae;uncultured bacterium	0	3	0	0	1	0	11	3	1	0
Bacteria;Desulfobacterota;Desulfobacteria;Desulfobacterales;Desulfosarcinaceae;SEEP-SRB1	4	9	4	0	0	1	0	13	2	0
Bacteria;Bacteroidota;Bacteroidia;Flavobacteriales;Flavobacteriaceae;Ulvibacter	0	3	12	0	0	0	6	7	5	0
Bacteria;Proteobacteria;Gammaproteobacteria;pItb-vmat-80;uncultured bacterium;uncultured bacterium	1	3	11	3	7	5	2	25	7	1
Bacteria;Proteobacteria;Gammaproteobacteria;Nitrosococcales;Nitrosococcaceae;AqS1	0	0	2	3	13	24	0	5	7	0
Bacteria;Acidobacteriota;Vicinamibacteria;Vicinamibacterales;Vicinamibacteraceae;uncultured bacterium	4	0	1	23	4	17	1	4	8	0
Bacteria;Chloroflexi;Dehalococcoidia;S085;uncultured bacterium;uncultured bacterium	0	0	0	2	1	8	0	3	3	0
Bacteria;Nitrospirota;4-29-1;uncultured bacterium;uncultured bacterium;uncultured bacterium	1	18	8	2	2	0	0	23	2	1
Bacteria;Proteobacteria;Gammaproteobacteria;Nitrosococcales;Nitrosococcaceae;Cm1-21	4	11	3	10	8	12	1	16	20	0
Bacteria;Proteobacteria;Gammaproteobacteria;Nitrosococcales;Nitrosococcaceae;CI75cm.2.12	0	5	0	0	0	0	0	10	1	0
Bacteria;Bacteroidota;Bacteroidia;Sphingobacteriales;FFCH9454;uncultured Bacteroidetes bacterium	0	0	9	0	0	0	0	4	3	0
Bacteria;Bacteroidota;Bacteroidia;Flavobacteriales;Flavobacteriaceae;Zeaxanthinibacter	0	0	1	0	0	0	26	2	0	0
Bacteria;Acidobacteriota;Subgroup 22;uncultured Acidobacteria bacterium;uncultured Acidobacteria bacterium;uncultured Acidobacteria bacterium	7	8	5	0	1	1	1	8	0	0
Bacteria;Zixibacteria;uncultured bacterium;uncultured bacterium;uncultured bacterium;uncultured bacterium	3	0	1	0	2	8	0	1	0	0
Bacteria;Spirochaetota;Spirochaetia;Spirochaetales;Spirochaetaceae;Spirochaeta 2	3	7	2	0	0	0	0	3	0	0
Bacteria;Verrucomicrobiota;Verrucomicrobiae;Verrucomicrobiales;Rubritaleaceae;Persicirhabdus	1	2	7	0	0	0	2	2	1	0
Bacteria;Bacteroidota;Bacteroidia;Chitinophagales;Saprospiraceae;Rubidimonas	1	2	5	0	0	0	5	1	1	0
Bacteria;Acidobacteriota;Thermoanaerobaculia;Thermoanaerobaculales;Thermoanaerobaculaceae;Subgroup 23	13	13	4	0	0	0	0	30	17	0
Bacteria;Proteobacteria;Gammaproteobacteria;B2M28;uncultured bacterium;uncultured bacterium	5	20	35	5	0	0	4	42	14	0
Archaea;Crenarchaeota;Nitrososphaeria;Nitrosopumilales;Nitrosopumilaceae;uncultured archaeon	6	28	17	31	79	43	5	37	16	3
Bacteria;Planctomycetota;OM190;metagenome;metagenome;metagenome	4	0	0	2	0	0	0	7	1	0
Bacteria;Acidobacteriota;Acidobacteriae;PAUC26f;uncultured bacterium;uncultured bacterium	3	1	1	0	0	0	1	5	3	0
Bacteria;Bacteroidota;Bacteroidia;Flavobacteriales;Schleiferiaceae;Schleiferia	0	4	7	0	0	0	0	3	0	0
Bacteria;Proteobacteria;Gammaproteobacteria;Xanthomonadales;Xanthomonadaceae;Stenotrophomonas	0	0	0	0	14	0	0	0	0	0
Bacteria;Planctomycetota;OM190;uncultured planctomycete;uncultured planctomycete;uncultured planctomycete	5	6	1	1	0	0	0	10	2	1
Bacteria;Bacteroidota;Bacteroidia;Chitinophagales;Saprospiraceae;Phaeodactylibacter	3	2	2	0	0	0	3	2	1	0
Archaea;Crenarchaeota;Nitrososphaeria;Nitrosopumilales;Nitrosopumilaceae;Candidatus Nitrosopelagicus	0	2	2	7	20	32	1	17	17	3
Archaea;Crenarchaeota;Bathyarchaeia;uncultured archaeon;uncultured archaeon;uncultured archaeon	3	0	0	0	0	0	0	7	2	0
Bacteria;Myxococcota;Polyangia;Nannocystales;Nannocystaceae;uncultured	2	0	2	0	0	0	1	5	2	0
Bacteria;Verrucomicrobiota;Verrucomicrobiae;Verrucomicrobiales;DEV007;uncultured bacterium	0	8	2	0	0	0	0	2	0	0
Bacteria;Sumerlaeota;Sumerlaeia;Sumerlaeales;Sumerlaeaceae;Sumerlaea	0	0	0	2	2	6	0	2	0	0
Bacteria;Proteobacteria;Gammaproteobacteria;Pseudomonadales;Halieaceae;Halioglobus	5	2	0	0	0	0	0	4	0	0
Bacteria;Bdellovibrionota;Bdellovibrionia;Bdellovibrionales;Bdellovibrionaceae;OM27 clade	3	0	1	0	0	0	0	3	4	0
Bacteria;MBNT15;uncultured Syntrophobacteraceae bacterium;uncultured Syntrophobacteraceae bacterium;uncultured Syntrophobacteraceae bacterium;uncultured Syntrophobacteraceae bacterium	3	0	0	0	3	5	0	0	0	0
Bacteria;Proteobacteria;Alphaproteobacteria;Rhodobacterales;Rhodobacteraceae;Boseongicola	3	0	2	0	2	0	1	2	1	0
Bacteria;Planctomycetota;028H05-P-BN-P5;uncultured planctomycete;uncultured planctomycete;uncultured planctomycete	1	1	4	1	1	0	0	3	0	0
Bacteria;Proteobacteria;Alphaproteobacteria;Rhizobiales;Methyloligellaceae;Methyloceanibacter	1	7	0	2	0	1	0	0	0	0
Bacteria;Proteobacteria;Gammaproteobacteria;B2M28;uncultured sediment bacterium;uncultured sediment bacterium	1	15	5	2	0	0	0	18	6	0
Bacteria;Proteobacteria;Gammaproteobacteria;B2M28;uncultured gamma proteobacterium;uncultured gamma proteobacterium	2	9	19	2	0	0	1	12	5	0
Bacteria;Proteobacteria;Alphaproteobacteria;Defluviicoccales;uncultured;uncultured bacterium	0	0	0	0	3	5	0	1	2	0
Archaea;Crenarchaeota;Nitrososphaeria;Nitrosopumilales;Nitrosopumilaceae;uncultured archaeon 19a-18	0	0	0	0	3	5	0	0	2	0
Bacteria;Proteobacteria;Gammaproteobacteria;Xanthomonadales;Rhodanobacteraceae;Rhodanobacter	0	0	0	0	0	0	10	0	0	0
Bacteria;Proteobacteria;Alphaproteobacteria;Caulobacterales;Hyphomonadaceae;Robiginitomaculum	0	0	0	0	0	0	10	0	0	0
Bacteria;Proteobacteria;Alphaproteobacteria;Rhodospirillales;Magnetospiraceae;uncultured	3	2	1	0	0	0	0	2	1	0
Bacteria;Acidobacteriota;Vicinamibacteria;Vicinamibacterales;uncultured;uncultured Acidobacteriales bacterium	5	3	0	4	1	7	0	1	1	0
Bacteria;Proteobacteria;Gammaproteobacteria;MBMPE27;uncultured bacterium;uncultured bacterium	0	0	0	2	3	7	0	5	4	0
Bacteria;Proteobacteria;Alphaproteobacteria;Rhodobacterales;Rhodobacteraceae;Sulfitobacter	0	2	2	1	0	0	17	1	1	0
Bacteria;Nitrospirota;Thermodesulfovibrionia;uncultured;uncultured Nitrospirae bacterium;uncultured Nitrospirae bacterium	14	0	0	0	2	1	0	0	0	0
Bacteria;Acidobacteriota;Vicinamibacteria;Subgroup 17;uncultured Acidobacterium sp.;uncultured Acidobacterium sp.	1	0	0	1	2	0	0	1	3	0
Bacteria;Acidobacteriota;Vicinamibacteria;Vicinamibacterales;uncultured;uncultured Acidobacteria bacterium	0	1	0	5	1	3	0	0	2	0
Bacteria;Actinobacteriota;Actinobacteria;Euzebyales;Euzebyaceae;uncultured	0	1	1	1	1	3	0	1	0	0
Bacteria;Desulfobacterota;Desulfuromonadia;Desulfuromonadales;Geopsychrobacteraceae;Desulfuromusa	1	3	1	0	0	0	0	1	1	0
Bacteria;Planctomycetota;Phycisphaerae;Phycisphaerales;Phycisphaeraceae;SM1A02	0	1	4	0	0	0	1	0	1	0
Bacteria;Bacteroidota;Bacteroidia;Sphingobacteriales;env.OPS 17;uncultured bacterium	0	0	0	0	0	0	7	0	0	0
Bacteria;Proteobacteria;Alphaproteobacteria;Micavibrionales;Micavibrionaceae;uncultured	0	0	0	0	0	0	0	4	3	0
Bacteria;Proteobacteria;Alphaproteobacteria;Rhodobacterales;Rhodobacteraceae;Octadecabacter	0	1	2	0	0	0	7	0	0	0
Archaea;Crenarchaeota;Nitrososphaeria;Nitrosopumilales;Nitrosopumilaceae;uncultured Nitrosopumilales archaeon	1	0	1	0	4	1	0	2	3	0
Bacteria;Patescibacteria;Saccharimonadia;Saccharimonadales;uncultured bacterium;uncultured bacterium	2	0	0	0	0	0	0	3	0	0
Bacteria;Chloroflexi;JG30-KF-CM66;uncultured bacterium;uncultured bacterium;uncultured bacterium	0	2	0	1	0	1	0	1	0	0
Bacteria;Bdellovibrionota;Bdellovibrionia;Bdellovibrionales;Bdellovibrionaceae;Bdellovibrio	0	4	0	0	0	0	0	0	0	0
Bacteria;Planctomycetota;BD7-11;uncultured bacterium;uncultured bacterium;uncultured bacterium	0	3	0	0	0	0	0	1	0	0
Bacteria;Proteobacteria;Alphaproteobacteria;Rickettsiales;Rickettsiaceae;uncultured	0	0	0	0	0	0	0	4	0	0
Bacteria;Proteobacteria;Alphaproteobacteria;Rhodobacterales;Rhodobacteraceae;Nioella	0	0	0	0	0	0	0	0	1	0

## Sheet: Level 5
taxon	ColS0	CsN0	CsN2	CsN4	NN35	NN5	SilS5	SiuS0	SiuS2	SiuS4
Bacteria;Acidobacteriota;Thermoanaerobaculia;Thermoanaerobaculales;Thermoanaerobaculaceae	462	720	756	241	188	397	132	1142	488	29
Bacteria;Proteobacteria;Gammaproteobacteria;Steroidobacterales;Woeseiaceae	478	503	557	104	58	95	227	1051	345	16
Bacteria;Gemmatimonadota;BD2-11 terrestrial group;uncultured bacterium;uncultured bacterium	16	31	14	27	41	91	4	38	39	1
Bacteria;Proteobacteria;Gammaproteobacteria;SZB50;uncultured gamma proteobacterium	18	25	53	8	3	2	12	38	10	0
Bacteria;Planctomycetota;Planctomycetes;Planctomycetales;Rubinisphaeraceae	30	85	98	9	6	21	53	90	28	1
Bacteria;Acidobacteriota;Vicinamibacteria;Vicinamibacterales;uncultured	52	34	24	108	88	159	5	65	77	9
Bacteria;Latescibacterota;uncultured bacterium;uncultured bacterium;uncultured bacterium	35	14	17	1	4	3	0	31	11	0
Bacteria;Planctomycetota;Planctomycetes;Pirellulales;Pirellulaceae	560	2245	2211	634	335	646	1211	2123	870	66
Bacteria;Nitrospirota;Nitrospiria;Nitrospirales;Nitrospiraceae	59	170	157	91	88	195	24	205	120	21
Bacteria;Actinobacteriota;Acidimicrobiia;Actinomarinales;uncultured	172	391	324	107	84	202	42	459	167	16
Bacteria;Proteobacteria;Gammaproteobacteria;Nitrosococcales;Nitrosococcaceae	18	72	44	48	69	117	9	95	64	0
Bacteria;Acidobacteriota;Subgroup 22;uncultured bacterium;uncultured bacterium	127	107	60	30	33	68	4	108	53	8
Bacteria;Bacteroidota;Bacteroidia;Flavobacteriales;Flavobacteriaceae	155	148	243	10	3	1	465	310	95	0
Bacteria;Planctomycetota;Pla3 lineage;uncultured bacterium;uncultured bacterium	3	0	0	5	10	12	0	9	9	0
Bacteria;Gemmatimonadota;Gemmatimonadetes;Gemmatimonadales;Gemmatimonadaceae	26	15	6	5	9	22	1	40	9	2
Bacteria;Bacteroidota;Kryptonia;Kryptoniales;BSV26	17	1	6	3	1	65	0	19	4	4
Bacteria;Proteobacteria;Gammaproteobacteria;Gammaproteobacteria Incertae Sedis;Unknown Family	52	56	37	30	27	30	6	53	25	2
Bacteria;Proteobacteria;Gammaproteobacteria;Pseudomonadales;Spongiibacteraceae	1	8	51	0	0	0	16	7	1	0
Bacteria;Actinobacteriota;Acidimicrobiia;Microtrichales;Microtrichaceae	12	30	60	8	2	8	26	44	18	0
Bacteria;NB1-j;uncultured bacterium;uncultured bacterium;uncultured bacterium	8	21	14	17	27	42	5	48	28	2
Bacteria;Proteobacteria;Gammaproteobacteria;Pseudomonadales;KI89A clade	25	19	19	3	0	0	7	28	8	0
Bacteria;Planctomycetota;OM190;uncultured bacterium;uncultured bacterium	36	35	32	12	10	36	7	55	29	1
Bacteria;Planctomycetota;Phycisphaerae;Phycisphaerales;Phycisphaeraceae	120	510	460	153	71	111	63	552	192	12
Bacteria;Bacteroidota;Rhodothermia;Rhodothermales;Rhodothermaceae	60	127	189	44	33	43	112	179	63	10
Bacteria;Nitrospinota;Nitrospinia;Nitrospinales;Nitrospinaceae	3	3	6	4	7	6	4	12	7	3
Bacteria;Proteobacteria;Gammaproteobacteria;Diplorickettsiales;Diplorickettsiaceae	0	46	10	1	0	0	17	3	0	1
Bacteria;Deinococcota;Deinococci;Deinococcales;Trueperaceae	12	10	9	6	4	3	4	8	4	0
Bacteria;Proteobacteria;Gammaproteobacteria;Granulosicoccales;Granulosicoccaceae	3	4	36	2	0	0	30	13	8	0
Bacteria;Latescibacterota;Latescibacteria;Latescibacterales;Latescibacteraceae	23	23	15	3	9	17	1	31	21	0
Bacteria;PAUC34f;uncultured bacterium;uncultured bacterium;uncultured bacterium	3	6	3	7	4	1	0	9	5	1
Bacteria;Acidobacteriota;Blastocatellia;Blastocatellales;Blastocatellaceae	8	26	22	5	3	0	5	26	7	0
Bacteria;Desulfobacterota;Desulfobacteria;Desulfobacterales;Desulfosarcinaceae	23	58	18	11	8	5	1	124	32	0
Bacteria;Desulfobacterota;Desulfobulbia;Desulfobulbales;Desulfobulbaceae	13	3	3	0	0	0	0	19	0	0
Bacteria;Entotheonellaeota;Entotheonellia;Entotheonellales;Entotheonellaceae	3	10	8	2	5	7	0	11	9	3
Bacteria;Verrucomicrobiota;Lentisphaeria;Victivallales;Arctic95B-14	2	5	5	1	4	12	1	4	4	0
Bacteria;Proteobacteria;Alphaproteobacteria;Thalassobaculales;uncultured	0	21	9	5	3	4	1	18	8	0
Bacteria;Latescibacterota;uncultured Latescibacteria bacterium;uncultured Latescibacteria bacterium;uncultured Latescibacteria bacterium	5	8	6	3	0	0	0	10	5	0
Bacteria;Verrucomicrobiota;Omnitrophia;Omnitrophales;Omnitrophaceae	0	1	2	7	14	26	0	8	10	1
Bacteria;Bacteroidota;Bacteroidia;Cytophagales;Cyclobacteriaceae	46	91	92	10	8	0	32	82	27	1
Bacteria;Acidobacteriota;Vicinamibacteria;Subgroup 9;uncultured bacterium	14	25	21	17	15	41	6	16	15	4
Bacteria;Proteobacteria;Gammaproteobacteria;Pseudomonadales;Halieaceae	9	49	52	1	0	0	8	39	12	0
Bacteria;Bacteroidota;Bacteroidia;Chitinophagales;Saprospiraceae	101	80	182	17	23	27	55	130	45	17
Bacteria;Proteobacteria;Gammaproteobacteria;uncultured;uncultured bacterium	7	21	9	5	3	2	0	13	6	0
Bacteria;Proteobacteria;Gammaproteobacteria;UBA10353 marine group;uncultured bacterium	7	19	5	3	29	32	6	15	5	0
Bacteria;Acidobacteriota;Subgroup 21;uncultured bacterium;uncultured bacterium	0	0	0	5	6	17	0	4	3	0
Bacteria;Proteobacteria;Gammaproteobacteria;Acidiferrobacterales;Acidiferrobacteraceae	5	0	0	4	8	15	0	11	9	0
Bacteria;Proteobacteria;Gammaproteobacteria;AT-s2-59;uncultured gamma proteobacterium	11	16	20	5	3	3	11	21	12	0
Bacteria;Proteobacteria;Alphaproteobacteria;Rhizobiales;Rhizobiales Incertae Sedis	4	11	9	0	0	0	5	29	6	0
Bacteria;Proteobacteria;Alphaproteobacteria;uncultured;uncultured Rhodobacteraceae bacterium	7	10	14	3	2	3	3	16	3	0
Bacteria;Proteobacteria;Alphaproteobacteria;Rhizobiales;Rhizobiaceae	16	31	25	5	7	0	12	63	21	0
Bacteria;Myxococcota;bacteriap25;uncultured bacterium;uncultured bacterium	1	0	0	0	14	45	0	8	12	3
Bacteria;Proteobacteria;Gammaproteobacteria;Granulosicoccales;uncultured	8	20	21	8	12	9	11	13	12	2
Bacteria;Proteobacteria;Gammaproteobacteria;Salinisphaerales;Solimonadaceae	2	2	0	0	0	0	28	1	0	0
Bacteria;Firmicutes;Bacilli;Bacillales;Bacillaceae	16	4	4	9	59	52	13	39	29	4
Bacteria;Desulfobacterota;Desulfobacteria;Desulfatiglandales;Desulfatiglandaceae	3	9	2	0	2	0	0	9	6	1
Bacteria;NB1-j;uncultured delta proteobacterium;uncultured delta proteobacterium;uncultured delta proteobacterium	4	10	9	7	2	8	2	26	6	0
Bacteria;Proteobacteria;Gammaproteobacteria;Thiohalorhabdales;Thiohalorhabdaceae	5	9	24	1	0	0	2	30	11	1
Bacteria;Proteobacteria;Alphaproteobacteria;Kiloniellales;Kiloniellaceae	4	45	20	27	8	32	3	75	25	1
Bacteria;Proteobacteria;Gammaproteobacteria;Pseudomonadales;MBAE14	16	24	85	6	0	0	21	13	4	0
Bacteria;Desulfobacterota;Desulfobulbia;Desulfobulbales;Desulfurivibrionaceae	1	14	1	0	0	0	0	11	5	0
Bacteria;Planctomycetota;Planctomycetes;Planctomycetales;Gimesiaceae	0	14	15	4	2	2	10	9	2	1
Bacteria;Proteobacteria;Gammaproteobacteria;AT-s2-59;uncultured sediment bacterium	18	6	5	1	5	1	0	5	3	1
Bacteria;Acidobacteriota;Vicinamibacteria;Subgroup 17;uncultured bacterium	14	20	9	2	8	3	2	15	7	1
Bacteria;Calditrichota;Calditrichia;Calditrichales;Calditrichaceae	46	33	21	3	12	21	0	67	34	4
Bacteria;Proteobacteria;Alphaproteobacteria;Rhizobiales;KF-JG30-B3	4	5	1	4	3	9	0	3	1	0
Bacteria;Proteobacteria;Gammaproteobacteria;uncultured;uncultured sediment bacterium	15	33	34	0	0	1	1	75	23	0
Bacteria;Verrucomicrobiota;Verrucomicrobiae;Verrucomicrobiales;DEV007	7	18	8	1	0	2	1	17	4	0
Bacteria;Bacteroidota;Ignavibacteria;Ignavibacteriales;PHOS-HE36	28	88	51	7	6	6	4	105	45	0
Bacteria;Chloroflexi;Anaerolineae;Ardenticatenales;uncultured	4	8	2	1	2	3	0	7	2	0
Bacteria;Proteobacteria;Gammaproteobacteria;HOC36;uncultured bacterium	1	7	6	2	2	1	4	4	2	0
Bacteria;Planctomycetota;Planctomycetes;Planctomycetales;uncultured	0	4	16	4	0	3	45	7	3	0
Bacteria;Proteobacteria;Gammaproteobacteria;Arenicellales;Arenicellaceae	11	22	33	3	1	0	17	32	18	0
Bacteria;Proteobacteria;Gammaproteobacteria;Burkholderiales;Nitrosomonadaceae	24	85	47	61	19	94	8	96	43	2
Bacteria;Proteobacteria;Alphaproteobacteria;Rhodobacterales;Rhodobacteraceae	7	17	27	8	3	1	165	17	7	0
Bacteria;Gemmatimonadota;AKAU4049;uncultured bacterium;uncultured bacterium	31	2	3	0	4	18	2	5	3	0
Bacteria;Bacteroidota;Bacteroidia;Flavobacteriales;Crocinitomicaceae	9	2	0	0	0	0	70	9	9	0
Bacteria;Gemmatimonadota;PAUC43f marine benthic group;uncultured bacterium;uncultured bacterium	33	15	9	4	6	14	3	25	16	0
Bacteria;Proteobacteria;Gammaproteobacteria;Burkholderiales;Comamonadaceae	1	1	1	3	3	4	4	7	4	0
Bacteria;Firmicutes;Bacilli;Bacillales;Planococcaceae	0	1	0	0	0	0	23	3	1	0
Bacteria;Proteobacteria;Gammaproteobacteria;Thiotrichales;Thiotrichaceae	0	0	1	0	0	0	24	2	1	0
Bacteria;Myxococcota;Polyangia;Polyangiales;Sandaracinaceae	32	59	65	15	9	30	16	118	40	0
Bacteria;Latescibacterota;uncultured Gemmatimonadetes bacterium;uncultured Gemmatimonadetes bacterium;uncultured Gemmatimonadetes bacterium	2	11	1	0	0	0	0	9	4	0
Bacteria;Acidobacteriota;Subgroup 26;uncultured bacterium;uncultured bacterium	1	2	1	2	8	7	0	3	3	0
Bacteria;Planctomycetota;Planctomycetes;Gemmatales;Gemmataceae	2	18	11	9	13	15	5	15	3	5
Bacteria;Bacteroidota;Bacteroidia;Cytophagales;Microscillaceae	0	0	2	28	0	0	14	2	0	0
Bacteria;Proteobacteria;Gammaproteobacteria;EPR3968-O8a-Bc78;uncultured gamma proteobacterium	4	7	10	26	8	7	2	15	7	0
Bacteria;Proteobacteria;Gammaproteobacteria;Burkholderiales;TRA3-20	5	0	0	10	11	39	0	9	9	0
Bacteria;Planctomycetota;BD7-11;uncultured planctomycete;uncultured planctomycete	4	4	1	1	3	0	0	7	4	0
Bacteria;Nitrospirota;Leptospirillia;Leptospirillales;Leptospirillaceae	2	0	0	0	0	6	0	6	9	1
Bacteria;Chloroflexi;Dehalococcoidia;SAR202 clade;uncultured bacterium	1	3	2	6	3	2	0	3	4	0
Archaea;Crenarchaeota;Nitrososphaeria;Nitrosopumilales;Nitrosopumilaceae	64	89	60	79	143	105	18	231	107	10
Bacteria;Dadabacteria;Dadabacteriia;Dadabacteriales;uncultured bacterium	0	2	0	0	0	0	0	9	13	0
Bacteria;MBNT15;uncultured bacterium;uncultured bacterium;uncultured bacterium	52	0	0	0	0	0	0	0	0	0
Bacteria;Spirochaetota;Spirochaetia;Spirochaetales;Spirochaetaceae	16	10	6	7	5	5	1	11	8	0
Bacteria;Nitrospinota;P9X2b3D02;uncultured bacterium;uncultured bacterium	2	4	5	0	0	0	0	10	2	0
Bacteria;Acidobacteriota;Vicinamibacteria;Vicinamibacterales;Vicinamibacteraceae	7	0	1	31	18	70	1	9	18	0
Bacteria;Bdellovibrionota;Oligoflexia;Oligoflexales;Oligoflexaceae	0	6	6	1	0	0	0	8	2	0
Bacteria;Proteobacteria;Gammaproteobacteria;Xanthomonadales;Xanthomonadaceae	0	0	0	0	14	0	23	0	0	0
Bacteria;Actinobacteriota;Thermoleophilia;Gaiellales;uncultured	2	7	1	4	1	4	0	2	1	0
Bacteria;Proteobacteria;Gammaproteobacteria;EPR3968-O8a-Bc78;uncultured bacterium	4	4	5	15	8	12	0	9	6	1
Bacteria;Bacteroidota;Bacteroidia;Sphingobacteriales;NS11-12 marine group	0	4	3	0	0	0	38	6	0	0
Bacteria;Nitrospirota;Thermodesulfovibrionia;uncultured;uncultured bacterium	66	30	15	1	1	5	0	41	6	3
Bacteria;Desulfobacterota;Desulfobulbia;Desulfobulbales;Desulfocapsaceae	5	4	2	0	0	0	0	9	1	0
Bacteria;Acidobacteriota;Subgroup 5;uncultured bacterium;uncultured bacterium	3	2	2	5	9	34	0	9	11	0
Bacteria;Actinobacteriota;Acidimicrobiia;Microtrichales;Ilumatobacteraceae	14	51	70	6	2	6	9	36	18	0
Bacteria;Proteobacteria;Gammaproteobacteria;Chromatiales;Sedimenticolaceae	0	4	2	0	0	0	0	10	5	0
Bacteria;Bacteroidota;Bacteroidia;Bacteroidales;Bacteroidetes BD2-2	7	0	0	0	1	0	0	9	3	0
Bacteria;Proteobacteria;Alphaproteobacteria;Rhizobiales;Hyphomicrobiaceae	1	6	3	1	2	2	3	2	0	0
Bacteria;Chloroflexi;Anaerolineae;Anaerolineales;Anaerolineaceae	23	9	2	1	15	63	1	19	24	0
Bacteria;Cyanobacteria;Vampirivibrionia;Obscuribacterales;Obscuribacteraceae	3	7	1	2	0	0	0	5	1	0
Bacteria;Desulfobacterota;Syntrophobacteria;Syntrophobacterales;uncultured	13	60	21	6	12	6	3	61	19	1
Bacteria;Actinobacteriota;Actinobacteria;Nitriliruptorales;Nitriliruptoraceae	0	3	0	0	1	0	11	3	1	0
Bacteria;Bacteroidota;Bacteroidia;Chitinophagales;Chitinophagaceae	0	0	0	3	0	0	132	3	1	0
Bacteria;Proteobacteria;Gammaproteobacteria;pItb-vmat-80;uncultured bacterium	1	3	11	3	7	5	2	25	7	1
Bacteria;Chloroflexi;Dehalococcoidia;S085;uncultured bacterium	0	0	0	2	1	8	0	3	3	0
Bacteria;Proteobacteria;Alphaproteobacteria;Sphingomonadales;Sphingomonadaceae	0	0	0	0	0	0	17	0	0	0
Bacteria;Nitrospirota;4-29-1;uncultured bacterium;uncultured bacterium	1	18	8	2	2	0	0	23	2	1
Bacteria;Bacteroidota;Bacteroidia;Sphingobacteriales;FFCH9454	0	0	9	0	0	0	0	4	3	0
Bacteria;Proteobacteria;Gammaproteobacteria;Enterobacterales;Alteromonadaceae	0	0	8	0	0	0	5	2	1	0
Bacteria;Acidobacteriota;Subgroup 22;uncultured Acidobacteria bacterium;uncultured Acidobacteria bacterium	7	8	5	0	1	1	1	8	0	0
Bacteria;Zixibacteria;uncultured bacterium;uncultured bacterium;uncultured bacterium	3	0	1	0	2	8	0	1	0	0
Bacteria;Verrucomicrobiota;Verrucomicrobiae;Verrucomicrobiales;Rubritaleaceae	1	2	7	0	0	0	2	2	1	0
Bacteria;Proteobacteria;Gammaproteobacteria;B2M28;uncultured bacterium	5	20	35	5	0	0	4	42	14	0
Bacteria;Methylomirabilota;Methylomirabilia;Rokubacteriales;WX65	2	0	0	1	1	14	0	6	2	0
Bacteria;Planctomycetota;OM190;metagenome;metagenome	4	0	0	2	0	0	0	7	1	0
Bacteria;Acidobacteriota;Acidobacteriae;PAUC26f;uncultured bacterium	3	1	1	0	0	0	1	5	3	0
Bacteria;Bacteroidota;Bacteroidia;Flavobacteriales;Schleiferiaceae	0	4	7	0	0	0	0	3	0	0
Bacteria;Proteobacteria;Alphaproteobacteria;Defluviicoccales;uncultured	0	0	0	2	6	11	0	1	5	0
Bacteria;Planctomycetota;OM190;uncultured planctomycete;uncultured planctomycete	5	6	1	1	0	0	0	10	2	1
Archaea;Crenarchaeota;Bathyarchaeia;uncultured archaeon;uncultured archaeon	3	0	0	0	0	0	0	7	2	0
Bacteria;Myxococcota;Polyangia;Nannocystales;Nannocystaceae	2	2	5	1	0	0	1	7	2	0
Bacteria;Sumerlaeota;Sumerlaeia;Sumerlaeales;Sumerlaeaceae	0	0	0	2	2	6	0	2	0	0
Bacteria;Verrucomicrobiota;Verrucomicrobiae;Pedosphaerales;Pedosphaeraceae	4	3	0	2	0	1	0	1	0	0
Bacteria;Bdellovibrionota;Bdellovibrionia;Bdellovibrionales;Bdellovibrionaceae	3	4	1	0	0	0	0	3	4	0
Bacteria;MBNT15;uncultured Syntrophobacteraceae bacterium;uncultured Syntrophobacteraceae bacterium;uncultured Syntrophobacteraceae bacterium	3	0	0	0	3	5	0	0	0	0
Bacteria;Planctomycetota;028H05-P-BN-P5;uncultured planctomycete;uncultured planctomycete	1	1	4	1	1	0	0	3	0	0
Bacteria;Proteobacteria;Alphaproteobacteria;Rhizobiales;Methyloligellaceae	1	7	0	2	0	1	0	0	0	0
Bacteria;Proteobacteria;Gammaproteobacteria;B2M28;uncultured sediment bacterium	1	15	5	2	0	0	0	18	6	0
Bacteria;Proteobacteria;Gammaproteobacteria;B2M28;uncultured gamma proteobacterium	2	9	19	2	0	0	1	12	5	0
Bacteria;Proteobacteria;Alphaproteobacteria;Caulobacterales;Hyphomonadaceae	0	0	7	0	0	0	12	0	2	0
Bacteria;Proteobacteria;Gammaproteobacteria;Xanthomonadales;Rhodanobacteraceae	0	0	0	0	0	0	10	0	0	0
Bacteria;Proteobacteria;Alphaproteobacteria;Rhodospirillales;Magnetospiraceae	3	2	1	0	0	0	0	2	1	0
Bacteria;Proteobacteria;Gammaproteobacteria;MBMPE27;uncultured bacterium	0	0	0	2	3	7	0	5	4	0
Bacteria;Nitrospirota;Thermodesulfovibrionia;uncultured;uncultured Nitrospirae bacterium	14	0	0	0	2	1	0	0	0	0
Bacteria;Acidobacteriota;Vicinamibacteria;Subgroup 17;uncultured Acidobacterium sp.	1	0	0	1	2	0	0	1	3	0
Bacteria;Actinobacteriota;Actinobacteria;Euzebyales;Euzebyaceae	0	1	1	1	1	3	0	1	0	0
Bacteria;Dependentiae;Babeliae;Babeliales;Vermiphilaceae	0	0	1	2	1	4	0	0	0	0
Bacteria;Desulfobacterota;Desulfuromonadia;Desulfuromonadales;Geopsychrobacteraceae	1	3	1	0	0	0	0	1	1	0
Bacteria;Bacteroidota;Bacteroidia;Sphingobacteriales;env.OPS 17	0	0	0	0	0	0	7	0	0	0
Bacteria;Proteobacteria;Alphaproteobacteria;Micavibrionales;Micavibrionaceae	0	0	0	0	0	0	0	4	3	0
Bacteria;Patescibacteria;Saccharimonadia;Saccharimonadales;uncultured bacterium	2	0	0	0	0	0	0	3	0	0
Bacteria;Bacteroidota;Kryptonia;Kryptoniales;MSB-3C8	1	0	0	0	0	0	0	3	1	0
Bacteria;Chloroflexi;JG30-KF-CM66;uncultured bacterium;uncultured bacterium	0	2	0	1	0	1	0	1	0	0
Bacteria;Planctomycetota;BD7-11;uncultured bacterium;uncultured bacterium	0	3	0	0	0	0	0	1	0	0
Bacteria;Proteobacteria;Alphaproteobacteria;Rickettsiales;Rickettsiaceae	0	0	0	0	0	0	0	4	0	0

## Sheet: Level 4
taxon	ColS0	CsN0	CsN2	CsN4	NN35	NN5	SilS5	SiuS0	SiuS2	SiuS4
Bacteria;Acidobacteriota;Thermoanaerobaculia;Thermoanaerobaculales	462	720	756	241	188	397	132	1142	488	29
Bacteria;Proteobacteria;Gammaproteobacteria;Steroidobacterales	478	503	557	104	58	95	227	1051	345	16
Bacteria;Gemmatimonadota;BD2-11 terrestrial group;uncultured bacterium	16	31	14	27	41	91	4	38	39	1
Bacteria;Proteobacteria;Gammaproteobacteria;SZB50	23	34	77	8	3	2	16	53	13	0
Bacteria;Planctomycetota;Planctomycetes;Planctomycetales	34	124	151	24	13	42	110	147	46	3
Bacteria;Acidobacteriota;Vicinamibacteria;Vicinamibacterales	71	43	38	158	111	244	7	92	103	9
Bacteria;Latescibacterota;uncultured bacterium;uncultured bacterium	35	14	17	1	4	3	0	31	11	0
Bacteria;Planctomycetota;Planctomycetes;Pirellulales	560	2245	2211	634	335	646	1211	2123	870	66
Bacteria;Nitrospirota;Nitrospiria;Nitrospirales	59	170	157	91	88	195	24	205	120	21
Bacteria;Actinobacteriota;Acidimicrobiia;Actinomarinales	184	431	359	114	89	242	50	488	171	17
Bacteria;Proteobacteria;Gammaproteobacteria;Nitrosococcales	18	72	44	48	69	117	9	95	64	0
Bacteria;Acidobacteriota;Subgroup 22;uncultured bacterium	127	107	60	30	33	68	4	108	53	8
Bacteria;Bacteroidota;Bacteroidia;Flavobacteriales	164	154	250	10	3	1	535	322	104	0
Bacteria;Planctomycetota;Pla3 lineage;uncultured bacterium	3	0	0	5	10	12	0	9	9	0
Bacteria;Gemmatimonadota;Gemmatimonadetes;Gemmatimonadales	26	15	6	5	9	22	1	40	9	2
Bacteria;Bacteroidota;Kryptonia;Kryptoniales	18	1	6	3	1	65	0	22	5	4
Bacteria;Proteobacteria;Gammaproteobacteria;Gammaproteobacteria Incertae Sedis	52	56	37	30	27	30	6	53	25	2
Bacteria;Proteobacteria;Gammaproteobacteria;Pseudomonadales	51	100	207	10	0	0	52	87	25	0
Bacteria;Actinobacteriota;Acidimicrobiia;Microtrichales	28	86	136	15	4	15	36	82	37	0
Bacteria;NB1-j;uncultured bacterium;uncultured bacterium	8	21	14	17	27	42	5	48	28	2
Bacteria;Planctomycetota;OM190;uncultured bacterium	36	35	32	12	10	36	7	55	29	1
Bacteria;Planctomycetota;Phycisphaerae;Phycisphaerales	120	510	460	153	71	111	63	552	192	12
Bacteria;Bacteroidota;Rhodothermia;Rhodothermales	60	127	189	44	33	43	112	179	63	10
Bacteria;Nitrospinota;Nitrospinia;Nitrospinales	3	3	6	4	7	6	4	12	7	3
Bacteria;Proteobacteria;Gammaproteobacteria;Diplorickettsiales	0	46	10	1	0	0	17	3	0	1
Bacteria;Deinococcota;Deinococci;Deinococcales	12	10	9	6	4	3	4	8	4	0
Bacteria;Proteobacteria;Gammaproteobacteria;Granulosicoccales	11	24	57	10	12	9	41	26	20	2
Bacteria;Dadabacteria;Dadabacteriia;Dadabacteriales	1	2	2	2	0	2	0	32	53	0
Bacteria;Latescibacterota;Latescibacteria;Latescibacterales	23	23	15	3	9	17	1	31	21	0
Bacteria;PAUC34f;uncultured bacterium;uncultured bacterium	3	6	3	7	4	1	0	9	5	1
Bacteria;Acidobacteriota;Blastocatellia;Blastocatellales	8	26	22	5	3	0	5	26	7	0
Bacteria;Desulfobacterota;Desulfobacteria;Desulfobacterales	24	59	18	11	8	5	1	126	33	0
Bacteria;Desulfobacterota;Desulfobulbia;Desulfobulbales	19	21	6	0	0	0	0	39	6	0
Bacteria;Entotheonellaeota;Entotheonellia;Entotheonellales	3	10	8	2	5	7	0	11	9	3
Bacteria;Verrucomicrobiota;Lentisphaeria;Victivallales	2	5	5	1	4	12	1	4	4	0
Bacteria;Proteobacteria;Alphaproteobacteria;Thalassobaculales	0	21	9	5	3	4	1	18	8	0
Bacteria;Latescibacterota;uncultured Latescibacteria bacterium;uncultured Latescibacteria bacterium	5	8	6	3	0	0	0	10	5	0
Bacteria;Verrucomicrobiota;Omnitrophia;Omnitrophales	1	7	3	10	14	29	0	15	12	1
Bacteria;Bacteroidota;Bacteroidia;Cytophagales	48	98	105	38	10	12	48	90	28	2
Bacteria;Acidobacteriota;Vicinamibacteria;Subgroup 9	33	54	41	25	38	83	7	40	28	7
Bacteria;Bacteroidota;Bacteroidia;Chitinophagales	101	80	182	20	23	27	187	133	46	17
Bacteria;Proteobacteria;Gammaproteobacteria;uncultured	34	69	58	16	11	13	6	122	57	0
Bacteria;Proteobacteria;Gammaproteobacteria;UBA10353 marine group	7	21	10	3	29	32	6	15	9	0
Bacteria;Acidobacteriota;Subgroup 21;uncultured bacterium	0	0	0	5	6	17	0	4	3	0
Bacteria;Acidobacteriota;Holophagae;Subgroup 7	16	5	2	3	0	1	0	4	3	0
Bacteria;Proteobacteria;Gammaproteobacteria;Acidiferrobacterales	5	0	0	4	8	15	0	11	9	0
Bacteria;Proteobacteria;Gammaproteobacteria;AT-s2-59	31	26	31	8	8	5	11	32	17	1
Bacteria;Proteobacteria;Alphaproteobacteria;Rhizobiales	26	60	41	13	12	12	25	100	28	0
Bacteria;Proteobacteria;Alphaproteobacteria;uncultured	7	16	17	4	6	8	3	16	3	0
Bacteria;Myxococcota;bacteriap25;uncultured bacterium	1	0	0	0	14	45	0	8	12	3
Bacteria;Proteobacteria;Gammaproteobacteria;Salinisphaerales	2	2	0	0	0	0	28	1	0	0
Bacteria;Firmicutes;Bacilli;Bacillales	16	5	4	9	59	52	36	42	30	4
Bacteria;Desulfobacterota;Desulfobacteria;Desulfatiglandales	3	9	2	0	2	0	0	9	6	1
Bacteria;NB1-j;uncultured delta proteobacterium;uncultured delta proteobacterium	4	10	9	7	2	8	2	26	6	0
Bacteria;Proteobacteria;Gammaproteobacteria;Thiohalorhabdales	5	9	24	1	0	0	2	30	11	1
Bacteria;Proteobacteria;Alphaproteobacteria;Kiloniellales	4	45	20	27	8	32	3	75	25	1
Bacteria;Verrucomicrobiota;Kiritimatiellae;WCHB1-41	11	12	13	0	0	0	0	39	11	0
Bacteria;Proteobacteria;Gammaproteobacteria;HOC36	10	19	11	6	4	9	5	11	5	1
Bacteria;Acidobacteriota;Vicinamibacteria;Subgroup 17	27	38	26	24	23	35	7	43	26	1
Bacteria;Calditrichota;Calditrichia;Calditrichales	46	33	21	3	12	21	0	67	34	4
Bacteria;Planctomycetota;Phycisphaerae;MSBL9	46	0	1	0	0	0	0	2	1	0
Bacteria;Nitrospirota;Thermodesulfovibrionia;uncultured	127	48	36	1	9	19	3	63	19	3
Bacteria;Verrucomicrobiota;Verrucomicrobiae;Verrucomicrobiales	8	20	15	1	0	2	3	19	5	0
Bacteria;Bacteroidota;Ignavibacteria;Ignavibacteriales	52	123	70	9	7	11	5	142	56	0
Bacteria;Chloroflexi;Anaerolineae;Ardenticatenales	4	8	2	1	2	3	0	7	2	0
Bacteria;Proteobacteria;Gammaproteobacteria;Arenicellales	11	22	33	3	1	0	17	32	18	0
Bacteria;Proteobacteria;Gammaproteobacteria;Burkholderiales	30	86	48	74	33	137	12	112	56	2
Bacteria;Proteobacteria;Alphaproteobacteria;Rhodobacterales	7	17	27	8	3	1	165	17	7	0
Bacteria;Gemmatimonadota;AKAU4049;uncultured bacterium	31	2	3	0	4	18	2	5	3	0
Bacteria;Gemmatimonadota;PAUC43f marine benthic group;uncultured bacterium	33	15	9	4	6	14	3	25	16	0
Bacteria;Proteobacteria;Gammaproteobacteria;Thiotrichales	0	0	1	0	0	0	24	2	1	0
Bacteria;Myxococcota;Polyangia;Polyangiales	32	59	65	15	9	30	16	118	40	0
Bacteria;Latescibacterota;uncultured Gemmatimonadetes bacterium;uncultured Gemmatimonadetes bacterium	2	11	1	0	0	0	0	9	4	0
Bacteria;Acidobacteriota;Subgroup 26;uncultured bacterium	1	2	1	2	8	7	0	3	3	0
Bacteria;Planctomycetota;Planctomycetes;Gemmatales	2	18	11	9	13	15	5	15	3	5
Bacteria;Proteobacteria;Gammaproteobacteria;EPR3968-O8a-Bc78	8	11	15	41	16	19	2	24	13	1
Bacteria;Planctomycetota;BD7-11;uncultured planctomycete	4	4	1	1	3	0	0	7	4	0
Bacteria;Nitrospirota;Leptospirillia;Leptospirillales	2	0	0	0	0	6	0	6	9	1
Bacteria;Chloroflexi;Dehalococcoidia;SAR202 clade	1	3	2	8	3	4	0	3	4	0
Archaea;Crenarchaeota;Nitrososphaeria;Nitrosopumilales	64	89	60	79	143	105	18	231	107	10
Bacteria;MBNT15;uncultured bacterium;uncultured bacterium	52	0	0	0	0	0	0	0	0	0
Bacteria;Spirochaetota;Spirochaetia;Spirochaetales	16	10	6	7	5	5	1	11	8	0
Bacteria;Nitrospinota;P9X2b3D02;uncultured bacterium	2	4	5	0	0	0	0	10	2	0
Bacteria;Dependentiae;Babeliae;Babeliales	10	6	6	6	3	23	2	3	2	1
Bacteria;Bdellovibrionota;Oligoflexia;Oligoflexales	0	6	6	1	0	0	0	8	2	0
Bacteria;Proteobacteria;Gammaproteobacteria;Xanthomonadales	0	0	0	0	14	0	33	0	0	0
Bacteria;Actinobacteriota;Thermoleophilia;Gaiellales	2	7	1	4	1	4	0	2	1	0
Bacteria;Bacteroidota;Bacteroidia;Sphingobacteriales	3	4	12	1	0	0	56	10	3	0
Bacteria;Acidobacteriota;Subgroup 5;uncultured bacterium	3	2	2	5	9	34	0	9	11	0
Bacteria;Proteobacteria;Gammaproteobacteria;MBMPE27	2	0	0	2	10	28	0	23	24	0
Bacteria;Proteobacteria;Gammaproteobacteria;Chromatiales	0	4	2	0	0	0	0	10	5	0
Bacteria;Bacteroidota;Bacteroidia;Bacteroidales	7	0	0	0	1	0	0	9	3	0
Bacteria;Chloroflexi;Anaerolineae;Anaerolineales	23	9	2	1	15	63	1	19	24	0
Bacteria;Cyanobacteria;Vampirivibrionia;Obscuribacterales	3	7	1	2	0	0	0	5	1	0
Bacteria;Desulfobacterota;Syntrophobacteria;Syntrophobacterales	13	60	21	6	12	6	3	61	19	1
Bacteria;Actinobacteriota;Actinobacteria;Nitriliruptorales	0	3	0	0	1	0	11	3	1	0
Bacteria;Proteobacteria;Gammaproteobacteria;pItb-vmat-80	1	3	11	3	7	5	2	25	7	1
Bacteria;Chloroflexi;Dehalococcoidia;S085	0	0	0	2	1	8	0	3	3	0
Bacteria;Proteobacteria;Alphaproteobacteria;Sphingomonadales	0	0	0	0	0	0	17	0	0	0
Bacteria;Nitrospirota;4-29-1;uncultured bacterium	1	18	8	2	2	0	0	23	2	1
Bacteria;Proteobacteria;Gammaproteobacteria;Enterobacterales	0	0	8	0	0	0	5	2	1	0
Bacteria;Acidobacteriota;Subgroup 22;uncultured Acidobacteria bacterium	7	8	5	0	1	1	1	8	0	0
Bacteria;Zixibacteria;uncultured bacterium;uncultured bacterium	3	0	1	0	2	8	0	1	0	0
Bacteria;Proteobacteria;Gammaproteobacteria;B2M28	15	62	69	15	0	1	6	96	34	0
Bacteria;Methylomirabilota;Methylomirabilia;Rokubacteriales	2	0	0	1	1	14	0	6	2	0
Bacteria;Planctomycetota;OM190;metagenome	4	0	0	2	0	0	0	7	1	0
Bacteria;Acidobacteriota;Acidobacteriae;PAUC26f	3	1	1	0	1	6	1	7	6	0
Bacteria;Proteobacteria;Gammaproteobacteria;BD7-8	3	17	12	4	0	0	4	25	9	0
Bacteria;Proteobacteria;Alphaproteobacteria;Defluviicoccales	0	0	0	2	6	11	0	1	5	0
Bacteria;Planctomycetota;OM190;uncultured planctomycete	5	6	1	1	0	0	0	10	2	1
Bacteria;Desulfobacterota;Desulfuromonadia;Bradymonadales	0	2	6	0	0	0	1	3	1	0
Archaea;Crenarchaeota;Bathyarchaeia;uncultured archaeon	3	0	0	0	0	0	0	7	2	0
Bacteria;Myxococcota;Polyangia;Nannocystales	2	2	5	1	0	0	1	7	2	0
Bacteria;Sumerlaeota;Sumerlaeia;Sumerlaeales	0	0	0	2	2	6	0	2	0	0
Bacteria;Planctomycetota;Phycisphaerae;CCM11a	0	0	0	0	1	9	0	2	0	0
Bacteria;Verrucomicrobiota;Verrucomicrobiae;Pedosphaerales	4	3	0	2	0	1	0	1	0	0
Bacteria;Bdellovibrionota;Bdellovibrionia;Bdellovibrionales	3	4	1	0	0	0	0	3	4	0
Bacteria;MBNT15;uncultured Syntrophobacteraceae bacterium;uncultured Syntrophobacteraceae bacterium	3	0	0	0	3	5	0	0	0	0
Bacteria;Planctomycetota;028H05-P-BN-P5;uncultured planctomycete	1	1	4	1	1	0	0	3	0	0
Bacteria;Proteobacteria;Alphaproteobacteria;Caulobacterales	0	0	7	0	0	0	12	0	2	0
Bacteria;Proteobacteria;Alphaproteobacteria;Rhodospirillales	3	2	1	0	0	0	0	2	1	0
Bacteria;Actinobacteriota;Actinobacteria;Euzebyales	0	1	1	1	1	3	0	1	0	0
Bacteria;Desulfobacterota;Desulfuromonadia;Desulfuromonadales	1	3	1	0	0	0	0	1	1	0
Bacteria;Chloroflexi;Anaerolineae;SBR1031	0	1	2	3	2	2	0	2	2	0
Bacteria;Proteobacteria;Alphaproteobacteria;Micavibrionales	0	0	0	0	0	0	0	4	3	0
Bacteria;Patescibacteria;Saccharimonadia;Saccharimonadales	2	0	0	0	0	0	0	3	0	0
Bacteria;Chloroflexi;JG30-KF-CM66;uncultured bacterium	0	2	0	1	0	1	0	1	0	0
Bacteria;Planctomycetota;BD7-11;uncultured bacterium	0	3	0	0	0	0	0	1	0	0
Bacteria;Proteobacteria;Alphaproteobacteria;Rickettsiales	0	0	0	0	0	0	0	4	0	0
Bacteria;Bdellovibrionota;Oligoflexia;0319-6G20	0	0	0	2	0	0	0	0	0	0

## Sheet: Level 3
taxon	ColS0	CsN0	CsN2	CsN4	NN35	NN5	SilS5	SiuS0	SiuS2	SiuS4
Bacteria;Acidobacteriota;Thermoanaerobaculia	462	720	756	241	188	397	132	1142	488	29
Bacteria;Proteobacteria;Gammaproteobacteria	968	1458	1767	516	460	866	749	2311	932	41
Bacteria;Gemmatimonadota;BD2-11 terrestrial group	69	120	88	74	77	193	32	156	94	6
Bacteria;Planctomycetota;Planctomycetes	596	2391	2377	669	362	704	1326	2285	919	74
Bacteria;Acidobacteriota;Vicinamibacteria	131	135	105	207	172	362	21	175	157	17
Bacteria;Latescibacterota;uncultured bacterium	35	14	17	1	4	3	0	31	11	0
Bacteria;Acidobacteriota;Subgroup 22	365	370	270	104	107	176	27	477	211	30
Bacteria;Nitrospirota;Nitrospiria	59	170	157	91	88	195	24	205	120	21
Bacteria;Actinobacteriota;Acidimicrobiia	212	517	495	129	93	257	86	570	208	17
Bacteria;Bacteroidota;Bacteroidia	332	359	577	71	37	40	845	594	189	19
Bacteria;Planctomycetota;Pla3 lineage	4	10	2	9	14	31	0	21	10	0
Bacteria;Gemmatimonadota;Gemmatimonadetes	26	15	6	5	9	22	1	40	9	2
Bacteria;Bacteroidota;Kryptonia	18	1	6	3	1	65	0	22	5	4
Bacteria;Planctomycetota;OM190	85	267	240	87	49	123	34	352	143	13
Bacteria;NB1-j;uncultured bacterium	8	21	14	17	27	42	5	48	28	2
Bacteria;Planctomycetota;Phycisphaerae	166	510	461	153	72	120	63	556	193	12
Bacteria;Bacteroidota;Rhodothermia	60	127	189	44	33	43	112	179	63	10
Bacteria;Nitrospinota;Nitrospinia	3	3	6	4	7	6	4	12	7	3
Bacteria;Deinococcota;Deinococci	12	10	9	6	4	3	4	8	4	0
Bacteria;Dadabacteria;Dadabacteriia	1	2	2	2	0	2	0	32	53	0
Bacteria;Proteobacteria;Alphaproteobacteria	55	169	138	62	44	81	228	247	84	1
Bacteria;Latescibacterota;Latescibacteria	23	23	15	3	9	17	1	31	21	0
Bacteria;Planctomycetota;vadinHA49	26	24	26	8	0	2	1	23	6	3
Bacteria;PAUC34f;uncultured bacterium	3	6	3	7	4	1	0	9	5	1
Bacteria;Acidobacteriota;Blastocatellia	8	26	22	5	3	0	5	26	7	0
Bacteria;Desulfobacterota;Desulfobacteria	27	68	20	11	10	5	1	135	39	1
Bacteria;Desulfobacterota;Desulfobulbia	19	21	6	0	0	0	0	39	6	0
Bacteria;Entotheonellaeota;Entotheonellia	3	10	8	2	5	7	0	11	9	3
Bacteria;Verrucomicrobiota;Lentisphaeria	2	5	5	1	4	12	1	5	8	0
Bacteria;Latescibacterota;uncultured Latescibacteria bacterium	5	8	6	3	0	0	0	10	5	0
Bacteria;Verrucomicrobiota;Omnitrophia	1	7	3	10	14	29	0	15	12	1
Bacteria;Acidobacteriota;Subgroup 21	2	4	1	26	33	68	0	36	49	2
Bacteria;Acidobacteriota;Holophagae	16	5	2	3	0	1	0	4	3	0
Bacteria;Myxococcota;bacteriap25	1	0	0	0	14	45	0	8	12	3
Bacteria;Firmicutes;Bacilli	16	5	4	9	59	52	36	42	30	4
Bacteria;NB1-j;uncultured delta proteobacterium	4	10	9	7	2	8	2	26	6	0
Bacteria;Acidobacteriota;Subgroup 26	24	30	26	10	9	16	0	33	12	1
Bacteria;Verrucomicrobiota;Kiritimatiellae	11	12	13	0	0	0	0	39	11	0
Bacteria;Calditrichota;Calditrichia	46	33	21	3	12	21	0	67	34	4
Bacteria;Nitrospirota;Thermodesulfovibrionia	127	48	36	1	9	19	3	63	19	3
Bacteria;Verrucomicrobiota;Verrucomicrobiae	12	23	15	3	0	3	3	20	5	0
Bacteria;Bacteroidota;Ignavibacteria	52	123	70	9	7	11	5	142	56	0
Bacteria;Chloroflexi;Anaerolineae	27	18	6	5	19	68	1	28	28	0
Bacteria;Gemmatimonadota;AKAU4049	31	6	8	1	5	39	2	6	3	1
Bacteria;Gemmatimonadota;PAUC43f marine benthic group	41	26	21	29	13	65	24	41	37	0
Bacteria;Myxococcota;Polyangia	34	71	71	16	9	30	17	127	45	0
Bacteria;Latescibacterota;uncultured Gemmatimonadetes bacterium	2	11	1	0	0	0	0	9	4	0
Bacteria;Planctomycetota;BD7-11	7	21	6	4	8	9	0	35	19	0
Bacteria;Nitrospirota;Leptospirillia	2	0	0	0	0	6	0	6	9	1
Bacteria;Chloroflexi;Dehalococcoidia	1	3	2	10	4	12	0	6	7	0
Archaea;Crenarchaeota;Nitrososphaeria	64	89	60	79	143	105	18	231	107	10
Bacteria;MBNT15;uncultured bacterium	52	0	0	0	0	0	0	0	0	0
Bacteria;Spirochaetota;Spirochaetia	16	10	6	7	5	5	1	11	8	0
Bacteria;Nitrospinota;P9X2b3D02	2	4	5	0	0	0	0	10	2	0
Bacteria;Dependentiae;Babeliae	10	6	6	6	3	23	2	3	2	1
Bacteria;Bdellovibrionota;Oligoflexia	0	6	6	3	0	0	0	8	2	0
Bacteria;Actinobacteriota;Thermoleophilia	2	7	1	4	1	4	0	2	1	0
Bacteria;Acidobacteriota;Subgroup 5	3	2	2	5	9	34	0	9	11	0
Bacteria;Cyanobacteria;Vampirivibrionia	3	7	1	2	0	0	0	5	1	0
Bacteria;Desulfobacterota;Syntrophobacteria	13	60	21	6	12	6	3	61	19	1
Bacteria;Actinobacteriota;Actinobacteria	0	4	1	1	2	3	11	4	1	0
Bacteria;Elusimicrobiota;Lineage IIb	3	4	5	3	1	4	0	3	6	1
Bacteria;Nitrospirota;4-29-1	3	21	8	4	2	1	0	29	5	1
Bacteria;Zixibacteria;uncultured bacterium	3	0	1	0	2	8	0	1	0	0
Bacteria;Methylomirabilota;Methylomirabilia	2	0	0	1	1	14	0	6	2	0
Bacteria;Acidobacteriota;Acidobacteriae	3	1	1	0	1	6	1	7	6	0
Bacteria;Planctomycetota;Pla4 lineage	3	5	1	0	1	13	0	4	3	0
Bacteria;Desulfobacterota;Desulfuromonadia	1	5	7	0	0	0	1	4	2	0
Archaea;Crenarchaeota;Bathyarchaeia	3	0	0	0	0	0	0	7	2	0
Bacteria;Sumerlaeota;Sumerlaeia	0	0	0	2	2	6	0	2	0	0
Bacteria;Bdellovibrionota;Bdellovibrionia	3	4	1	0	0	0	0	3	4	0
Bacteria;MBNT15;uncultured Syntrophobacteraceae bacterium	3	0	0	0	3	5	0	0	0	0
Bacteria;Planctomycetota;028H05-P-BN-P5	1	1	4	1	1	0	0	3	0	0
Bacteria;Patescibacteria;Saccharimonadia	2	0	0	0	0	0	0	3	0	0
Bacteria;Chloroflexi;JG30-KF-CM66	0	2	0	1	0	1	0	1	0	0

## Sheet: Level 2
taxon	ColS0	CsN0	CsN2	CsN4	NN35	NN5	SilS5	SiuS0	SiuS2	SiuS4
Bacteria;Acidobacteriota	1018	1296	1185	612	552	1156	186	1933	964	81
Bacteria;Proteobacteria	1023	1627	1905	578	504	947	977	2558	1016	42
Bacteria;Gemmatimonadota	167	167	123	109	104	319	59	243	143	9
Bacteria;NB1-j	112	352	278	122	144	191	97	586	229	10
Bacteria;Planctomycetota	895	3246	3123	933	508	1014	1425	3287	1297	102
Bacteria;Latescibacterota	142	132	101	27	28	64	12	169	76	4
Bacteria;Nitrospirota	191	239	201	96	99	221	27	303	153	26
Bacteria;Actinobacteriota	214	528	497	134	96	264	97	576	210	17
Bacteria;Bacteroidota	463	624	843	127	79	160	962	944	316	33
Bacteria;Nitrospinota	5	7	11	4	7	6	4	22	9	3
Bacteria;Deinococcota	12	10	9	6	4	3	4	8	4	0
Bacteria;Dadabacteria	1	2	2	2	0	2	0	32	53	0
Bacteria;PAUC34f	3	6	3	7	4	1	0	9	5	1
Bacteria;Desulfobacterota	60	159	57	18	22	12	5	242	67	2
Bacteria;Entotheonellaeota	3	10	8	2	5	7	0	11	9	3
Bacteria;Verrucomicrobiota	26	47	36	14	18	44	4	79	36	1
Bacteria;Myxococcota	35	71	71	16	23	75	17	135	57	3
Bacteria;Firmicutes	16	5	4	9	59	52	36	42	30	4
Bacteria;MBNT15	57	3	5	0	6	21	1	2	0	0
Bacteria;Calditrichota	46	33	21	3	12	21	0	67	34	4
Bacteria;Zixibacteria	18	21	15	6	9	21	1	31	8	0
Bacteria;Chloroflexi	28	23	8	16	23	81	1	35	35	0
Archaea;Crenarchaeota	67	89	60	79	143	105	18	238	109	10
Bacteria;Spirochaetota	16	10	6	7	5	5	1	11	8	0
Bacteria;Dependentiae	10	6	6	6	3	23	2	3	2	1
Bacteria;Bdellovibrionota	3	10	7	3	0	0	0	11	6	0
Bacteria;Schekmanbacteria	2	3	0	1	0	9	0	6	0	1
Bacteria;Cyanobacteria	3	7	1	2	0	0	0	5	1	0
Bacteria;Elusimicrobiota	3	4	5	3	1	4	0	3	6	1
Bacteria;Methylomirabilota	2	0	0	1	1	14	0	6	2	0
Bacteria;Sumerlaeota	0	0	0	2	2	6	0	2	0	0
Bacteria;SAR324 clade(Marine group B)	0	0	0	0	0	10	0	1	0	0
Bacteria;Patescibacteria	2	0	0	0	0	0	0	3	0	0
Bacteria;AncK6	1	0	0	1	0	1	0	2	0	0

## Sheet: OTU
OTU	ColS0	CsN0	CsN2	CsN4	NN35	NN5	SilS5	SiuS0	SiuS2	SiuS4	taxonomy
OTU.105	169	180	175	19	15	33	74	360	117	3	Bacteria;Proteobacteria;Gammaproteobacteria;Steroidobacterales;Woeseiaceae;Woeseia;uncultured bacterium
OTU.100	35	197	196	32	10	12	176	191	54	7	Bacteria;Planctomycetota;Planctomycetes;Pirellulales;Pirellulaceae;Rubripirellula
OTU.1298	129	101	155	11	2	4	29	229	69	4	Bacteria;Proteobacteria;Gammaproteobacteria;Steroidobacterales;Woeseiaceae;Woeseia;uncultured gamma proteobacterium
OTU.1095	59	100	102	9	5	10	3	126	44	5	Bacteria;Acidobacteriota;Thermoanaerobaculia;Thermoanaerobaculales;Thermoanaerobaculaceae;Subgroup 10;uncultured Acidobacteria bacterium
OTU.120	31	99	88	27	13	23	16	101	45	6	Bacteria;Nitrospirota;Nitrospiria;Nitrospirales;Nitrospiraceae;Nitrospira;uncultured Nitrospirae bacterium
OTU.1046	13	71	72	13	12	18	30	133	55	1	Bacteria;Proteobacteria;Gammaproteobacteria
OTU.170	14	108	95	17	6	3	57	70	20	5	Bacteria;Planctomycetota;Planctomycetes;Pirellulales;Pirellulaceae;Rubripirellula;uncultured bacterium
OTU.1192	29	97	77	5	5	3	31	94	35	0	Bacteria;Planctomycetota;Planctomycetes;Pirellulales;Pirellulaceae;Rubripirellula;uncultured bacterium
OTU.1183	52	48	48	9	5	2	26	105	38	0	Bacteria;Proteobacteria;Gammaproteobacteria
OTU.1006	18	91	31	24	24	52	21	50	18	2	Bacteria;Planctomycetota;Planctomycetes;Pirellulales;Pirellulaceae
OTU.1106	25	80	69	9	3	4	10	95	35	1	Bacteria;Acidobacteriota;Thermoanaerobaculia;Thermoanaerobaculales;Thermoanaerobaculaceae;Subgroup 10
OTU.121	27	50	67	3	3	1	48	98	29	1	Bacteria;Proteobacteria;Gammaproteobacteria
OTU.133	24	93	45	8	10	25	0	82	19	0	Bacteria;Actinobacteriota;Acidimicrobiia;Actinomarinales;uncultured
OTU.1031	15	65	54	6	3	8	23	65	30	0	Bacteria;Planctomycetota;Planctomycetes;Pirellulales;Pirellulaceae;Rhodopirellula
OTU.150	6	60	105	2	0	0	30	48	7	0	Bacteria;Bacteroidota;Bacteroidia;Flavobacteriales;Flavobacteriaceae;Muriicola;uncultured bacterium
OTU.1065	0	46	42	8	8	6	19	81	36	1	Bacteria;NB1-j
OTU.1387	6	51	34	18	11	8	14	61	24	1	Bacteria;NB1-j
OTU.1402	5	17	6	36	53	49	5	35	15	2	Archaea;Crenarchaeota;Nitrososphaeria;Nitrosopumilales;Nitrosopumilaceae;uncultured archaeon;uncultured archaeon
OTU.1022	6	31	52	25	8	34	11	37	16	1	Bacteria;Acidobacteriota;Thermoanaerobaculia;Thermoanaerobaculales;Thermoanaerobaculaceae;Subgroup 10
OTU.1311	20	12	10	17	12	62	3	40	35	3	Bacteria;Acidobacteriota;Thermoanaerobaculia;Thermoanaerobaculales;Thermoanaerobaculaceae;Subgroup 10;uncultured bacterium
OTU.1048	13	41	17	11	14	25	0	61	17	2	Bacteria;Proteobacteria;Gammaproteobacteria;Burkholderiales;Nitrosomonadaceae
OTU.1041	7	29	64	5	2	0	33	36	13	1	Bacteria;Planctomycetota;Planctomycetes;Pirellulales;Pirellulaceae;Blastopirellula;uncultured bacterium
OTU.1636	22	28	45	8	1	2	35	33	11	0	Bacteria;Planctomycetota;Planctomycetes;Pirellulales;Pirellulaceae;Rhodopirellula;uncultured bacterium
OTU.1154	9	22	31	8	9	30	14	46	15	0	Bacteria;Myxococcota;Polyangia;Polyangiales;Sandaracinaceae;uncultured
OTU.1219	11	29	7	13	31	42	6	28	17	0	Bacteria;Proteobacteria;Gammaproteobacteria;Nitrosococcales;Nitrosococcaceae;Cm1-21;uncultured bacterium
OTU.1244	4	60	29	10	4	6	3	54	13	0	Bacteria;Planctomycetota;Phycisphaerae;Phycisphaerales;Phycisphaeraceae;Urania-1B-19 marine sediment group;uncultured bacterium
OTU.319	15	33	34	0	0	1	1	75	23	0	Bacteria;Proteobacteria;Gammaproteobacteria;uncultured;uncultured sediment bacterium;uncultured sediment bacterium;uncultured sediment bacterium
OTU.1205	18	31	36	16	2	13	3	45	15	0	Bacteria;Nitrospirota;Nitrospiria;Nitrospirales;Nitrospiraceae;Nitrospira;uncultured bacterium
OTU.1119	2	39	48	14	19	10	2	23	18	1	Bacteria;Actinobacteriota;Acidimicrobiia;Actinomarinales;uncultured;uncultured bacterium;uncultured bacterium
OTU.1133	18	46	32	1	2	3	7	39	26	0	Bacteria;Planctomycetota;Planctomycetes;Pirellulales;Pirellulaceae
OTU.1061	9	47	40	5	6	8	8	37	10	2	Bacteria;Gemmatimonadota;BD2-11 terrestrial group
OTU.1093	23	31	27	4	0	0	2	62	22	0	Bacteria;Myxococcota;Polyangia;Polyangiales;Sandaracinaceae;uncultured
OTU.1028	3	26	17	11	9	8	2	67	27	0	Bacteria;NB1-j
OTU.1009	10	46	45	1	0	2	11	40	15	0	Bacteria;Planctomycetota;Planctomycetes;Pirellulales;Pirellulaceae;Blastopirellula;uncultured bacterium
OTU.1230	7	52	28	3	2	2	0	51	22	0	Bacteria;Bacteroidota;Ignavibacteria;Ignavibacteriales;PHOS-HE36
OTU.1195	12	48	17	6	12	6	3	46	14	0	Bacteria;Desulfobacterota;Syntrophobacteria;Syntrophobacterales;uncultured;uncultured bacterium;uncultured bacterium
OTU.1220	19	29	29	4	8	16	15	33	10	0	Bacteria;Planctomycetota;Planctomycetes;Pirellulales;Pirellulaceae
OTU.1029	5	28	34	11	8	16	10	25	19	1	Bacteria;Planctomycetota;Planctomycetes;Pirellulales;Pirellulaceae;Rhodopirellula
OTU.1038	1	20	31	4	3	9	8	54	18	3	Bacteria;NB1-j
OTU.1272	0	2	4	21	27	68	0	12	15	1	Bacteria;Proteobacteria;Gammaproteobacteria
OTU.1115	12	21	84	1	0	0	19	10	2	0	Bacteria;Proteobacteria;Gammaproteobacteria;Pseudomonadales;MBAE14
OTU.239	0	14	59	1	0	0	50	15	4	0	Bacteria;Proteobacteria;Gammaproteobacteria
OTU.1099	11	18	18	11	3	0	9	56	12	0	Archaea;Crenarchaeota;Nitrososphaeria;Nitrosopumilales;Nitrosopumilaceae;Candidatus Nitrosopumilus;uncultured archaeon
OTU.206	7	44	29	4	0	0	0	38	13	0	Bacteria;Actinobacteriota;Acidimicrobiia;Actinomarinales;uncultured
OTU.1005	4	48	42	1	0	0	6	27	6	0	Bacteria;Planctomycetota;Planctomycetes;Pirellulales;Pirellulaceae;Rhodopirellula
OTU.1	22	15	32	6	4	1	10	41	3	0	Bacteria;Acidobacteriota;Thermoanaerobaculia;Thermoanaerobaculales;Thermoanaerobaculaceae;Subgroup 10;uncultured Acidobacteria bacterium
OTU.1011	10	32	19	5	1	0	1	45	18	0	Bacteria;Proteobacteria;Gammaproteobacteria;Steroidobacterales;Woeseiaceae;Woeseia;uncultured gamma proteobacterium
OTU.1304	30	11	5	7	12	34	1	17	11	2	Bacteria;Acidobacteriota;Subgroup 22;uncultured bacterium;uncultured bacterium;uncultured bacterium;uncultured bacterium
OTU.1204	19	22	15	2	5	15	2	32	14	0	Bacteria;Actinobacteriota;Acidimicrobiia;Actinomarinales;uncultured
OTU.1178	21	4	2	1	12	57	1	9	18	0	Bacteria;Chloroflexi;Anaerolineae;Anaerolineales;Anaerolineaceae;uncultured;uncultured bacterium
OTU.1187	9	35	33	1	0	0	6	30	10	0	Bacteria;Proteobacteria;Gammaproteobacteria;Pseudomonadales;Halieaceae
OTU.381	5	27	44	3	0	0	4	31	9	1	Bacteria;Bacteroidota;Rhodothermia;Rhodothermales;Rhodothermaceae;uncultured
OTU.1225	16	34	18	9	4	1	5	21	16	0	Bacteria;Planctomycetota;Planctomycetes;Pirellulales;Pirellulaceae
OTU.1331	13	25	19	3	0	4	5	36	15	2	Bacteria;Bacteroidota;Rhodothermia;Rhodothermales;Rhodothermaceae;uncultured
OTU.1623	8	30	41	1	0	0	12	20	8	0	Bacteria;Planctomycetota;Planctomycetes;Pirellulales;Pirellulaceae;Blastopirellula;uncultured bacterium
OTU.1123	17	7	6	3	4	2	2	58	20	1	Archaea;Crenarchaeota;Nitrososphaeria;Nitrosopumilales;Nitrosopumilaceae;Candidatus Nitrosopumilus;uncultured archaeon
OTU.1081	29	25	17	3	2	0	0	35	8	0	Bacteria;Acidobacteriota;Thermoanaerobaculia;Thermoanaerobaculales;Thermoanaerobaculaceae;Subgroup 10;uncultured Acidobacteria bacterium
OTU.1784	14	7	11	4	1	2	15	46	18	1	Bacteria;Planctomycetota;Planctomycetes;Pirellulales;Pirellulaceae
OTU.1770	1	34	38	7	1	2	6	18	8	0	Bacteria;Planctomycetota;Planctomycetes;Pirellulales;Pirellulaceae
OTU.109	3	7	19	0	0	0	74	9	2	0	Bacteria;Bacteroidota;Bacteroidia;Flavobacteriales;Flavobacteriaceae;Algibacter;Flaviramulus sp. KLE1227
OTU.108	6	16	16	6	1	3	4	50	10	2	Bacteria;Planctomycetota;Phycisphaerae;Phycisphaerales;Phycisphaeraceae;Urania-1B-19 marine sediment group
OTU.1002	7	19	33	0	0	0	4	39	10	0	Bacteria;Bacteroidota;Bacteroidia;Flavobacteriales;Flavobacteriaceae;Robiginitalea
OTU.110	6	10	9	33	10	20	1	4	19	0	Bacteria;Acidobacteriota;Vicinamibacteria;Vicinamibacterales;uncultured;uncultured bacterium;uncultured bacterium
OTU.1078	59	16	8	0	1	5	0	16	4	3	Bacteria;Nitrospirota;Thermodesulfovibrionia;uncultured;uncultured bacterium;uncultured bacterium;uncultured bacterium
OTU.1044	0	30	50	2	0	0	19	9	1	1	Bacteria;Planctomycetota;Planctomycetes;Pirellulales;Pirellulaceae;Blastopirellula
OTU.1553	29	13	13	3	0	0	3	33	15	2	Bacteria;Proteobacteria;Gammaproteobacteria;Steroidobacterales;Woeseiaceae;Woeseia;uncultured bacterium
OTU.1460	7	35	21	3	0	0	10	26	9	0	Bacteria;Planctomycetota;Planctomycetes;Pirellulales;Pirellulaceae;Rhodopirellula;uncultured planctomycete
OTU.158	26	36	23	0	2	0	2	18	2	0	Bacteria;Bacteroidota;Bacteroidia;Cytophagales;Cyclobacteriaceae;uncultured;uncultured bacterium
OTU.1058	2	15	23	6	2	3	13	35	8	0	Bacteria;Planctomycetota;Planctomycetes;Pirellulales;Pirellulaceae;Pirellula
OTU.140	5	34	24	6	2	0	3	26	7	0	Bacteria;Actinobacteriota;Acidimicrobiia;Actinomarinales;uncultured
OTU.1635	3	22	20	3	1	1	18	30	8	0	Bacteria;Planctomycetota;Planctomycetes;Pirellulales;Pirellulaceae;Blastopirellula;uncultured planctomycete
OTU.1259	6	4	29	0	0	0	47	16	4	0	Bacteria;Bacteroidota;Bacteroidia;Flavobacteriales;Flavobacteriaceae;Aquibacter;uncultured Bacteroidetes bacterium
OTU.1915	9	16	7	18	12	20	3	11	6	3	Bacteria;Gemmatimonadota;BD2-11 terrestrial group;uncultured bacterium;uncultured bacterium;uncultured bacterium;uncultured bacterium
OTU.1087	26	16	6	1	1	0	0	41	13	1	Bacteria;Acidobacteriota;Thermoanaerobaculia;Thermoanaerobaculales;Thermoanaerobaculaceae;Subgroup 10
OTU.262	14	22	15	3	1	0	6	36	8	0	Bacteria;Proteobacteria;Gammaproteobacteria;Steroidobacterales;Woeseiaceae;Woeseia;uncultured bacterium
OTU.1158	4	6	11	23	8	27	6	10	9	0	Bacteria;Acidobacteriota;Thermoanaerobaculia;Thermoanaerobaculales;Thermoanaerobaculaceae;Subgroup 10
OTU.129	28	24	6	4	6	7	0	20	8	1	Bacteria;Acidobacteriota;Subgroup 22;uncultured bacterium;uncultured bacterium;uncultured bacterium;uncultured bacterium
OTU.1161	0	18	28	0	2	0	15	32	8	0	Bacteria;Bacteroidota;Bacteroidia;Cytophagales;Cyclobacteriaceae;uncultured
OTU.15	12	19	36	1	4	0	6	20	4	0	Bacteria;Acidobacteriota;Thermoanaerobaculia;Thermoanaerobaculales;Thermoanaerobaculaceae;Subgroup 10;uncultured bacterium
OTU.1418	14	10	7	8	18	18	0	17	7	2	Archaea;Crenarchaeota;Nitrososphaeria;Nitrosopumilales;Nitrosopumilaceae;Candidatus Nitrosopumilus;uncultured archaeon
OTU.1083	19	21	16	2	0	5	3	29	6	0	Bacteria;Actinobacteriota;Acidimicrobiia;Actinomarinales;uncultured
OTU.1416	18	12	12	13	0	2	9	28	5	0	Bacteria;Gemmatimonadota;BD2-11 terrestrial group
OTU.1624	3	27	20	7	0	0	12	21	6	2	Bacteria;Planctomycetota;Planctomycetes;Pirellulales;Pirellulaceae
OTU.1012	11	17	25	2	1	3	6	18	15	0	Bacteria;Actinobacteriota;Acidimicrobiia;Microtrichales;Ilumatobacteraceae;Ilumatobacter
OTU.1032	1	18	21	12	4	6	3	24	7	1	Bacteria;Actinobacteriota;Acidimicrobiia;Actinomarinales;uncultured;uncultured actinobacterium;uncultured actinobacterium
OTU.1243	2	18	15	3	15	26	3	11	3	1	Bacteria;Proteobacteria;Gammaproteobacteria
OTU.1601	3	17	28	3	1	0	20	18	6	0	Bacteria;Planctomycetota;Planctomycetes;Pirellulales;Pirellulaceae;Blastopirellula;uncultured planctomycete
OTU.1013	17	20	14	0	1	6	1	28	8	0	Bacteria;Planctomycetota;Planctomycetes;Pirellulales;Pirellulaceae;Rubripirellula;planctomycete str. 529
OTU.1425	16	19	19	0	2	8	0	21	8	2	Bacteria;Acidobacteriota;Thermoanaerobaculia;Thermoanaerobaculales;Thermoanaerobaculaceae;Subgroup 10;uncultured bacterium
OTU.1379	4	11	46	2	0	1	4	19	7	0	Bacteria;Proteobacteria;Gammaproteobacteria;B2M28;uncultured bacterium;uncultured bacterium;uncultured bacterium
OTU.1033	1	14	22	2	1	2	5	35	12	0	Bacteria;Planctomycetota;OM190
OTU.1169	0	1	3	9	18	44	0	7	6	5	Bacteria;Planctomycetota;Planctomycetes;Pirellulales;Pirellulaceae;Rhodopirellula
OTU.10	7	0	0	5	26	21	0	12	22	0	Bacteria;Gemmatimonadota;BD2-11 terrestrial group;uncultured bacterium;uncultured bacterium;uncultured bacterium;uncultured bacterium
OTU.1080	24	15	7	5	0	0	13	19	9	0	Bacteria;Bacteroidota;Bacteroidia;Flavobacteriales;Flavobacteriaceae;Aquibacter;uncultured bacterium
OTU.1117	4	22	23	3	0	0	7	23	9	1	Bacteria;Planctomycetota;Phycisphaerae;Phycisphaerales;Phycisphaeraceae;Urania-1B-19 marine sediment group
OTU.1082	10	19	31	3	1	0	4	20	2	0	Bacteria;Proteobacteria;Gammaproteobacteria;Steroidobacterales;Woeseiaceae;Woeseia;uncultured gamma proteobacterium
OTU.43	8	22	30	0	0	0	14	12	4	0	Bacteria;Planctomycetota;Planctomycetes;Planctomycetales;Rubinisphaeraceae;uncultured
OTU.1912	2	14	8	4	26	18	1	8	7	2	Archaea;Crenarchaeota;Nitrososphaeria;Nitrosopumilales;Nitrosopumilaceae;uncultured archaeon;uncultured archaeon
OTU.1360	1	20	36	10	0	3	3	16	1	0	Bacteria;Planctomycetota;Planctomycetes;Pirellulales;Pirellulaceae;Blastopirellula;uncultured bacterium
OTU.1077	50	5	0	0	0	0	8	20	6	0	Bacteria;Bacteroidota;Bacteroidia;Flavobacteriales;Flavobacteriaceae
OTU.1581	2	8	12	10	0	3	1	45	8	0	Bacteria;Acidobacteriota;Thermoanaerobaculia;Thermoanaerobaculales;Thermoanaerobaculaceae;Subgroup 10
OTU.525	9	10	33	2	2	2	9	17	5	0	Bacteria;Proteobacteria;Gammaproteobacteria;SZB50;uncultured gamma proteobacterium;uncultured gamma proteobacterium;uncultured gamma proteobacterium
OTU.204	10	18	19	7	1	1	0	21	11	0	Bacteria;Proteobacteria;Gammaproteobacteria;AT-s2-59;uncultured gamma proteobacterium;uncultured gamma proteobacterium;uncultured gamma proteobacterium
OTU.1181	36	4	12	0	7	13	2	9	5	0	Bacteria;Nitrospirota;Thermodesulfovibrionia;uncultured
OTU.1027	2	30	20	0	0	0	4	20	12	0	Bacteria;Planctomycetota;Planctomycetes;Pirellulales;Pirellulaceae
OTU.1091	9	13	22	2	2	2	8	19	11	0	Bacteria;Bacteroidota;Rhodothermia;Rhodothermales;Rhodothermaceae;uncultured
OTU.1072	0	0	0	3	0	0	81	3	1	0	Bacteria;Bacteroidota;Bacteroidia;Chitinophagales;Chitinophagaceae
OTU.1159	2	17	9	9	13	15	1	14	3	5	Bacteria;Planctomycetota;Planctomycetes;Gemmatales;Gemmataceae;uncultured;uncultured bacterium
OTU.1111	6	28	24	0	1	0	1	16	11	0	Bacteria;Planctomycetota;Planctomycetes;Pirellulales;Pirellulaceae;Blastopirellula
OTU.1466	5	12	6	15	13	13	1	14	6	2	Bacteria;Proteobacteria;Gammaproteobacteria
OTU.1024	1	17	7	2	4	6	14	26	10	0	Bacteria;Planctomycetota;Planctomycetes;Pirellulales;Pirellulaceae;Blastopirellula;uncultured planctomycete
OTU.1423	13	18	13	2	5	4	6	19	7	0	Bacteria;Planctomycetota;Planctomycetes;Pirellulales;Pirellulaceae
OTU.2111	1	0	1	3	14	47	0	7	8	5	Bacteria;Planctomycetota;Planctomycetes;Pirellulales;Pirellulaceae
OTU.1196	4	7	10	26	8	7	2	15	7	0	Bacteria;Proteobacteria;Gammaproteobacteria;EPR3968-O8a-Bc78;uncultured gamma proteobacterium;uncultured gamma proteobacterium;uncultured gamma proteobacterium
OTU.1904	9	23	21	4	1	1	11	9	5	1	Bacteria;Planctomycetota;Planctomycetes;Pirellulales;Pirellulaceae;Rubripirellula;uncultured bacterium
OTU.1266	1	10	18	5	4	16	3	22	6	0	Bacteria;Acidobacteriota;Thermoanaerobaculia;Thermoanaerobaculales;Thermoanaerobaculaceae;Subgroup 10
OTU.1097	6	6	19	7	1	0	3	28	14	1	Bacteria;Acidobacteriota;Thermoanaerobaculia;Thermoanaerobaculales;Thermoanaerobaculaceae;Subgroup 10
OTU.1121	6	24	12	4	9	5	3	18	4	0	Bacteria;NB1-j
OTU.1277	8	4	5	13	11	21	2	11	9	1	Bacteria;Acidobacteriota;Vicinamibacteria;Vicinamibacterales;uncultured
OTU.126	1	8	51	0	0	0	16	7	1	0	Bacteria;Proteobacteria;Gammaproteobacteria;Pseudomonadales;Spongiibacteraceae;BD1-7 clade;uncultured gamma proteobacterium
OTU.1369	0	12	8	6	10	14	2	18	10	3	Bacteria;Actinobacteriota;Acidimicrobiia;Actinomarinales;uncultured;uncultured bacterium;uncultured bacterium
OTU.1281	1	0	0	0	14	45	0	8	12	3	Bacteria;Myxococcota;bacteriap25;uncultured bacterium;uncultured bacterium;uncultured bacterium;uncultured bacterium
OTU.2052	11	13	13	1	5	3	7	21	7	1	Bacteria;Acidobacteriota;Subgroup 22
OTU.1043	11	17	10	5	2	6	2	21	8	0	Bacteria;Planctomycetota;Phycisphaerae;Phycisphaerales;Phycisphaeraceae;Urania-1B-19 marine sediment group
OTU.1188	29	10	3	3	1	6	2	23	5	0	Bacteria;Proteobacteria;Gammaproteobacteria;Steroidobacterales;Woeseiaceae;Woeseia;uncultured bacterium
OTU.2457	13	17	18	0	0	0	8	19	6	1	Bacteria;Planctomycetota;Planctomycetes;Pirellulales;Pirellulaceae;Blastopirellula;uncultured bacterium
OTU.102	0	0	0	5	14	42	0	6	13	2	Bacteria;Acidobacteriota
OTU.1766	0	21	23	7	1	0	4	18	7	0	Bacteria;Planctomycetota;Phycisphaerae;Phycisphaerales;Phycisphaeraceae;Urania-1B-19 marine sediment group
OTU.223	9	13	24	5	1	18	3	5	2	1	Bacteria;Actinobacteriota;Acidimicrobiia;Actinomarinales
OTU.4000	1	20	34	1	0	0	25	0	0	0	Bacteria;Planctomycetota;Planctomycetes;Pirellulales;Pirellulaceae
OTU.1415	22	10	9	2	0	3	1	25	8	1	Bacteria;Actinobacteriota;Acidimicrobiia;Actinomarinales;uncultured;uncultured bacterium;uncultured bacterium
OTU.146	14	16	19	1	0	0	5	18	7	0	Bacteria;Proteobacteria;Gammaproteobacteria;Pseudomonadales;KI89A clade;uncultured bacterium;uncultured bacterium
OTU.1725	2	0	1	16	6	38	0	9	7	1	Bacteria;Proteobacteria;Gammaproteobacteria;Steroidobacterales;Woeseiaceae;Woeseia
OTU.1406	1	0	1	7	14	25	0	11	19	2	Bacteria;Acidobacteriota;Subgroup 21
OTU.12	9	15	20	6	1	0	3	21	5	0	Bacteria;Proteobacteria;Gammaproteobacteria;SZB50;uncultured gamma proteobacterium;uncultured gamma proteobacterium;uncultured gamma proteobacterium
OTU.127	2	3	35	1	0	0	25	11	3	0	Bacteria;Proteobacteria;Gammaproteobacteria;Granulosicoccales;Granulosicoccaceae;Granulosicoccus
OTU.1745	5	18	14	9	3	12	3	12	1	2	Bacteria;Planctomycetota;OM190
OTU.1378	1	10	52	1	0	0	0	12	2	1	Bacteria;Proteobacteria;Gammaproteobacteria
OTU.177	7	14	9	2	0	0	0	30	17	0	Bacteria;Acidobacteriota;Thermoanaerobaculia;Thermoanaerobaculales;Thermoanaerobaculaceae;Subgroup 10
OTU.430	0	3	15	0	0	0	59	1	0	0	Bacteria;Bacteroidota;Rhodothermia;Rhodothermales;Rhodothermaceae
OTU.172	0	46	10	1	0	0	17	3	0	1	Bacteria;Proteobacteria;Gammaproteobacteria;Diplorickettsiales;Diplorickettsiaceae;Aquicella
OTU.1000	10	21	17	0	2	0	3	17	8	0	Bacteria;Bacteroidota;Bacteroidia;Cytophagales;Cyclobacteriaceae;uncultured
OTU.1811	4	26	16	3	1	1	3	16	8	0	Bacteria
OTU.154	11	6	8	5	8	16	0	16	7	0	Bacteria;Bacteroidota;Rhodothermia;Rhodothermales;Rhodothermaceae;uncultured;uncultured bacterium
OTU.191	1	15	18	4	0	4	12	17	5	1	Bacteria;Proteobacteria;Gammaproteobacteria
OTU.289	2	9	33	0	0	0	11	20	2	0	Bacteria;Proteobacteria;Gammaproteobacteria
OTU.1168	0	1	1	5	13	30	0	7	18	2	Bacteria;Acidobacteriota;Thermoanaerobaculia;Thermoanaerobaculales;Thermoanaerobaculaceae;Subgroup 10
OTU.1023	1	28	19	4	6	1	2	10	5	0	Bacteria;Planctomycetota;Planctomycetes;Pirellulales;Pirellulaceae;Blastopirellula
OTU.1397	0	5	6	15	0	2	33	10	5	0	Bacteria;Proteobacteria;Gammaproteobacteria;Steroidobacterales;Woeseiaceae;Woeseia
OTU.210	1	16	20	1	0	0	2	27	9	0	Bacteria;Planctomycetota;Planctomycetes;Planctomycetales;Rubinisphaeraceae;uncultured;uncultured planctomycete
OTU.299	0	16	7	20	15	11	1	4	0	2	Bacteria;Nitrospirota;Nitrospiria;Nitrospirales;Nitrospiraceae;Nitrospira;uncultured bacterium
OTU.118	6	6	11	0	0	6	0	34	11	1	Bacteria;Actinobacteriota;Acidimicrobiia;Actinomarinales;uncultured;uncultured bacterium;uncultured bacterium
OTU.1070	3	2	2	5	9	34	0	9	11	0	Bacteria;Acidobacteriota;Subgroup 5;uncultured bacterium;uncultured bacterium;uncultured bacterium;uncultured bacterium
OTU.2043	1	10	11	3	9	24	8	5	4	0	Bacteria
OTU.236	4	19	9	7	0	2	1	25	8	0	Bacteria;Acidobacteriota;Thermoanaerobaculia;Thermoanaerobaculales;Thermoanaerobaculaceae;Subgroup 10;uncultured bacterium
OTU.345	0	0	0	9	5	44	0	6	10	0	Bacteria;Gemmatimonadota;BD2-11 terrestrial group;uncultured bacterium;uncultured bacterium;uncultured bacterium;uncultured bacterium
OTU.1336	9	13	10	3	0	0	6	20	12	1	Bacteria;Planctomycetota;Planctomycetes;Pirellulales;Pirellulaceae;Blastopirellula
OTU.1120	1	21	19	12	3	8	5	4	1	0	Bacteria;Proteobacteria;Gammaproteobacteria;Burkholderiales;Nitrosomonadaceae;Nitrosomonas;uncultured bacterium
OTU.14	10	4	0	8	7	16	0	19	10	0	Bacteria;NB1-j
OTU.1341	3	6	9	10	2	7	11	17	6	2	Bacteria;Acidobacteriota;Thermoanaerobaculia;Thermoanaerobaculales;Thermoanaerobaculaceae;Subgroup 10;uncultured Acidobacteria bacterium
OTU.371	2	15	9	4	6	5	0	28	4	0	Bacteria;NB1-j;uncultured delta proteobacterium;uncultured delta proteobacterium;uncultured delta proteobacterium;uncultured delta proteobacterium;uncultured delta proteobacterium
OTU.131	15	5	6	0	0	0	5	34	8	0	Bacteria;Bacteroidota;Bacteroidia;Flavobacteriales;Flavobacteriaceae;Maribacter;uncultured bacterium
OTU.1785	1	10	35	0	0	0	5	17	5	0	Bacteria;Bacteroidota;Bacteroidia;Chitinophagales;Saprospiraceae;uncultured;uncultured Bacteroidetes bacterium
OTU.1268	0	9	27	1	0	0	20	12	4	0	Bacteria;Planctomycetota;Planctomycetes;Pirellulales;Pirellulaceae;Pirellula
OTU.104	22	1	4	0	0	0	1	31	14	0	Bacteria;Bacteroidota;Bacteroidia;Flavobacteriales;Flavobacteriaceae;Arcticiflavibacter
OTU.1709	30	3	7	0	4	7	5	12	4	0	Bacteria;Bacteroidota;Bacteroidia;Chitinophagales;Saprospiraceae
OTU.16	7	20	16	0	4	1	3	18	3	0	Bacteria;Planctomycetota;Planctomycetes;Planctomycetales;Rubinisphaeraceae;uncultured
OTU.2445	0	15	7	8	15	9	5	10	3	0	Bacteria;NB1-j
OTU.1592	5	10	20	2	0	0	10	19	6	0	Bacteria;Planctomycetota;Planctomycetes;Pirellulales;Pirellulaceae
OTU.18	19	8	12	1	4	3	0	17	7	0	Bacteria;Latescibacterota;uncultured bacterium;uncultured bacterium;uncultured bacterium;uncultured bacterium;uncultured bacterium
OTU.2205	3	21	21	7	5	4	2	5	3	0	Bacteria;Acidobacteriota;Thermoanaerobaculia;Thermoanaerobaculales;Thermoanaerobaculaceae;Subgroup 10
OTU.1026	0	17	6	2	9	7	4	20	5	1	Bacteria;Planctomycetota;Phycisphaerae;Phycisphaerales;Phycisphaeraceae;Urania-1B-19 marine sediment group
OTU.514	5	0	0	0	11	37	0	9	9	0	Bacteria;Proteobacteria;Gammaproteobacteria;Burkholderiales;TRA3-20;uncultured bacterium;uncultured bacterium
OTU.383	0	1	0	0	0	0	63	7	0	0	Bacteria;Bacteroidota;Bacteroidia;Flavobacteriales;Flavobacteriaceae
OTU.3045	5	10	18	1	4	6	4	14	9	0	Bacteria;Nitrospirota;Nitrospiria;Nitrospirales;Nitrospiraceae;Nitrospira
OTU.114	8	14	7	2	5	7	0	18	10	0	Bacteria;Latescibacterota;Latescibacteria;Latescibacterales;Latescibacteraceae
OTU.2002	4	14	12	2	0	1	17	18	3	0	Bacteria;Planctomycetota;Planctomycetes;Pirellulales;Pirellulaceae;Blastopirellula;uncultured bacterium
OTU.1464	2	6	7	11	12	13	3	9	7	0	Bacteria;Acidobacteriota;Thermoanaerobaculia;Thermoanaerobaculales;Thermoanaerobaculaceae;Subgroup 10
OTU.2307	0	0	1	0	0	0	65	2	2	0	Bacteria;Proteobacteria;Alphaproteobacteria;Rhodobacterales;Rhodobacteraceae;Limimaricola;Limimaricola soesokkakensis
OTU.535	1	13	16	8	8	13	2	2	5	1	Bacteria;Proteobacteria;Gammaproteobacteria
OTU.143	0	21	9	5	3	4	1	18	8	0	Bacteria;Proteobacteria;Alphaproteobacteria;Thalassobaculales;uncultured
OTU.128	0	4	10	1	0	1	7	37	9	0	Bacteria;Planctomycetota;Planctomycetes;Pirellulales;Pirellulaceae;Blastopirellula
OTU.1357	1	24	14	4	3	0	0	18	5	0	Bacteria;Acidobacteriota;Subgroup 22
OTU.1705	7	19	13	0	7	0	4	13	6	0	Bacteria;Proteobacteria;Alphaproteobacteria;Rhizobiales;Rhizobiaceae;Cohaesibacter;uncultured bacterium
OTU.1240	0	11	6	8	2	2	0	28	11	1	Bacteria;Proteobacteria;Alphaproteobacteria;Kiloniellales;Kiloniellaceae;uncultured;uncultured Alphaproteobacteria bacterium
OTU.179	6	8	8	0	0	1	15	22	8	0	Bacteria;Planctomycetota;Planctomycetes;Planctomycetales;Rubinisphaeraceae
OTU.1327	13	17	6	0	0	0	0	23	9	0	Bacteria;Acidobacteriota;Thermoanaerobaculia;Thermoanaerobaculales;Thermoanaerobaculaceae;Subgroup 10;uncultured bacterium
OTU.2933	41	1	3	2	1	2	0	16	2	0	Bacteria;Proteobacteria;Gammaproteobacteria;Steroidobacterales;Woeseiaceae;Woeseia
OTU.185	3	8	2	4	10	21	1	6	13	0	Bacteria;Planctomycetota;Planctomycetes;Pirellulales;Pirellulaceae
OTU.2305	1	6	6	4	3	18	0	9	21	0	Bacteria;Proteobacteria;Gammaproteobacteria;Nitrosococcales;Nitrosococcaceae
OTU.2053	1	17	5	4	5	0	0	25	11	0	Bacteria;Desulfobacterota;Desulfobacteria;Desulfobacterales;Desulfosarcinaceae
OTU.141	4	2	0	12	14	17	0	6	11	1	Bacteria;Acidobacteriota;Vicinamibacteria;Vicinamibacterales;uncultured;uncultured bacterium AD106-G4;uncultured bacterium AD106-G4
OTU.1314	7	13	10	3	2	9	1	17	5	0	Bacteria;Zixibacteria
OTU.182	4	13	14	9	0	3	0	20	4	0	Bacteria;Planctomycetota;Phycisphaerae;Phycisphaerales;Phycisphaeraceae;Urania-1B-19 marine sediment group;uncultured planctomycete
OTU.161	6	13	10	5	8	12	0	6	7	0	Bacteria;Acidobacteriota;Vicinamibacteria;Subgroup 9;uncultured bacterium;uncultured bacterium;uncultured bacterium
OTU.1670	3	6	6	9	12	27	0	2	2	0	Bacteria;Gemmatimonadota;BD2-11 terrestrial group
OTU.1067	1	2	6	0	0	0	53	4	1	0	Bacteria;Proteobacteria;Alphaproteobacteria;Rhodobacterales;Rhodobacteraceae
OTU.117	10	16	23	6	0	0	1	9	0	2	Bacteria;Planctomycetota;vadinHA49
OTU.178	7	11	11	2	3	17	5	6	4	0	Bacteria;Planctomycetota;Planctomycetes;Pirellulales;Pirellulaceae
OTU.201	7	20	5	2	2	0	0	17	12	1	Bacteria
OTU.1366	1	15	13	6	12	9	1	8	1	0	Bacteria;Proteobacteria;Gammaproteobacteria;Nitrosococcales;Nitrosococcaceae
OTU.1118	3	13	19	5	1	1	3	16	4	1	Bacteria;Planctomycetota;Planctomycetes;Pirellulales;Pirellulaceae;Rhodopirellula;uncultured bacterium
OTU.1207	9	16	2	3	0	0	1	28	6	0	Bacteria;Desulfobacterota;Desulfobacteria;Desulfobacterales;Desulfosarcinaceae;Sva0081 sediment group;uncultured delta proteobacterium
OTU.594	4	20	22	7	0	0	0	9	2	1	Bacteria;Proteobacteria;Gammaproteobacteria;Gammaproteobacteria Incertae Sedis;Unknown Family;uncultured
OTU.1045	1	3	11	3	7	5	2	25	7	1	Bacteria;Proteobacteria;Gammaproteobacteria;pItb-vmat-80;uncultured bacterium;uncultured bacterium;uncultured bacterium
OTU.1279	0	7	12	6	11	6	0	12	7	3	Bacteria;Planctomycetota;Planctomycetes;Pirellulales;Pirellulaceae;Blastopirellula
OTU.219	7	14	16	1	1	0	6	11	7	1	Bacteria;Proteobacteria;Gammaproteobacteria;Granulosicoccales;uncultured;uncultured bacterium;uncultured bacterium
OTU.207	3	10	3	0	0	0	0	43	5	0	Bacteria;Planctomycetota;Planctomycetes;Pirellulales;Pirellulaceae;Blastopirellula;uncultured planctomycete
OTU.1873	3	16	10	1	1	0	5	21	7	0	Bacteria;Planctomycetota;Planctomycetes;Pirellulales;Pirellulaceae;Rhodopirellula;uncultured bacterium
OTU.20	7	0	0	2	10	35	0	4	6	0	Bacteria;Acidobacteriota;Vicinamibacteria;Vicinamibacterales;uncultured;uncultured bacterium;uncultured bacterium
OTU.1100	4	15	24	2	0	0	1	15	2	0	Bacteria;Bacteroidota;Rhodothermia;Rhodothermales;Rhodothermaceae;uncultured
OTU.196	0	1	2	1	26	30	3	0	0	0	Bacteria;Proteobacteria;Gammaproteobacteria;UBA10353 marine group;uncultured bacterium;uncultured bacterium;uncultured bacterium
OTU.220	5	20	13	1	2	1	12	8	1	0	Bacteria;Planctomycetota;Planctomycetes;Pirellulales;Pirellulaceae;Blastopirellula;uncultured planctomycete
OTU.1747	4	12	10	0	2	6	2	23	4	0	Bacteria;Actinobacteriota;Acidimicrobiia;Actinomarinales;uncultured
OTU.1079	22	12	7	3	0	0	0	13	6	0	Bacteria;Latescibacterota
OTU.224	8	8	8	1	1	1	1	26	9	0	Bacteria;Acidobacteriota;Thermoanaerobaculia;Thermoanaerobaculales;Thermoanaerobaculaceae;Subgroup 10
OTU.1165	0	3	2	13	10	11	0	8	15	0	Bacteria;Acidobacteriota;Thermoanaerobaculia;Thermoanaerobaculales;Thermoanaerobaculaceae;Subgroup 10
OTU.1105	4	0	1	23	4	17	1	4	8	0	Bacteria;Acidobacteriota;Vicinamibacteria;Vicinamibacterales;Vicinamibacteraceae;uncultured bacterium;uncultured bacterium
OTU.2269	0	10	18	2	3	0	15	11	3	0	Bacteria;Planctomycetota;Planctomycetes;Pirellulales;Pirellulaceae
OTU.181	4	8	12	1	2	5	2	24	4	0	Bacteria;Planctomycetota;OM190
OTU.22	2	8	8	7	6	9	2	17	3	0	Bacteria;Planctomycetota;Planctomycetes;Pirellulales;Pirellulaceae
OTU.1330	2	19	19	2	0	0	3	16	1	0	Bacteria;Planctomycetota;Phycisphaerae;Phycisphaerales;Phycisphaeraceae;Urania-1B-19 marine sediment group
OTU.180	9	9	6	3	4	9	1	14	7	0	Bacteria;Latescibacterota
OTU.1750	12	8	8	0	3	8	1	11	10	0	Bacteria;Acidobacteriota;Thermoanaerobaculia;Thermoanaerobaculales;Thermoanaerobaculaceae;Subgroup 10
OTU.229	5	5	7	6	10	23	0	2	3	0	Bacteria;Planctomycetota;OM190
OTU.2127	20	8	6	2	0	0	3	12	10	0	Bacteria;Gemmatimonadota;PAUC43f marine benthic group;uncultured bacterium;uncultured bacterium;uncultured bacterium;uncultured bacterium
OTU.1410	2	0	0	0	6	18	0	18	17	0	Bacteria;Proteobacteria;Gammaproteobacteria;MBMPE27
OTU.208	7	10	14	3	2	3	3	16	3	0	Bacteria;Proteobacteria;Alphaproteobacteria;uncultured;uncultured Rhodobacteraceae bacterium;uncultured Rhodobacteraceae bacterium;uncultured Rhodobacteraceae bacterium
OTU.1152	4	12	13	7	0	3	8	10	4	0	Bacteria;Planctomycetota;Planctomycetes;Planctomycetales;Rubinisphaeraceae;uncultured;uncultured planctomycete
OTU.1608	1	19	23	2	1	1	4	8	2	0	Bacteria;Planctomycetota;Planctomycetes;Pirellulales;Pirellulaceae;Rubripirellula;uncultured bacterium
OTU.1140	1	15	24	3	1	0	9	8	0	0	Bacteria;Planctomycetota;Planctomycetes;Pirellulales;Pirellulaceae;Blastopirellula
OTU.23	12	8	1	4	4	11	1	10	10	0	Bacteria;Acidobacteriota;Subgroup 22
OTU.281	9	9	2	0	0	0	0	33	7	0	Bacteria;Verrucomicrobiota;Kiritimatiellae;WCHB1-41
OTU.1801	5	14	18	3	0	0	6	11	2	1	Bacteria;Planctomycetota;Planctomycetes;Pirellulales;Pirellulaceae;Rhodopirellula;uncultured bacterium
OTU.269	0	10	15	10	0	0	5	13	7	0	Bacteria;Bacteroidota;Bacteroidia;Cytophagales;Cyclobacteriaceae;uncultured
OTU.1797	2	7	8	7	3	18	4	7	1	3	Bacteria;Acidobacteriota;Vicinamibacteria;Subgroup 9;uncultured bacterium;uncultured bacterium;uncultured bacterium
OTU.192	0	8	9	7	3	6	8	12	7	0	Bacteria;Planctomycetota;Planctomycetes;Pirellulales;Pirellulaceae;Rhodopirellula
OTU.1113	5	9	24	0	0	0	4	15	3	0	Bacteria;Proteobacteria;Gammaproteobacteria;SZB50
OTU.1502	7	19	22	3	0	0	0	6	3	0	Bacteria;Acidobacteriota;Thermoanaerobaculia;Thermoanaerobaculales;Thermoanaerobaculaceae;Subgroup 10
OTU.1066	0	5	10	21	0	2	21	1	0	0	Bacteria;Gemmatimonadota;PAUC43f marine benthic group
OTU.1114	3	18	7	2	2	1	0	21	4	1	Bacteria;Nitrospirota;4-29-1
OTU.2027	7	5	7	9	5	10	0	10	3	3	Bacteria;Acidobacteriota;Subgroup 22;uncultured bacterium;uncultured bacterium;uncultured bacterium;uncultured bacterium
OTU.1914	1	16	7	2	0	0	0	26	7	0	Bacteria;Proteobacteria;Gammaproteobacteria;B2M28;uncultured sediment bacterium;uncultured sediment bacterium;uncultured sediment bacterium
OTU.1453	6	13	11	1	1	0	1	19	7	0	Bacteria;Bacteroidota;Ignavibacteria;Ignavibacteriales;PHOS-HE36;uncultured bacterium;uncultured bacterium
OTU.277	11	8	13	5	1	2	0	16	3	0	Bacteria;Acidobacteriota;Subgroup 26
OTU.1126	1	14	10	3	0	0	9	18	4	0	Bacteria;Planctomycetota;Planctomycetes;Pirellulales;Pirellulaceae;Blastopirellula;uncultured planctomycete
OTU.317	5	6	5	0	10	15	5	10	3	0	Bacteria;Acidobacteriota;Thermoanaerobaculia;Thermoanaerobaculales;Thermoanaerobaculaceae;Subgroup 10
OTU.1694	16	5	13	0	1	4	12	8	0	0	Bacteria;Acidobacteriota;Thermoanaerobaculia;Thermoanaerobaculales;Thermoanaerobaculaceae;Subgroup 10
OTU.1689	16	7	1	0	0	0	0	26	8	0	Bacteria;Acidobacteriota;Thermoanaerobaculia;Thermoanaerobaculales;Thermoanaerobaculaceae;Subgroup 23
OTU.306	18	12	12	0	0	0	0	12	4	0	Bacteria;Acidobacteriota;Subgroup 22;uncultured bacterium;uncultured bacterium;uncultured bacterium;uncultured bacterium
OTU.246	7	18	3	2	3	2	3	15	5	0	Bacteria;Proteobacteria;Gammaproteobacteria;UBA10353 marine group;uncultured bacterium;uncultured bacterium;uncultured bacterium
OTU.276	13	13	13	6	0	0	1	7	5	0	Bacteria;Bacteroidota;Bacteroidia;Chitinophagales;Saprospiraceae;Portibacter
OTU.1450	4	9	18	5	1	3	3	12	2	0	Bacteria;Planctomycetota;Phycisphaerae;Phycisphaerales;Phycisphaeraceae;Urania-1B-19 marine sediment group
OTU.1412	0	0	0	1	2	12	0	20	20	2	Bacteria;Acidobacteriota;Thermoanaerobaculia;Thermoanaerobaculales;Thermoanaerobaculaceae;Subgroup 10
OTU.1517	0	19	6	2	3	5	1	14	7	0	Bacteria;Acidobacteriota;Subgroup 22
OTU.257	2	6	11	2	0	0	2	26	7	1	Bacteria;Planctomycetota;Planctomycetes;Planctomycetales
OTU.339	0	15	16	0	3	3	10	6	4	0	Bacteria;Actinobacteriota;Acidimicrobiia;Actinomarinales;uncultured
OTU.2184	10	9	7	0	0	0	0	19	11	0	Archaea;Crenarchaeota;Nitrososphaeria;Nitrosopumilales;Nitrosopumilaceae;Candidatus Nitrosopumilus;uncultured archaeon
OTU.235	2	13	9	6	5	5	2	11	3	0	Bacteria;Planctomycetota;Planctomycetes;Pirellulales;Pirellulaceae
OTU.274	0	0	0	0	0	26	0	8	20	2	Bacteria;Planctomycetota;Planctomycetes;Pirellulales;Pirellulaceae
OTU.1675	2	0	0	2	11	37	0	1	3	0	Bacteria;Acidobacteriota;Vicinamibacteria;Vicinamibacterales;Vicinamibacteraceae;uncultured Acidobacteria bacterium;uncultured Acidobacteria bacterium
OTU.1284	0	0	0	0	2	39	0	5	10	0	Bacteria;Gemmatimonadota;PAUC43f marine benthic group
OTU.1141	1	8	15	2	1	1	12	11	5	0	Bacteria;Proteobacteria;Gammaproteobacteria
OTU.1634	1	14	4	6	0	0	0	25	6	0	Bacteria;Proteobacteria;Gammaproteobacteria;B2M28;uncultured bacterium;uncultured bacterium;uncultured bacterium
OTU.1919	5	14	8	5	0	0	1	16	7	0	Bacteria;Proteobacteria;Gammaproteobacteria;B2M28
OTU.396	6	7	4	0	0	0	0	23	15	0	Bacteria;Proteobacteria;Gammaproteobacteria;uncultured
OTU.405	5	9	17	3	0	0	8	8	5	0	Bacteria;Proteobacteria;Gammaproteobacteria
OTU.387	31	0	0	0	4	17	2	1	0	0	Bacteria;Gemmatimonadota;AKAU4049;uncultured bacterium;uncultured bacterium;uncultured bacterium;uncultured bacterium
OTU.242	0	0	0	0	7	46	0	0	2	0	Bacteria;Proteobacteria;Gammaproteobacteria
OTU.1150	2	6	6	7	0	0	9	19	6	0	Bacteria;Acidobacteriota;Thermoanaerobaculia;Thermoanaerobaculales;Thermoanaerobaculaceae;Subgroup 10;uncultured bacterium
OTU.3005	4	14	8	1	1	2	3	16	6	0	Bacteria;Proteobacteria;Gammaproteobacteria;Steroidobacterales;Woeseiaceae;Woeseia;uncultured bacterium
OTU.2330	6	9	9	3	5	4	2	12	5	0	Bacteria;Acidobacteriota;Thermoanaerobaculia;Thermoanaerobaculales;Thermoanaerobaculaceae;Subgroup 10;uncultured Acidobacteria bacterium
OTU.1288	0	2	1	0	0	0	48	3	1	0	Bacteria;Bacteroidota;Bacteroidia;Flavobacteriales;Flavobacteriaceae;Zeaxanthinibacter;Zeaxanthinibacter enoshimensis
OTU.1063	1	12	7	8	0	7	1	13	6	0	Bacteria;Planctomycetota;Planctomycetes;Pirellulales;Pirellulaceae
OTU.292	3	18	6	2	6	3	2	9	5	0	Bacteria;Acidobacteriota;Vicinamibacteria;Subgroup 17;uncultured bacterium;uncultured bacterium;uncultured bacterium
OTU.31	2	8	11	2	1	0	11	17	2	0	Bacteria;Planctomycetota;Planctomycetes;Pirellulales;Pirellulaceae;Bythopirellula;uncultured planctomycete
OTU.2084	0	3	2	24	7	13	1	3	1	0	Bacteria;Planctomycetota;Planctomycetes;Pirellulales;Pirellulaceae
OTU.449	5	9	18	0	0	0	0	15	7	0	Bacteria;Planctomycetota;Phycisphaerae;Phycisphaerales;Phycisphaeraceae;uncultured
OTU.1164	0	0	0	32	4	10	0	4	3	1	Bacteria;Planctomycetota;Planctomycetes;Pirellulales;Pirellulaceae
OTU.481	0	0	3	0	0	0	42	6	2	0	Bacteria;Planctomycetota;Planctomycetes;Planctomycetales;uncultured;uncultured bacterium;uncultured bacterium
OTU.384	1	0	0	3	1	34	0	5	9	0	Bacteria;Proteobacteria;Gammaproteobacteria;Burkholderiales;Nitrosomonadaceae;MND1
OTU.353	10	3	15	0	0	1	2	18	4	0	Bacteria;Acidobacteriota;Thermoanaerobaculia;Thermoanaerobaculales;Thermoanaerobaculaceae;Subgroup 10
OTU.1255	2	4	6	2	9	24	0	1	4	1	Bacteria;Acidobacteriota;Thermoanaerobaculia;Thermoanaerobaculales;Thermoanaerobaculaceae;Subgroup 10
OTU.1015	1	16	8	5	3	2	0	12	6	0	Bacteria;Proteobacteria;Gammaproteobacteria;uncultured;uncultured bacterium;uncultured bacterium;uncultured bacterium
OTU.1144	11	11	12	0	1	0	4	10	4	0	Bacteria;NB1-j
OTU.2336	7	8	2	0	1	5	4	15	9	2	Bacteria;Planctomycetota;Planctomycetes;Pirellulales;Pirellulaceae;Rhodopirellula;uncultured planctomycete
OTU.1762	7	15	11	2	0	0	8	8	2	0	Bacteria;Planctomycetota;Planctomycetes;Pirellulales;Pirellulaceae
OTU.1124	9	10	9	1	0	1	0	13	8	1	Bacteria;Planctomycetota;Phycisphaerae;Phycisphaerales;Phycisphaeraceae;Urania-1B-19 marine sediment group
OTU.1678	1	6	5	7	11	9	5	2	5	1	Bacteria;Proteobacteria;Gammaproteobacteria;Granulosicoccales;uncultured
OTU.385	0	0	0	0	0	0	49	3	0	0	Bacteria;Planctomycetota;Planctomycetes;Pirellulales;Pirellulaceae;Rhodopirellula
OTU.1754	3	5	7	14	4	10	1	3	5	0	Bacteria;Acidobacteriota;Vicinamibacteria;Vicinamibacterales
OTU.1562	5	12	7	0	0	0	0	23	5	0	Bacteria;Acidobacteriota;Thermoanaerobaculia;Thermoanaerobaculales;Thermoanaerobaculaceae;Subgroup 10
OTU.429	0	0	0	2	6	18	0	12	12	2	Bacteria;Nitrospirota;Nitrospiria;Nitrospirales;Nitrospiraceae;Nitrospira;uncultured bacterium
OTU.493	2	1	0	1	6	18	13	7	4	0	Bacteria;Firmicutes;Bacilli;Bacillales;Bacillaceae;Bacillus sp. SA5d-4;Bacillus sp. SA5d-4
OTU.1982	52	0	0	0	0	0	0	0	0	0	Bacteria;MBNT15;uncultured bacterium;uncultured bacterium;uncultured bacterium;uncultured bacterium;uncultured bacterium
OTU.492	2	7	2	3	2	4	0	20	10	1	Bacteria;Planctomycetota;Phycisphaerae;Phycisphaerales;Phycisphaeraceae;Urania-1B-19 marine sediment group
OTU.380	0	9	2	6	3	31	0	0	0	0	Bacteria;Nitrospirota;Nitrospiria;Nitrospirales;Nitrospiraceae;Nitrospira
OTU.1251	1	9	2	5	0	1	2	21	10	0	Bacteria;Proteobacteria;Alphaproteobacteria;Kiloniellales;Kiloniellaceae;uncultured
OTU.1646	2	5	6	14	2	2	0	15	5	0	Bacteria;Planctomycetota;Planctomycetes;Pirellulales;Pirellulaceae;Rhodopirellula;uncultured bacterium
OTU.1242	3	13	4	4	0	0	0	19	8	0	Bacteria;Planctomycetota;OM190
OTU.1057	0	1	0	7	8	24	0	4	5	2	Bacteria;Firmicutes;Bacilli;Bacillales;Bacillaceae;Bacillus;Bacillus cereus
OTU.33	11	10	6	1	1	2	0	13	6	1	Bacteria;Acidobacteriota;Thermoanaerobaculia;Thermoanaerobaculales;Thermoanaerobaculaceae;Subgroup 10
OTU.406	1	2	2	17	3	12	0	7	7	0	Bacteria;Actinobacteriota;Acidimicrobiia;Actinomarinales;uncultured
OTU.1003	5	1	0	5	6	18	0	5	11	0	Bacteria;Acidobacteriota;Vicinamibacteria;Subgroup 17
OTU.1861	8	10	3	1	2	0	0	20	7	0	Bacteria;Acidobacteriota;Subgroup 22
OTU.272	0	1	1	12	11	13	0	5	5	3	Bacteria;Planctomycetota;Planctomycetes;Pirellulales;Pirellulaceae
OTU.499	4	6	14	0	0	0	1	19	6	1	Bacteria;Proteobacteria;Gammaproteobacteria;Thiohalorhabdales;Thiohalorhabdaceae;uncultured;uncultured gamma proteobacterium
OTU.1482	1	26	15	1	1	2	1	2	2	0	Bacteria;Bacteroidota;Ignavibacteria;Ignavibacteriales
OTU.2077	8	13	12	1	2	5	2	5	3	0	Bacteria;Acidobacteriota;Vicinamibacteria;Subgroup 9
OTU.2527	14	8	8	3	7	5	0	5	1	0	Bacteria;Acidobacteriota;Subgroup 22
OTU.2345	6	4	7	3	1	4	0	21	5	0	Bacteria;Bacteroidota;Ignavibacteria;Ignavibacteriales
OTU.1040	0	7	24	0	0	0	9	7	3	0	Bacteria;Planctomycetota;Planctomycetes;Pirellulales;Pirellulaceae
OTU.2094	3	4	19	3	5	5	3	6	1	1	Bacteria;Acidobacteriota;Thermoanaerobaculia;Thermoanaerobaculales;Thermoanaerobaculaceae;Subgroup 10;uncultured Acidobacterium sp.
OTU.37	2	10	7	1	0	2	0	23	5	0	Bacteria;Proteobacteria;Gammaproteobacteria;Nitrosococcales;Nitrosococcaceae
OTU.414	0	17	12	4	1	1	0	11	4	0	Bacteria;Planctomycetota;Phycisphaerae;Phycisphaerales;Phycisphaeraceae;Urania-1B-19 marine sediment group
OTU.1018	3	9	5	2	12	7	0	9	3	0	Bacteria;Acidobacteriota;Vicinamibacteria;Subgroup 9
OTU.1103	2	5	11	1	5	15	1	5	5	0	Bacteria;Planctomycetota;Planctomycetes;Pirellulales;Pirellulaceae;Rhodopirellula
OTU.35	4	6	7	0	0	0	0	25	8	0	Bacteria;Acidobacteriota;Thermoanaerobaculia;Thermoanaerobaculales;Thermoanaerobaculaceae;Subgroup 10
OTU.1427	11	7	7	0	0	0	0	20	5	0	Bacteria;Bacteroidota;Rhodothermia;Rhodothermales;Rhodothermaceae;uncultured;uncultured bacterium
OTU.347	0	1	3	4	13	17	0	2	8	2	Bacteria;Nitrospirota;Nitrospiria;Nitrospirales;Nitrospiraceae;Nitrospira;uncultured bacterium
OTU.302	46	0	1	0	0	0	0	2	1	0	Bacteria;Planctomycetota;Phycisphaerae;MSBL9
OTU.1663	2	1	5	3	8	19	10	0	1	1	Bacteria;Proteobacteria;Gammaproteobacteria
OTU.1306	6	6	9	0	2	3	1	15	7	0	Bacteria;Acidobacteriota;Subgroup 22;uncultured Acidobacteria bacterium;uncultured Acidobacteria bacterium;uncultured Acidobacteria bacterium;uncultured Acidobacteria bacterium
OTU.537	2	5	9	12	4	2	3	8	2	2	Bacteria;Bacteroidota;Rhodothermia;Rhodothermales;Rhodothermaceae;uncultured
OTU.1666	1	5	5	11	6	5	2	11	2	1	Bacteria;Planctomycetota;Planctomycetes;Pirellulales;Pirellulaceae;Blastopirellula;uncultured planctomycete
OTU.39	5	11	5	5	2	6	2	9	4	0	Bacteria;Acidobacteriota;Subgroup 22;uncultured bacterium;uncultured bacterium;uncultured bacterium;uncultured bacterium
OTU.547	0	12	13	1	0	0	5	14	4	0	Bacteria;Gemmatimonadota;BD2-11 terrestrial group
OTU.1422	14	11	8	0	0	0	1	11	4	0	Bacteria;Acidobacteriota;Subgroup 22;uncultured bacterium;uncultured bacterium;uncultured bacterium;uncultured bacterium
OTU.398	6	10	8	0	1	7	3	11	3	0	Bacteria;Acidobacteriota;Vicinamibacteria;Subgroup 17
OTU.2409	5	13	4	3	4	3	1	11	5	0	Bacteria;Planctomycetota;Planctomycetes;Pirellulales;Pirellulaceae
OTU.1756	2	16	7	3	1	0	0	14	5	0	Bacteria;Planctomycetota;Planctomycetes;Pirellulales;Pirellulaceae
OTU.468	1	11	26	0	0	0	0	4	5	1	Bacteria;Bacteroidota;Rhodothermia;Rhodothermales;Rhodothermaceae;uncultured
OTU.601	0	13	19	0	0	0	3	11	2	0	Bacteria;Planctomycetota;Planctomycetes;Pirellulales;Pirellulaceae
OTU.504	0	16	12	0	0	0	10	6	4	0	Bacteria;Planctomycetota;Planctomycetes;Pirellulales;Pirellulaceae
OTU.4291	1	10	19	13	0	0	3	1	1	0	Bacteria;Planctomycetota;Planctomycetes;Pirellulales;Pirellulaceae
OTU.1376	3	6	1	5	6	13	1	2	7	4	Bacteria;Acidobacteriota;Vicinamibacteria;Subgroup 9;uncultured bacterium;uncultured bacterium;uncultured bacterium
OTU.1468	3	5	8	4	3	1	2	17	5	0	Bacteria;NB1-j
OTU.45	3	1	1	5	7	13	0	14	4	0	Bacteria;Gemmatimonadota;Gemmatimonadetes;Gemmatimonadales;Gemmatimonadaceae;uncultured
OTU.44	3	0	0	5	10	12	0	9	9	0	Bacteria;Planctomycetota;Pla3 lineage;uncultured bacterium;uncultured bacterium;uncultured bacterium;uncultured bacterium
OTU.1940	1	12	7	3	1	0	1	17	4	2	Bacteria;Planctomycetota;Planctomycetes;Pirellulales;Pirellulaceae
OTU.47	0	7	17	3	1	4	9	6	1	0	Bacteria;Planctomycetota;Planctomycetes;Pirellulales;Pirellulaceae
OTU.48	4	7	5	3	1	7	3	12	5	0	Bacteria;Actinobacteriota;Acidimicrobiia;Actinomarinales;uncultured
OTU.613	0	0	1	8	8	10	0	8	12	0	Bacteria;Proteobacteria;Gammaproteobacteria;uncultured
OTU.483	0	0	0	3	9	24	0	7	4	0	Bacteria;Acidobacteriota
OTU.614	0	0	0	0	6	34	0	1	4	2	Bacteria;Planctomycetota;Planctomycetes;Pirellulales;Pirellulaceae
OTU.1256	1	6	7	5	5	5	0	16	2	0	Bacteria;Acidobacteriota;Thermoanaerobaculia;Thermoanaerobaculales;Thermoanaerobaculaceae;Subgroup 10
OTU.171	2	21	4	0	1	0	0	14	5	0	Bacteria;Acidobacteriota;Thermoanaerobaculia;Thermoanaerobaculales;Thermoanaerobaculaceae;Subgroup 10;uncultured bacterium
OTU.2076	4	9	9	2	5	1	0	13	4	0	Bacteria;Acidobacteriota;Subgroup 22
OTU.55	0	4	5	0	0	0	32	4	1	0	Bacteria;Bacteroidota;Bacteroidia;Flavobacteriales;Flavobacteriaceae;Winogradskyella;Winogradskyella echinorum
OTU.56	0	1	4	18	2	4	0	6	11	0	Bacteria;Proteobacteria;Gammaproteobacteria;Nitrosococcales;Nitrosococcaceae
OTU.544	0	18	11	3	1	0	1	8	4	0	Bacteria;Proteobacteria;Gammaproteobacteria
OTU.57	0	0	0	0	0	0	44	1	1	0	Bacteria;Bacteroidota;Bacteroidia;Flavobacteriales;Flavobacteriaceae;Flavobacterium
OTU.482	0	0	2	28	0	0	14	2	0	0	Bacteria;Bacteroidota;Bacteroidia;Cytophagales;Microscillaceae;uncultured;uncultured bacterium
OTU.1679	0	1	2	4	1	9	0	15	12	2	Archaea;Crenarchaeota;Nitrososphaeria;Nitrosopumilales;Nitrosopumilaceae;Candidatus Nitrosopelagicus;uncultured archaeon
OTU.54	0	13	11	3	0	3	0	11	3	2	Bacteria;Planctomycetota;OM190
OTU.50	1	0	0	1	0	44	0	0	0	0	Bacteria;Bacteroidota;Kryptonia;Kryptoniales;BSV26;uncultured bacterium;uncultured bacterium
OTU.1069	1	0	1	3	8	18	1	2	9	3	Bacteria;Proteobacteria;Gammaproteobacteria;Steroidobacterales;Woeseiaceae;Woeseia;uncultured bacterium
OTU.498	1	10	11	2	2	1	3	11	5	0	Bacteria;Bacteroidota;Bacteroidia;Flavobacteriales;Flavobacteriaceae
OTU.51	1	2	9	5	3	6	6	10	3	1	Bacteria;Proteobacteria;Gammaproteobacteria;Gammaproteobacteria Incertae Sedis;Unknown Family;Candidatus Berkiella;uncultured bacterium
OTU.1434	18	6	5	1	5	1	0	5	3	1	Bacteria;Proteobacteria;Gammaproteobacteria;AT-s2-59;uncultured sediment bacterium;uncultured sediment bacterium;uncultured sediment bacterium
OTU.61	1	12	12	7	0	2	0	4	7	0	Bacteria;Planctomycetota;Planctomycetes;Pirellulales;Pirellulaceae;Rhodopirellula
OTU.1143	1	11	13	0	1	0	1	14	4	0	Bacteria;Planctomycetota;Phycisphaerae;Phycisphaerales;Phycisphaeraceae;Urania-1B-19 marine sediment group
OTU.1651	6	14	3	0	0	0	0	16	6	0	Bacteria;Bacteroidota;Ignavibacteria;Ignavibacteriales
OTU.1652	3	4	10	0	0	0	23	3	2	0	Bacteria;Planctomycetota;Planctomycetes;Pirellulales;Pirellulaceae;Blastopirellula;uncultured bacterium
OTU.572	5	13	6	0	0	0	3	11	7	0	Bacteria;Acidobacteriota;Thermoanaerobaculia;Thermoanaerobaculales;Thermoanaerobaculaceae;Subgroup 10
OTU.624	5	1	3	3	4	17	0	8	2	2	Bacteria;Latescibacterota
OTU.1172	0	0	0	0	4	11	0	13	14	3	Bacteria;Nitrospirota;Nitrospiria;Nitrospirales;Nitrospiraceae;Nitrospira;uncultured bacterium
OTU.1313	7	8	11	2	1	0	1	13	2	0	Bacteria;Acidobacteriota;Blastocatellia;Blastocatellales;Blastocatellaceae;Blastocatella
OTU.58	4	8	8	1	0	0	0	14	10	0	Bacteria;Planctomycetota;Planctomycetes;Pirellulales;Pirellulaceae;uncultured;uncultured bacterium
OTU.1107	5	10	12	1	1	2	3	6	4	0	Bacteria;Planctomycetota;Planctomycetes;Pirellulales;Pirellulaceae;Blastopirellula
OTU.67	1	11	8	6	0	5	1	6	6	0	Bacteria;Actinobacteriota;Acidimicrobiia;Microtrichales;Microtrichaceae;Sva0996 marine group
OTU.70	0	0	0	4	14	16	0	2	6	2	Bacteria;NB1-j;uncultured bacterium;uncultured bacterium;uncultured bacterium;uncultured bacterium;uncultured bacterium
OTU.1206	3	9	12	0	1	1	6	8	4	0	Bacteria;Planctomycetota;Planctomycetes;Pirellulales;Pirellulaceae
OTU.1053	0	1	0	0	0	0	36	4	3	0	Bacteria;Bacteroidota;Bacteroidia;Flavobacteriales;Flavobacteriaceae
OTU.76	1	7	9	7	3	2	1	11	2	0	Bacteria;Planctomycetota;Phycisphaerae;Phycisphaerales;Phycisphaeraceae;Urania-1B-19 marine sediment group
OTU.2636	1	11	8	2	0	0	2	12	7	0	Bacteria;Planctomycetota;Planctomycetes;Pirellulales;Pirellulaceae;Blastopirellula;uncultured bacterium
OTU.518	12	2	1	0	0	0	0	25	3	0	Bacteria;Bacteroidota;Bacteroidia;Flavobacteriales;Flavobacteriaceae
OTU.77	1	5	1	10	9	7	0	4	3	3	Bacteria;Bacteroidota;Rhodothermia;Rhodothermales;Rhodothermaceae;uncultured
OTU.1735	3	22	7	1	0	0	0	6	4	0	Bacteria
OTU.1001	2	1	3	17	7	8	0	2	3	0	Bacteria;Acidobacteriota;Vicinamibacteria;Vicinamibacterales;uncultured;uncultured bacterium;uncultured bacterium
OTU.621	6	9	3	0	1	5	0	16	3	0	Bacteria;Calditrichota;Calditrichia;Calditrichales;Calditrichaceae
OTU.2068	0	10	22	2	1	3	2	3	0	0	Bacteria;Actinobacteriota;Acidimicrobiia;Microtrichales;Ilumatobacteraceae
OTU.1257	1	8	15	1	0	0	14	2	2	0	Bacteria;Proteobacteria;Gammaproteobacteria
OTU.72	8	5	2	3	3	9	1	8	4	0	Bacteria;Planctomycetota;OM190;uncultured bacterium;uncultured bacterium;uncultured bacterium;uncultured bacterium
OTU.79	1	6	14	0	0	0	3	13	5	1	Bacteria;Planctomycetota;Phycisphaerae;Phycisphaerales;Phycisphaeraceae
OTU.2498	0	6	5	5	6	5	5	7	3	0	Bacteria;Planctomycetota;Planctomycetes;Pirellulales;Pirellulaceae;uncultured
OTU.1612	1	17	10	0	0	0	4	7	3	0	Bacteria;Planctomycetota;Planctomycetes;Pirellulales;Pirellulaceae;Rhodopirellula
OTU.2349	2	9	2	4	4	2	1	11	6	1	Archaea;Crenarchaeota;Nitrososphaeria;Nitrosopumilales;Nitrosopumilaceae;Candidatus Nitrosopumilus
OTU.81	3	3	6	4	3	5	1	10	7	0	Bacteria;Nitrospinota;Nitrospinia;Nitrospinales;Nitrospinaceae;Nitrospina;uncultured delta proteobacterium
OTU.2140	4	7	6	0	1	2	4	14	3	0	Bacteria;Planctomycetota;Planctomycetes;Pirellulales;Pirellulaceae;Blastopirellula;uncultured planctomycete
OTU.1451	8	6	2	1	2	2	0	16	2	2	Bacteria;Acidobacteriota;Subgroup 22
OTU.1135	1	15	12	0	0	0	1	10	2	0	Bacteria;Acidobacteriota;Thermoanaerobaculia;Thermoanaerobaculales;Thermoanaerobaculaceae;Subgroup 10
OTU.1237	0	16	8	2	0	5	6	4	0	0	Bacteria;Planctomycetota;Planctomycetes;Pirellulales;Pirellulaceae
OTU.98	1	10	12	3	0	2	6	6	1	0	Bacteria;Planctomycetota;Phycisphaerae;Phycisphaerales;Phycisphaeraceae
OTU.2824	5	13	19	1	0	0	3	0	0	0	Bacteria;Proteobacteria;Gammaproteobacteria
OTU.101	0	0	2	2	0	0	0	15	22	0	Bacteria;Dadabacteria;Dadabacteriia;Dadabacteriales
OTU.1383	0	8	6	1	0	1	12	12	1	0	Bacteria;Planctomycetota;Planctomycetes;Pirellulales;Pirellulaceae;Rhodopirellula
OTU.1478	2	12	3	9	1	2	4	8	0	0	Bacteria;Planctomycetota;Planctomycetes;Pirellulales;Pirellulaceae;Rhodopirellula
OTU.770	3	0	0	1	15	17	0	2	3	0	Bacteria;Proteobacteria;Gammaproteobacteria;Gammaproteobacteria Incertae Sedis;Unknown Family;uncultured
OTU.738	0	2	1	0	0	0	36	1	1	0	Bacteria;Planctomycetota;Planctomycetes;Pirellulales;Pirellulaceae;Roseimaritima;planctomycete MSL156
OTU.91	9	7	3	6	4	3	0	5	4	0	Bacteria;Deinococcota;Deinococci;Deinococcales;Trueperaceae;Truepera
OTU.103	14	7	2	4	1	0	1	6	3	2	Bacteria;Acidobacteriota;Vicinamibacteria;Vicinamibacterales;uncultured
OTU.747	15	13	3	2	1	0	0	6	0	0	Bacteria;Acidobacteriota;Subgroup 22
OTU.1892	2	13	14	1	0	0	0	7	3	0	Bacteria;Actinobacteriota;Acidimicrobiia;Microtrichales;Ilumatobacteraceae;Ilumatobacter;uncultured bacterium
OTU.1382	1	10	3	8	2	9	0	6	1	0	Bacteria;Proteobacteria;Alphaproteobacteria;Kiloniellales;Kiloniellaceae;uncultured;uncultured Alphaproteobacteria bacterium
OTU.106	7	9	2	0	1	13	0	5	3	0	Bacteria;NB1-j
OTU.766	2	12	13	3	0	0	0	9	1	0	Bacteria;Actinobacteriota;Acidimicrobiia;Actinomarinales;uncultured
OTU.1295	15	5	5	0	0	1	0	11	3	0	Bacteria;Acidobacteriota;Thermoanaerobaculia;Thermoanaerobaculales;Thermoanaerobaculaceae;Subgroup 10
OTU.1071	0	0	1	3	11	15	0	4	6	0	Bacteria;Proteobacteria;Gammaproteobacteria;Nitrosococcales;Nitrosococcaceae;AqS1;uncultured bacterium
OTU.107	5	4	16	0	0	1	4	6	4	0	Bacteria;Actinobacteriota;Acidimicrobiia;Microtrichales;Microtrichaceae;uncultured;uncultured bacterium
OTU.119	3	6	3	7	4	1	0	9	5	1	Bacteria;PAUC34f;uncultured bacterium;uncultured bacterium;uncultured bacterium;uncultured bacterium;uncultured bacterium
OTU.1400	0	0	3	14	7	7	0	1	6	1	Bacteria;Planctomycetota;Planctomycetes;Pirellulales;Pirellulaceae
OTU.111	8	6	5	0	2	8	1	8	1	0	Bacteria;Proteobacteria;Alphaproteobacteria
OTU.820	11	5	4	0	0	0	0	14	5	0	Bacteria;Calditrichota;Calditrichia;Calditrichales;Calditrichaceae
OTU.1895	4	4	1	1	1	13	0	12	3	0	Bacteria;Gemmatimonadota;PAUC43f marine benthic group;uncultured bacterium;uncultured bacterium;uncultured bacterium;uncultured bacterium
OTU.1274	0	4	4	5	1	3	1	19	2	0	Bacteria;NB1-j;uncultured bacterium;uncultured bacterium;uncultured bacterium;uncultured bacterium;uncultured bacterium
OTU.123	1	10	10	3	2	0	3	6	4	0	Bacteria;Acidobacteriota;Blastocatellia;Blastocatellales;Blastocatellaceae
OTU.1110	3	20	3	3	0	1	0	6	2	1	Bacteria;Latescibacterota
OTU.115	5	7	9	2	1	7	0	6	2	0	Bacteria;Actinobacteriota;Acidimicrobiia;Actinomarinales;uncultured
OTU.1137	0	19	9	1	0	0	5	4	1	0	Bacteria;Actinobacteriota;Acidimicrobiia;Actinomarinales
OTU.1830	3	1	0	0	17	17	0	0	1	0	Bacteria;Proteobacteria;Gammaproteobacteria
OTU.2197	2	13	13	0	0	0	2	6	3	0	Bacteria;Planctomycetota;Planctomycetes;Pirellulales;Pirellulaceae
OTU.116	4	13	1	0	0	0	0	14	7	0	Bacteria;Proteobacteria;Gammaproteobacteria;Gammaproteobacteria Incertae Sedis;Unknown Family;uncultured
OTU.125	1	7	3	0	2	3	0	20	3	0	Bacteria;Desulfobacterota;Desulfobacteria;Desulfobacterales;Desulfosarcinaceae;Sva0081 sediment group;uncultured delta proteobacterium
OTU.112	7	2	2	1	2	21	0	1	2	1	Bacteria;Actinobacteriota;Acidimicrobiia;Actinomarinales;uncultured;uncultured bacterium;uncultured bacterium
OTU.139	2	0	0	1	3	9	0	11	8	4	Bacteria;Nitrospirota;Nitrospiria;Nitrospirales;Nitrospiraceae;Nitrospira
OTU.2142	6	5	3	0	0	0	0	17	7	0	Bacteria;Bacteroidota;Ignavibacteria;Ignavibacteriales;PHOS-HE36
OTU.1934	1	12	4	0	0	0	0	15	5	1	Bacteria;Desulfobacterota;Syntrophobacteria;Syntrophobacterales;uncultured;uncultured bacterium;uncultured bacterium
OTU.1089	8	9	7	1	2	0	0	8	3	0	Bacteria;Planctomycetota;Phycisphaerae;Phycisphaerales;Phycisphaeraceae;Urania-1B-19 marine sediment group
OTU.1190	2	8	13	1	0	0	0	10	4	0	Bacteria;Planctomycetota;Planctomycetes;Pirellulales;Pirellulaceae
OTU.1130	2	5	10	2	3	6	1	7	2	0	Bacteria;Proteobacteria;Gammaproteobacteria
OTU.132	5	8	4	0	0	0	0	16	5	0	Bacteria;Planctomycetota;Planctomycetes;Pirellulales;Pirellulaceae;uncultured
OTU.134	3	14	11	0	0	0	0	4	5	1	Bacteria;Planctomycetota;Planctomycetes;Pirellulales;Pirellulaceae;Blastopirellula
OTU.142	1	6	15	1	0	0	4	7	4	0	Bacteria;Planctomycetota;Planctomycetes;Pirellulales;Pirellulaceae;Blastopirellula;uncultured bacterium
OTU.135	2	5	17	0	1	0	2	8	3	0	Bacteria;Acidobacteriota;Thermoanaerobaculia;Thermoanaerobaculales;Thermoanaerobaculaceae;Subgroup 10;uncultured bacterium
OTU.137	2	3	3	2	4	4	0	10	7	3	Bacteria;Entotheonellaeota;Entotheonellia;Entotheonellales;Entotheonellaceae;uncultured bacterium;uncultured bacterium
OTU.1866	2	3	6	0	0	5	5	13	4	0	Bacteria;Actinobacteriota;Acidimicrobiia;Actinomarinales;uncultured;uncultured actinobacterium;uncultured actinobacterium
OTU.130	13	3	3	0	0	0	0	19	0	0	Bacteria;Desulfobacterota;Desulfobulbia;Desulfobulbales;Desulfobulbaceae;uncultured;uncultured bacterium
OTU.138	2	5	5	1	4	12	1	4	4	0	Bacteria;Verrucomicrobiota;Lentisphaeria;Victivallales;Arctic95B-14
OTU.1726	2	11	7	9	0	0	2	7	0	0	Bacteria;Proteobacteria;Gammaproteobacteria;Burkholderiales;Nitrosomonadaceae;Nitrosomonas;uncultured bacterium
OTU.144	0	10	18	1	0	0	1	7	1	0	Bacteria;Planctomycetota;OM190
OTU.153	2	1	2	1	4	11	4	9	2	1	Bacteria;Bacteroidota;Rhodothermia;Rhodothermales;Rhodothermaceae;uncultured
OTU.2174	4	4	5	2	2	3	0	13	2	2	Bacteria;Acidobacteriota;Subgroup 22
OTU.1414	0	0	0	0	0	0	37	0	0	0	Bacteria;Bacteroidota;Bacteroidia;Sphingobacteriales;NS11-12 marine group
OTU.155	0	0	0	4	9	15	0	3	6	0	Bacteria;Verrucomicrobiota;Omnitrophia;Omnitrophales;Omnitrophaceae;Candidatus Omnitrophus
OTU.1354	1	16	4	2	0	0	1	10	3	0	Bacteria;Planctomycetota;Phycisphaerae;Phycisphaerales;Phycisphaeraceae;Urania-1B-19 marine sediment group
OTU.1954	1	5	9	2	0	0	16	2	1	1	Bacteria;Planctomycetota;Planctomycetes;Pirellulales;Pirellulaceae;Blastopirellula
OTU.147	5	8	6	3	0	0	0	10	5	0	Bacteria;Latescibacterota;uncultured Latescibacteria bacterium;uncultured Latescibacteria bacterium;uncultured Latescibacteria bacterium;uncultured Latescibacteria bacterium;uncultured Latescibacteria bacterium
OTU.1992	7	5	9	2	1	4	3	3	1	2	Bacteria;Acidobacteriota;Thermoanaerobaculia;Thermoanaerobaculales;Thermoanaerobaculaceae;Subgroup 10
OTU.1073	0	0	0	0	0	0	37	0	0	0	Bacteria;Bacteroidota;Bacteroidia;Chitinophagales;Chitinophagaceae
OTU.1421	9	2	2	0	0	0	2	17	5	0	Bacteria;Bacteroidota;Bacteroidia;Flavobacteriales;Flavobacteriaceae;Maritimimonas
OTU.148	4	10	3	0	1	7	0	9	1	2	Bacteria;Gemmatimonadota;Gemmatimonadetes;Gemmatimonadales;Gemmatimonadaceae
OTU.1096	2	3	2	0	0	0	5	24	1	0	Bacteria;Proteobacteria;Gammaproteobacteria;Steroidobacterales;Woeseiaceae;Woeseia;uncultured bacterium
OTU.1221	1	1	1	4	1	1	0	16	12	0	Bacteria
OTU.149	3	16	5	1	0	0	0	8	4	0	Bacteria;Planctomycetota;OM190
OTU.2601	1	3	6	3	2	6	6	6	3	0	Bacteria;Planctomycetota;Planctomycetes;Pirellulales;Pirellulaceae
OTU.160	6	5	4	11	2	1	1	3	2	1	Bacteria;Planctomycetota;Planctomycetes;Pirellulales;Pirellulaceae;Pir4 lineage;uncultured planctomycete
OTU.1989	8	13	3	0	0	1	0	7	4	0	Bacteria;Acidobacteriota;Subgroup 22;uncultured bacterium;uncultured bacterium;uncultured bacterium;uncultured bacterium
OTU.173	0	13	15	0	0	0	2	5	1	0	Bacteria;Proteobacteria;Gammaproteobacteria;Pseudomonadales;Halieaceae
OTU.1565	6	7	9	1	0	2	2	6	2	1	Bacteria;Actinobacteriota;Acidimicrobiia;Actinomarinales;uncultured;uncultured bacterium;uncultured bacterium
OTU.1008	1	19	6	0	0	0	0	5	5	0	Bacteria;Planctomycetota;Phycisphaerae;Phycisphaerales;Phycisphaeraceae;Urania-1B-19 marine sediment group
OTU.1025	0	8	12	0	0	0	0	13	3	0	Bacteria;Planctomycetota;Planctomycetes;Pirellulales;Pirellulaceae;Blastopirellula
OTU.1484	2	14	9	3	0	0	0	6	2	0	Bacteria;Planctomycetota;Phycisphaerae;Phycisphaerales;Phycisphaeraceae;Urania-1B-19 marine sediment group
OTU.1938	2	2	2	2	4	10	1	7	5	1	Bacteria;NB1-j;uncultured delta proteobacterium;uncultured delta proteobacterium;uncultured delta proteobacterium;uncultured delta proteobacterium;uncultured delta proteobacterium
OTU.164	2	3	5	4	3	10	0	6	2	1	Bacteria;Acidobacteriota;Subgroup 22
OTU.163	2	7	5	3	0	1	0	14	3	1	Bacteria;Planctomycetota;OM190
OTU.1927	4	4	2	3	1	1	0	14	6	0	Bacteria;Desulfobacterota;Desulfobacteria;Desulfobacterales;Desulfosarcinaceae;Sva0081 sediment group
OTU.2047	5	6	4	5	1	5	0	7	2	0	Bacteria;NB1-j
OTU.1916	0	6	10	1	0	0	1	11	4	2	Bacteria;Bacteroidota;Bacteroidia;Chitinophagales;Saprospiraceae;Portibacter;uncultured bacterium
OTU.190	0	6	7	4	1	3	6	5	3	0	Bacteria;Planctomycetota;Planctomycetes;Pirellulales;Pirellulaceae
OTU.1019	2	4	18	0	0	0	1	8	2	0	Bacteria;Bacteroidota;Bacteroidia;Chitinophagales;Saprospiraceae;uncultured
OTU.197	0	0	0	5	6	17	0	4	3	0	Bacteria;Acidobacteriota;Subgroup 21;uncultured bacterium;uncultured bacterium;uncultured bacterium;uncultured bacterium
OTU.1185	5	5	8	1	1	5	2	5	3	0	Bacteria;Latescibacterota
OTU.189	0	8	6	1	3	8	3	6	0	0	Bacteria;Planctomycetota;Planctomycetes;Pirellulales;Pirellulaceae;Bythopirellula;uncultured bacterium
OTU.2383	1	0	0	0	1	17	0	5	11	0	Bacteria
OTU.195	0	2	3	5	2	7	1	7	8	0	Bacteria;Planctomycetota;Planctomycetes;Pirellulales;Pirellulaceae;Rhodopirellula;uncultured bacterium
OTU.194	0	2	0	6	10	10	0	3	4	0	Bacteria;Acidobacteriota;Subgroup 21
OTU.209	2	6	10	0	0	0	3	10	3	0	Bacteria;Proteobacteria;Alphaproteobacteria;Rhizobiales;Rhizobiaceae;Pseudahrensia;uncultured bacterium
OTU.3032	1	11	4	5	1	1	0	9	2	0	Bacteria;Acidobacteriota;Subgroup 22
OTU.1474	1	7	7	2	1	2	2	10	2	0	Bacteria;Proteobacteria;Gammaproteobacteria
OTU.203	4	0	0	4	1	6	0	10	9	0	Bacteria;Proteobacteria;Gammaproteobacteria;Acidiferrobacterales;Acidiferrobacteraceae;Sulfurifustis
OTU.1132	1	0	0	3	3	16	0	4	7	0	Bacteria;Acidobacteriota;Vicinamibacteria;Vicinamibacterales;Vicinamibacteraceae
OTU.1198	4	5	6	1	0	0	0	9	9	0	Bacteria;Planctomycetota;Planctomycetes;Pirellulales;Pirellulaceae;Blastopirellula;uncultured bacterium
OTU.1617	0	8	4	0	0	0	1	16	5	0	Bacteria;Acidobacteriota;Thermoanaerobaculia;Thermoanaerobaculales;Thermoanaerobaculaceae;Subgroup 10
OTU.200	9	2	3	0	2	8	0	6	4	0	Bacteria;Latescibacterota;Latescibacteria;Latescibacterales;Latescibacteraceae;uncultured bacterium;uncultured bacterium
OTU.2876	0	2	2	0	6	14	0	5	5	0	Bacteria;Acidobacteriota;Vicinamibacteria;Vicinamibacterales
OTU.199	16	5	2	3	0	1	0	4	3	0	Bacteria;Acidobacteriota;Holophagae;Subgroup 7
OTU.205	3	6	5	0	0	0	2	15	3	0	Bacteria;Proteobacteria;Alphaproteobacteria;Rhizobiales;Rhizobiales Incertae Sedis;Anderseniella;uncultured Alphaproteobacteria bacterium
OTU.1056	0	2	1	2	5	12	0	4	7	0	Bacteria;Gemmatimonadota;BD2-11 terrestrial group
OTU.1332	4	9	4	0	0	1	0	13	2	0	Bacteria;Desulfobacterota;Desulfobacteria;Desulfobacterales;Desulfosarcinaceae;SEEP-SRB1;uncultured bacterium
OTU.2733	13	5	3	0	6	1	5	0	0	0	Bacteria;Proteobacteria;Gammaproteobacteria
OTU.225	2	3	7	3	0	0	0	13	5	0	Bacteria;Planctomycetota;Phycisphaerae;Phycisphaerales;Phycisphaeraceae;Urania-1B-19 marine sediment group
OTU.233	2	2	0	0	0	0	28	1	0	0	Bacteria;Proteobacteria;Gammaproteobacteria;Salinisphaerales;Solimonadaceae
OTU.218	4	3	2	8	9	6	0	1	0	0	Bacteria;Proteobacteria;Gammaproteobacteria;Gammaproteobacteria Incertae Sedis;Unknown Family;uncultured
OTU.1039	0	3	12	0	0	0	6	7	5	0	Bacteria;Bacteroidota;Bacteroidia;Flavobacteriales;Flavobacteriaceae;Ulvibacter;uncultured Bacteroidetes bacterium
OTU.1579	6	0	5	6	1	0	0	12	3	0	Bacteria;Acidobacteriota;Subgroup 22
OTU.240	0	1	1	2	5	11	1	4	8	0	Bacteria;NB1-j
OTU.221	3	4	3	1	4	18	0	0	0	0	Bacteria;Nitrospirota;Nitrospiria;Nitrospirales;Nitrospiraceae;Nitrospira
OTU.1779	0	3	1	0	6	14	4	4	1	0	Bacteria;Proteobacteria;Gammaproteobacteria
OTU.230	2	0	6	0	0	0	4	19	2	0	Bacteria;Proteobacteria;Gammaproteobacteria;Steroidobacterales;Woeseiaceae;Woeseia;uncultured bacterium
OTU.1136	0	13	11	2	0	0	0	6	1	0	Bacteria;Planctomycetota;Phycisphaerae;Phycisphaerales;Phycisphaeraceae;Urania-1B-19 marine sediment group
OTU.254	1	3	10	1	0	0	1	11	5	0	Bacteria;Proteobacteria;Gammaproteobacteria;Thiohalorhabdales;Thiohalorhabdaceae;uncultured;uncultured gamma proteobacterium
OTU.260	1	0	0	1	2	11	0	14	3	0	Bacteria;Proteobacteria;Alphaproteobacteria;Kiloniellales;Kiloniellaceae;uncultured;uncultured bacterium
OTU.255	1	15	2	0	0	1	0	8	4	1	Bacteria;Planctomycetota;OM190
OTU.2255	2	7	9	1	0	0	0	8	5	0	Bacteria;Planctomycetota;Phycisphaerae;Phycisphaerales;Phycisphaeraceae;Urania-1B-19 marine sediment group
OTU.2070	0	6	4	2	5	3	1	5	6	0	Bacteria;NB1-j
OTU.245	4	8	3	0	2	0	0	12	3	0	Bacteria;Planctomycetota;Phycisphaerae;Phycisphaerales;Phycisphaeraceae;Urania-1B-19 marine sediment group;uncultured bacterium
OTU.266	0	10	5	3	0	2	2	9	1	0	Bacteria;Planctomycetota;Planctomycetes;Planctomycetales;Gimesiaceae;uncultured;uncultured bacterium
OTU.244	4	4	4	1	1	0	5	9	4	0	Bacteria;NB1-j
OTU.270	0	5	8	4	0	3	2	8	2	0	Bacteria;Planctomycetota;OM190
OTU.256	1	3	0	0	1	19	0	6	2	0	Bacteria;Acidobacteriota
OTU.2044	4	2	5	2	3	3	0	7	3	3	Bacteria;Acidobacteriota;Subgroup 22
OTU.1131	1	0	0	1	6	17	0	2	5	0	Bacteria;Proteobacteria;Gammaproteobacteria
OTU.1201	4	4	2	0	0	0	0	17	5	0	Bacteria;Proteobacteria;Gammaproteobacteria
OTU.2650	0	6	16	1	0	0	9	0	0	0	Bacteria;Planctomycetota;Planctomycetes;Pirellulales;Pirellulaceae;Blastopirellula
OTU.263	1	14	1	0	0	0	0	11	5	0	Bacteria;Desulfobacterota;Desulfobulbia;Desulfobulbales;Desulfurivibrionaceae;Desulfurivibrio;uncultured bacterium
OTU.1713	2	1	2	1	6	16	0	3	1	0	Bacteria;Acidobacteriota;Vicinamibacteria;Subgroup 9
OTU.271	0	4	0	2	3	4	2	13	4	0	Bacteria
OTU.259	1	0	0	9	5	12	0	2	3	0	Bacteria;Actinobacteriota;Acidimicrobiia;Actinomarinales;uncultured
OTU.2751	6	6	4	0	1	5	0	6	4	0	Bacteria;Acidobacteriota;Subgroup 22;uncultured bacterium;uncultured bacterium;uncultured bacterium;uncultured bacterium
OTU.268	0	6	16	1	0	0	1	6	1	1	Bacteria;Planctomycetota;Planctomycetes;Pirellulales;Pirellulaceae;Blastopirellula
OTU.2814	0	12	12	1	2	2	3	0	0	0	Bacteria;Planctomycetota;Planctomycetes;Pirellulales;Pirellulaceae;Rubripirellula;uncultured bacterium
OTU.249	2	3	5	0	3	16	1	2	0	0	Bacteria;MBNT15
OTU.243	11	2	4	0	0	1	0	12	2	0	Bacteria;Actinobacteriota;Acidimicrobiia;Actinomarinales;uncultured;uncultured bacterium;uncultured bacterium
OTU.248	3	4	5	4	0	2	2	10	2	0	Bacteria;NB1-j;uncultured delta proteobacterium;uncultured delta proteobacterium;uncultured delta proteobacterium;uncultured delta proteobacterium;uncultured delta proteobacterium
OTU.295	0	13	5	1	1	0	0	10	1	0	Bacteria;Planctomycetota;Planctomycetes;Pirellulales;Pirellulaceae
OTU.280	4	5	6	0	0	0	5	10	1	0	Bacteria;Acidobacteriota;Thermoanaerobaculia;Thermoanaerobaculales;Thermoanaerobaculaceae;Subgroup 10
OTU.300	0	2	6	0	0	0	8	7	8	0	Bacteria;Bacteroidota;Bacteroidia;Flavobacteriales;Flavobacteriaceae;Sediminicola;Sediminicola luteus
OTU.287	2	3	4	4	2	7	1	4	3	1	Bacteria;Proteobacteria;Gammaproteobacteria;HOC36
OTU.293	1	3	5	13	1	6	0	1	1	0	Bacteria;Planctomycetota;Phycisphaerae;Phycisphaerales;Phycisphaeraceae;Urania-1B-19 marine sediment group
OTU.1116	1	4	6	1	0	0	2	12	5	0	Bacteria;Acidobacteriota;Subgroup 22
OTU.291	2	4	3	0	0	1	9	10	2	0	Bacteria;NB1-j
OTU.2742	3	5	4	1	0	1	0	9	7	1	Bacteria;Acidobacteriota;Subgroup 22
OTU.1441	5	6	7	1	0	1	0	9	2	0	Bacteria;Planctomycetota;Planctomycetes;Pirellulales;Pirellulaceae
OTU.1101	4	8	5	0	0	0	0	12	2	0	Bacteria;Acidobacteriota;Subgroup 22
OTU.1037	4	4	2	0	0	0	1	11	9	0	Bacteria;Proteobacteria;Gammaproteobacteria;Burkholderiales;Nitrosomonadaceae;Nitrosomonas;uncultured bacterium
OTU.294	1	0	4	2	6	7	0	7	3	1	Bacteria;Calditrichota;Calditrichia;Calditrichales;Calditrichaceae;JdFR-76;marine sediment metagenome
OTU.335	0	11	5	3	0	2	3	5	1	0	Bacteria;NB1-j;uncultured bacterium;uncultured bacterium;uncultured bacterium;uncultured bacterium;uncultured bacterium
OTU.1153	0	3	16	0	0	0	3	6	2	0	Bacteria;Planctomycetota;Phycisphaerae;Phycisphaerales;Phycisphaeraceae;Urania-1B-19 marine sediment group
OTU.1389	1	1	0	2	6	8	0	8	4	0	Bacteria;Acidobacteriota;Thermoanaerobaculia;Thermoanaerobaculales;Thermoanaerobaculaceae;Subgroup 10;uncultured deep-sea bacterium
OTU.304	11	6	4	0	0	0	0	7	2	0	Bacteria;Planctomycetota;OM190;uncultured bacterium;uncultured bacterium;uncultured bacterium;uncultured bacterium
OTU.309	5	2	0	5	0	0	1	12	5	0	Bacteria;Proteobacteria;Alphaproteobacteria;Rhizobiales;Rhizobiaceae;Cohaesibacter;uncultured Alphaproteobacteria bacterium
OTU.1515	0	4	5	8	3	7	0	0	3	0	Bacteria;Planctomycetota;Phycisphaerae;Phycisphaerales;Phycisphaeraceae;Urania-1B-19 marine sediment group
OTU.303	11	9	3	0	0	0	0	6	1	0	Bacteria;Calditrichota;Calditrichia;Calditrichales;Calditrichaceae;Calorithrix
OTU.310	5	6	3	1	1	2	0	7	5	0	Bacteria;Latescibacterota;Latescibacteria;Latescibacterales;Latescibacteraceae
OTU.320	3	12	6	1	0	1	0	7	0	0	Bacteria;NB1-j
OTU.348	0	0	0	0	0	0	27	3	0	0	Bacteria;Bacteroidota;Rhodothermia;Rhodothermales;Rhodothermaceae;Rubrivirga;uncultured Bacteroidetes bacterium
OTU.316	4	5	1	4	3	9	0	3	1	0	Bacteria;Proteobacteria;Alphaproteobacteria;Rhizobiales;KF-JG30-B3;uncultured bacterium;uncultured bacterium
OTU.307	6	3	3	1	3	2	0	9	3	0	Bacteria;Zixibacteria
OTU.333	1	5	4	0	0	0	3	14	3	0	Bacteria;Proteobacteria;Alphaproteobacteria;Rhizobiales;Rhizobiales Incertae Sedis;Anderseniella
OTU.305	10	7	5	0	0	0	0	5	3	0	Bacteria;Nitrospirota;Thermodesulfovibrionia;uncultured
OTU.2166	2	6	8	0	2	0	0	9	3	0	Bacteria;Acidobacteriota;Thermoanaerobaculia;Thermoanaerobaculales;Thermoanaerobaculaceae;Subgroup 10;uncultured bacterium
OTU.1322	4	9	4	2	1	1	0	6	3	0	Bacteria;Acidobacteriota;Subgroup 22
OTU.1863	2	7	12	0	0	0	0	5	3	1	Bacteria;Bacteroidota;Bacteroidia;Chitinophagales;Saprospiraceae;uncultured
OTU.343	0	1	1	0	9	19	0	0	0	0	Bacteria;Acidobacteriota;Thermoanaerobaculia;Thermoanaerobaculales;Thermoanaerobaculaceae;Subgroup 10
OTU.318	3	4	4	2	0	5	0	7	5	0	Bacteria;Planctomycetota;OM190;uncultured bacterium;uncultured bacterium;uncultured bacterium;uncultured bacterium
OTU.322	2	3	4	0	0	0	0	16	5	0	Bacteria;Acidobacteriota;Subgroup 22
OTU.1933	0	5	15	0	0	0	2	5	3	0	Bacteria;Proteobacteria;Gammaproteobacteria;Steroidobacterales;Woeseiaceae;Woeseia;uncultured gamma proteobacterium
OTU.332	1	2	2	7	3	10	0	2	0	3	Bacteria;Bacteroidota;Bacteroidia;Chitinophagales;Saprospiraceae;uncultured
OTU.1297	6	6	0	3	0	0	0	7	8	0	Bacteria;Gemmatimonadota;PAUC43f marine benthic group
OTU.369	1	7	6	2	2	1	4	4	2	0	Bacteria;Proteobacteria;Gammaproteobacteria;HOC36;uncultured bacterium;uncultured bacterium;uncultured bacterium
OTU.360	4	8	2	1	2	3	0	7	2	0	Bacteria;Chloroflexi;Anaerolineae;Ardenticatenales;uncultured;uncultured Chloroflexi bacterium;uncultured Chloroflexi bacterium
OTU.1430	5	2	4	1	0	1	2	10	4	0	Bacteria;Planctomycetota;Planctomycetes;Pirellulales;Pirellulaceae;Blastopirellula
OTU.1208	1	9	5	0	0	0	0	13	1	0	Bacteria;Planctomycetota;OM190
OTU.358	5	6	3	1	0	0	1	9	4	0	Bacteria;Verrucomicrobiota;Verrucomicrobiae;Verrucomicrobiales;DEV007
OTU.350	13	3	0	0	1	1	0	9	2	0	Bacteria;Gemmatimonadota;Gemmatimonadetes;Gemmatimonadales;Gemmatimonadaceae;uncultured
OTU.2196	0	10	4	2	1	2	1	5	4	0	Bacteria;Acidobacteriota;Subgroup 22
OTU.379	0	3	17	0	0	0	7	1	1	0	Bacteria;Proteobacteria;Gammaproteobacteria;Arenicellales;Arenicellaceae
OTU.362	3	11	5	1	2	0	3	4	0	0	Bacteria;Planctomycetota;Planctomycetes;Pirellulales;Pirellulaceae;Pir4 lineage;uncultured planctomycete
OTU.378	0	4	13	4	0	3	3	1	1	0	Bacteria;Planctomycetota;Planctomycetes;Planctomycetales;uncultured
OTU.352	10	7	3	1	0	0	0	6	2	0	Bacteria;Planctomycetota;Phycisphaerae;Phycisphaerales;Phycisphaeraceae;Urania-1B-19 marine sediment group
OTU.370	1	0	0	0	0	2	0	8	18	0	Bacteria;Dadabacteria;Dadabacteriia;Dadabacteriales
OTU.374	1	11	1	5	3	2	1	5	0	0	Bacteria;Planctomycetota;Planctomycetes;Pirellulales;Pirellulaceae
OTU.382	0	1	1	0	5	14	0	4	4	0	Bacteria;NB1-j;uncultured bacterium;uncultured bacterium;uncultured bacterium;uncultured bacterium;uncultured bacterium
OTU.2078	0	2	1	0	9	5	0	8	3	0	Bacteria;NB1-j
OTU.426	0	1	0	0	0	0	23	3	1	0	Bacteria;Firmicutes;Bacilli;Bacillales;Planococcaceae
OTU.431	0	0	0	0	0	0	28	0	0	0	Bacteria;Bacteroidota;Bacteroidia;Flavobacteriales;Crocinitomicaceae
OTU.418	0	7	2	4	3	2	1	3	5	1	Bacteria;Planctomycetota;OM190
OTU.419	0	6	11	0	0	0	11	0	0	0	Bacteria;Planctomycetota;Planctomycetes;Pirellulales;Pirellulaceae;Blastopirellula
OTU.388	10	5	2	0	0	0	0	4	7	0	Bacteria;Calditrichota;Calditrichia;Calditrichales;Calditrichaceae;uncultured bacterium;uncultured bacterium
OTU.415	0	9	5	0	0	0	0	12	2	0	Bacteria;NB1-j
OTU.1620	0	9	7	1	0	0	0	9	0	2	Bacteria;Planctomycetota;Phycisphaerae;Phycisphaerales;Phycisphaeraceae;Urania-1B-19 marine sediment group
OTU.412	0	13	9	2	1	1	0	2	0	0	Bacteria;Proteobacteria;Alphaproteobacteria;Kiloniellales;Kiloniellaceae;uncultured;uncultured bacterium
OTU.2227	0	10	6	1	0	0	2	7	2	0	Bacteria;Planctomycetota;Planctomycetes;Pirellulales;Pirellulaceae;Pirellula;uncultured planctomycete
OTU.411	1	14	1	0	1	1	0	7	3	0	Bacteria;Bacteroidota
OTU.2161	4	2	5	0	0	2	1	7	7	0	Bacteria;NB1-j;uncultured bacterium;uncultured bacterium;uncultured bacterium;uncultured bacterium;uncultured bacterium
OTU.1563	5	8	3	2	0	2	1	3	4	0	Bacteria;Planctomycetota;Phycisphaerae;Phycisphaerales;Phycisphaeraceae;Urania-1B-19 marine sediment group
OTU.390	9	1	0	0	0	0	0	9	9	0	Bacteria;Bacteroidota;Bacteroidia;Flavobacteriales;Crocinitomicaceae
OTU.3863	1	7	5	1	0	0	7	6	1	0	Bacteria;Planctomycetota;Planctomycetes;Pirellulales;Pirellulaceae;Rubripirellula;uncultured bacterium
OTU.428	0	0	1	0	0	0	24	2	1	0	Bacteria;Proteobacteria;Gammaproteobacteria;Thiotrichales;Thiotrichaceae
OTU.407	1	12	3	2	1	0	1	8	0	0	Bacteria;Planctomycetota;Phycisphaerae;Phycisphaerales;Phycisphaeraceae;Urania-1B-19 marine sediment group
OTU.2294	0	0	0	4	1	7	0	6	10	0	Bacteria;Acidobacteriota;Subgroup 21
OTU.408	1	1	1	3	3	4	4	7	4	0	Bacteria;Proteobacteria;Gammaproteobacteria;Burkholderiales;Comamonadaceae
OTU.2302	0	0	0	2	4	10	0	5	7	0	Bacteria;Proteobacteria;Gammaproteobacteria;MBMPE27;uncultured bacterium;uncultured bacterium;uncultured bacterium
OTU.439	4	1	4	1	0	5	0	9	1	2	Bacteria;Bacteroidota;Kryptonia;Kryptoniales;BSV26
OTU.1296	11	2	3	0	2	0	0	6	2	1	Bacteria;Acidobacteriota;Vicinamibacteria;Subgroup 17;uncultured bacterium;uncultured bacterium;uncultured bacterium
OTU.470	0	5	8	2	0	4	2	3	3	0	Bacteria;Latescibacterota
OTU.3382	0	0	2	0	21	0	0	2	2	0	Archaea;Crenarchaeota;Nitrososphaeria;Nitrosopumilales;Nitrosopumilaceae;uncultured archaeon;uncultured archaeon
OTU.452	2	4	8	0	0	0	5	7	1	0	Bacteria;Planctomycetota;Planctomycetes;Pirellulales;Pirellulaceae
OTU.2321	4	5	4	0	1	1	0	5	7	0	Bacteria;Acidobacteriota;Subgroup 22
OTU.476	0	3	0	4	7	7	0	2	4	0	Bacteria;Planctomycetota;Planctomycetes;Pirellulales;Pirellulaceae;Rhodopirellula;uncultured deep-sea bacterium
OTU.472	0	4	10	1	2	0	8	0	1	1	Bacteria;Planctomycetota;Planctomycetes;Planctomycetales;Gimesiaceae;uncultured;uncultured deep-sea bacterium
OTU.437	5	1	7	1	0	4	0	5	3	1	Bacteria;Acidobacteriota;Subgroup 22
OTU.440	4	5	4	2	0	1	4	3	4	0	Bacteria;NB1-j
OTU.459	1	2	1	2	8	7	0	3	3	0	Bacteria;Acidobacteriota;Subgroup 26;uncultured bacterium;uncultured bacterium;uncultured bacterium;uncultured bacterium
OTU.478	0	3	9	11	0	1	0	1	2	0	Bacteria;Proteobacteria;Gammaproteobacteria
OTU.1403	1	3	0	3	1	0	0	10	9	0	Unassigned
OTU.457	2	11	1	0	0	0	0	9	4	0	Bacteria;Latescibacterota;uncultured Gemmatimonadetes bacterium;uncultured Gemmatimonadetes bacterium;uncultured Gemmatimonadetes bacterium;uncultured Gemmatimonadetes bacterium;uncultured Gemmatimonadetes bacterium
OTU.464	1	7	4	3	1	0	1	8	2	0	Bacteria;Bacteroidota;Rhodothermia;Rhodothermales;Rhodothermaceae;uncultured
OTU.1459	3	6	7	0	0	0	0	8	3	0	Bacteria;Acidobacteriota;Subgroup 22;uncultured bacterium;uncultured bacterium;uncultured bacterium;uncultured bacterium
OTU.1969	1	3	2	1	2	5	1	5	7	0	Bacteria;Planctomycetota;Planctomycetes;Pirellulales;Pirellulaceae
OTU.463	1	4	1	2	0	1	8	10	0	0	Bacteria;Planctomycetota;Planctomycetes;Pirellulales;Pirellulaceae
OTU.451	2	2	3	4	1	2	6	3	3	1	Bacteria;Proteobacteria;Gammaproteobacteria
OTU.1475	2	2	3	3	1	5	2	4	4	0	Bacteria;Acidobacteriota;Vicinamibacteria;Subgroup 17
OTU.486	8	3	1	2	0	0	0	8	4	0	Bacteria;Proteobacteria;Gammaproteobacteria
OTU.1827	0	0	0	1	2	11	0	3	8	1	Bacteria;Acidobacteriota;Vicinamibacteria;Vicinamibacterales;uncultured
OTU.2271	4	1	4	3	1	4	0	4	4	1	Bacteria;Acidobacteriota;Subgroup 22
OTU.502	1	3	9	0	0	0	11	1	1	0	Bacteria;Actinobacteriota;Acidimicrobiia;Microtrichales;Microtrichaceae;Sva0996 marine group
OTU.2322	9	6	1	2	0	1	0	6	1	0	Bacteria;Acidobacteriota;Thermoanaerobaculia;Thermoanaerobaculales;Thermoanaerobaculaceae;Subgroup 10;uncultured bacterium
OTU.488	6	5	4	2	0	1	2	4	2	0	Bacteria;Planctomycetota;Planctomycetes;Pirellulales;Pirellulaceae
OTU.496	2	2	0	2	2	1	0	9	7	1	Bacteria;Planctomycetota;OM190
OTU.513	0	0	0	0	12	8	0	1	4	1	Bacteria;Nitrospirota;Nitrospiria;Nitrospirales;Nitrospiraceae;Nitrospira;uncultured bacterium
OTU.1687	4	6	7	1	0	0	0	8	0	0	Bacteria;Acidobacteriota;Thermoanaerobaculia;Thermoanaerobaculales;Thermoanaerobaculaceae;Subgroup 10;uncultured Acidobacteria bacterium
OTU.1647	1	3	0	4	8	4	2	3	1	0	Bacteria;Planctomycetota;Planctomycetes;Pirellulales;Pirellulaceae
OTU.2535	3	9	5	0	0	1	6	1	1	0	Bacteria;Gemmatimonadota;BD2-11 terrestrial group
OTU.1566	5	6	1	1	0	0	0	10	2	1	Bacteria;Planctomycetota;OM190;uncultured planctomycete;uncultured planctomycete;uncultured planctomycete;uncultured planctomycete
OTU.2989	2	6	3	6	0	0	2	6	0	0	Bacteria;Planctomycetota;Planctomycetes;Pirellulales;Pirellulaceae;Blastopirellula
OTU.532	2	12	4	2	1	0	1	2	1	0	Bacteria;Planctomycetota;Planctomycetes;Pirellulales;Pirellulaceae;Blastopirellula;uncultured planctomycete
OTU.550	0	5	11	0	0	0	2	6	1	0	Bacteria;Bacteroidota;Bacteroidia;Cytophagales
OTU.548	0	6	6	3	0	0	0	7	3	0	Bacteria;Myxococcota;Polyangia;Polyangiales;Sandaracinaceae;uncultured
OTU.560	0	0	0	0	3	7	0	7	8	0	Bacteria;Calditrichota;Calditrichia;Calditrichales;Calditrichaceae;JdFR-76
OTU.516	9	3	2	1	5	1	0	1	3	0	Bacteria;Gemmatimonadota;PAUC43f marine benthic group;uncultured bacterium;uncultured bacterium;uncultured bacterium;uncultured bacterium
OTU.530	2	7	5	0	0	0	8	3	0	0	Bacteria;Planctomycetota;Planctomycetes;Pirellulales;Pirellulaceae
OTU.1765	0	6	8	1	0	1	0	5	3	1	Bacteria;Gemmatimonadota;AKAU4049
OTU.1621	0	5	5	0	6	1	0	7	1	0	Bacteria;Acidobacteriota;Vicinamibacteria;Subgroup 17
OTU.521	3	7	3	0	0	0	1	10	1	0	Bacteria;Planctomycetota;Phycisphaerae;Phycisphaerales;Phycisphaeraceae;Urania-1B-19 marine sediment group
OTU.559	0	0	0	0	3	5	0	1	5	11	Bacteria;Bacteroidota;Bacteroidia;Chitinophagales;Saprospiraceae
OTU.2715	18	1	1	0	0	0	0	4	1	0	Bacteria;Proteobacteria;Gammaproteobacteria;Steroidobacterales;Woeseiaceae;Woeseia
OTU.1629	0	4	10	0	0	0	0	7	4	0	Bacteria;Planctomycetota;OM190
OTU.557	0	1	2	3	1	15	0	1	2	0	Bacteria;Gemmatimonadota;BD2-11 terrestrial group
OTU.1529	1	2	5	0	0	0	1	13	3	0	Bacteria;Bacteroidota;Bacteroidia;Chitinophagales;Saprospiraceae
OTU.2452	7	4	2	0	1	8	1	1	1	0	Bacteria;Actinobacteriota;Acidimicrobiia;Actinomarinales;uncultured;uncultured bacterium;uncultured bacterium
OTU.1607	2	4	7	0	0	0	0	11	1	0	Bacteria;Bacteroidota;Bacteroidia;Chitinophagales;Saprospiraceae
OTU.2886	1	0	2	1	5	10	0	3	3	0	Bacteria;Gemmatimonadota;PAUC43f marine benthic group
OTU.2079	3	3	3	0	0	0	0	13	3	0	Bacteria;Acidobacteriota;Thermoanaerobaculia;Thermoanaerobaculales;Thermoanaerobaculaceae;Subgroup 10
OTU.611	0	1	1	2	10	9	1	0	0	0	Bacteria;Planctomycetota;Phycisphaerae;Phycisphaerales;Phycisphaeraceae;Urania-1B-19 marine sediment group
OTU.584	1	3	2	6	3	2	0	3	4	0	Bacteria;Chloroflexi;Dehalococcoidia;SAR202 clade;uncultured bacterium;uncultured bacterium;uncultured bacterium
OTU.577	2	0	0	0	0	6	0	6	9	1	Bacteria;Nitrospirota;Leptospirillia;Leptospirillales;Leptospirillaceae;Leptospirillum;uncultured bacterium
OTU.575	3	6	11	0	0	1	3	0	0	0	Bacteria;Planctomycetota;Planctomycetes;Planctomycetales;Rubinisphaeraceae;uncultured;uncultured planctomycete
OTU.2149	2	7	6	0	0	1	0	7	1	0	Bacteria;Planctomycetota;Planctomycetes;Pirellulales;Pirellulaceae;Rhodopirellula
OTU.607	0	2	7	6	1	0	5	3	0	0	Bacteria;Proteobacteria;Alphaproteobacteria;Rhodobacterales;Rhodobacteraceae;uncultured;uncultured bacterium
OTU.2362	2	4	0	0	0	0	4	12	2	0	Bacteria;Proteobacteria;Alphaproteobacteria;Rhizobiales;Rhizobiaceae;Cohaesibacter;uncultured bacterium
OTU.567	4	4	1	1	3	0	0	7	4	0	Bacteria;Planctomycetota;BD7-11;uncultured planctomycete;uncultured planctomycete;uncultured planctomycete;uncultured planctomycete
OTU.1426	3	1	7	0	0	0	3	5	5	0	Bacteria;Planctomycetota;Planctomycetes;Pirellulales;Pirellulaceae
OTU.583	1	10	10	0	0	0	0	3	0	0	Bacteria;Planctomycetota;OM190
OTU.566	4	2	3	0	0	0	0	11	4	0	Bacteria;Acidobacteriota;Thermoanaerobaculia;Thermoanaerobaculales;Thermoanaerobaculaceae;Subgroup 10
OTU.581	2	0	1	1	2	6	0	5	7	0	Bacteria;Planctomycetota;BD7-11
OTU.1901	8	0	6	3	0	0	3	3	1	0	Bacteria;Acidobacteriota;Subgroup 22
OTU.573	3	1	4	0	0	0	0	13	3	0	Bacteria;Bacteroidota;Bacteroidia;Chitinophagales;Saprospiraceae;uncultured
OTU.599	0	9	1	0	0	0	0	10	4	0	Bacteria;Proteobacteria;Gammaproteobacteria;Gammaproteobacteria Incertae Sedis;Unknown Family;Endothiovibrio;uncultured gamma proteobacterium
OTU.561	10	2	0	1	0	0	2	8	1	0	Bacteria;Proteobacteria;Gammaproteobacteria;Pseudomonadales;KI89A clade
OTU.565	5	6	4	1	0	1	1	3	2	1	Bacteria;NB1-j
OTU.609	0	2	0	0	0	0	0	9	13	0	Bacteria;Dadabacteria;Dadabacteriia;Dadabacteriales;uncultured bacterium;uncultured bacterium;uncultured bacterium
OTU.562	8	3	2	0	0	1	0	9	1	0	Bacteria;Acidobacteriota;Vicinamibacteria;Vicinamibacterales
OTU.598	0	10	7	0	3	2	0	2	0	0	Bacteria;Acidobacteriota;Thermoanaerobaculia;Thermoanaerobaculales;Thermoanaerobaculaceae;Subgroup 10
OTU.587	1	5	5	2	0	0	0	9	2	0	Bacteria;Planctomycetota;OM190
OTU.676	0	0	2	0	0	0	0	16	5	0	Bacteria;Proteobacteria;Alphaproteobacteria;Rhizobiales;Rhizobiaceae
OTU.1333	1	6	9	0	0	0	0	5	2	0	Bacteria;Planctomycetota;Planctomycetes;Pirellulales;Pirellulaceae;Rhodopirellula
OTU.665	0	5	2	6	0	6	2	2	0	0	Bacteria;Planctomycetota;OM190;uncultured bacterium;uncultured bacterium;uncultured bacterium;uncultured bacterium
OTU.651	1	4	2	2	0	2	0	11	1	0	Bacteria;Planctomycetota;Phycisphaerae;Phycisphaerales;Phycisphaeraceae;Urania-1B-19 marine sediment group
OTU.626	4	4	4	0	0	0	1	9	1	0	Bacteria;Acidobacteriota;Subgroup 22
OTU.631	3	1	11	0	0	0	3	4	1	0	Bacteria;Bacteroidota;Bacteroidia
OTU.663	0	6	3	1	2	1	0	8	2	0	Bacteria;Planctomycetota;OM190
OTU.2365	1	7	6	2	0	0	0	5	2	0	Bacteria;Planctomycetota;Phycisphaerae;Phycisphaerales;Phycisphaeraceae;Urania-1B-19 marine sediment group
OTU.680	0	0	0	0	0	23	0	0	0	0	Bacteria;Proteobacteria;Gammaproteobacteria;Burkholderiales;Nitrosomonadaceae;MND1
OTU.628	3	0	4	4	4	4	1	0	3	0	Bacteria;Spirochaetota;Spirochaetia;Spirochaetales;Spirochaetaceae;Spirochaeta
OTU.2288	1	0	0	2	3	6	0	4	7	0	Bacteria;Actinobacteriota;Acidimicrobiia;Actinomarinales;uncultured
OTU.2213	2	4	2	0	3	7	0	5	0	0	Bacteria;Acidobacteriota;Subgroup 22
OTU.662	0	6	6	1	0	0	0	8	2	0	Bacteria;Bdellovibrionota;Oligoflexia;Oligoflexales;Oligoflexaceae;uncultured
OTU.3033	3	4	4	1	3	1	0	4	3	0	Bacteria;Acidobacteriota;Subgroup 22;uncultured bacterium;uncultured bacterium;uncultured bacterium;uncultured bacterium
OTU.2267	0	3	11	0	0	0	2	5	2	0	Bacteria;Planctomycetota;Phycisphaerae;Phycisphaerales;Phycisphaeraceae;Urania-1B-19 marine sediment group
OTU.642	1	4	4	0	1	2	1	9	1	0	Bacteria;Planctomycetota;OM190
OTU.633	2	6	8	1	0	0	2	1	3	0	Bacteria;Planctomycetota;Planctomycetes;Pirellulales;Pirellulaceae;Pir4 lineage;uncultured bacterium
OTU.659	0	7	11	1	1	0	1	2	0	0	Bacteria;Proteobacteria;Gammaproteobacteria
OTU.635	2	5	3	2	0	6	1	2	2	0	Bacteria;Dependentiae;Babeliae;Babeliales
OTU.661	0	6	13	1	1	0	0	2	0	0	Bacteria;Planctomycetota;Phycisphaerae;Phycisphaerales;Phycisphaeraceae
OTU.634	2	4	5	0	0	0	0	10	2	0	Bacteria;Nitrospinota;P9X2b3D02;uncultured bacterium;uncultured bacterium;uncultured bacterium;uncultured bacterium
OTU.654	1	6	1	0	0	0	0	12	2	1	Bacteria;NB1-j
OTU.643	1	9	4	3	1	0	0	5	0	0	Bacteria;Planctomycetota;Planctomycetes;Pirellulales;Pirellulaceae
OTU.629	3	3	5	0	1	0	3	5	3	0	Bacteria;Planctomycetota;Planctomycetes;Pirellulales;Pirellulaceae;Blastopirellula;uncultured bacterium
OTU.1419	8	3	1	1	3	3	0	2	2	0	Bacteria;Acidobacteriota;Thermoanaerobaculia;Thermoanaerobaculales;Thermoanaerobaculaceae;Subgroup 10
OTU.1004	1	4	1	0	0	0	0	10	7	0	Bacteria;Planctomycetota;Planctomycetes;Pirellulales;Pirellulaceae;Blastopirellula;uncultured Planctomycetales bacterium
OTU.681	0	0	0	0	0	0	23	0	0	0	Bacteria;Proteobacteria;Gammaproteobacteria;Xanthomonadales;Xanthomonadaceae;Arenimonas;uncultured bacterium
OTU.2264	2	4	6	0	0	0	1	6	4	0	Bacteria;Planctomycetota;Planctomycetes;Pirellulales;Pirellulaceae;Blastopirellula
OTU.645	1	5	13	0	0	0	0	2	2	0	Bacteria;Bacteroidota;Bacteroidia;Chitinophagales;Saprospiraceae;uncultured
OTU.656	0	11	7	0	0	0	1	4	0	0	Bacteria;Planctomycetota;Planctomycetes;Pirellulales;Pirellulaceae
OTU.709	1	0	0	3	3	12	0	3	0	0	Bacteria;Proteobacteria;Gammaproteobacteria;Nitrosococcales;Nitrosococcaceae
OTU.3793	0	0	0	3	3	8	2	2	4	0	Bacteria;Proteobacteria;Gammaproteobacteria
OTU.741	0	0	0	0	0	20	0	1	1	0	Bacteria;Planctomycetota;Planctomycetes;Pirellulales;Pirellulaceae
OTU.684	15	1	1	0	0	0	1	3	1	0	Bacteria;Bacteroidota;Bacteroidia;Chitinophagales;Saprospiraceae
OTU.2584	2	2	2	1	0	0	0	13	2	0	Bacteria;Desulfobacterota;Desulfobacteria;Desulfobacterales;Desulfosarcinaceae
OTU.690	3	5	2	0	0	0	2	7	3	0	Bacteria;Planctomycetota;Planctomycetes;Pirellulales;Pirellulaceae;Blastopirellula;uncultured bacterium
OTU.687	3	5	3	0	0	1	0	9	1	0	Bacteria;Planctomycetota;OM190;uncultured bacterium;uncultured bacterium;uncultured bacterium;uncultured bacterium
OTU.1810	1	1	8	0	0	1	3	6	2	0	Bacteria;Planctomycetota;Planctomycetes;Pirellulales;Pirellulaceae;Blastopirellula
OTU.2341	5	2	2	1	2	2	0	7	1	0	Bacteria;Acidobacteriota;Subgroup 22
OTU.717	0	7	4	0	0	1	5	4	1	0	Bacteria;Proteobacteria;Alphaproteobacteria;Rhodobacterales;Rhodobacteraceae
OTU.693	2	3	0	1	0	9	0	6	0	1	Bacteria;Schekmanbacteria
OTU.700	1	0	0	16	0	0	0	3	2	0	Bacteria;Proteobacteria;Gammaproteobacteria;Burkholderiales;Nitrosomonadaceae;MND1
OTU.1613	0	10	11	0	0	0	1	0	0	0	Bacteria;Planctomycetota;Planctomycetes;Pirellulales;Pirellulaceae;Blastopirellula
OTU.4335	0	8	6	0	0	0	0	3	5	0	Bacteria;Planctomycetota;Planctomycetes;Pirellulales;Pirellulaceae
OTU.691	2	7	1	4	1	4	0	2	1	0	Bacteria;Actinobacteriota;Thermoleophilia;Gaiellales;uncultured;uncultured bacterium;uncultured bacterium
OTU.692	2	0	0	1	4	10	0	0	3	2	Bacteria;Actinobacteriota;Acidimicrobiia;Actinomarinales;uncultured;uncultured bacterium;uncultured bacterium
OTU.739	0	0	0	13	2	6	0	0	1	0	Bacteria;Planctomycetota;Planctomycetes;Pirellulales;Pirellulaceae
OTU.736	0	1	8	2	4	4	1	2	0	0	Bacteria;Proteobacteria;Alphaproteobacteria
OTU.2911	0	0	0	0	1	21	0	0	0	0	Bacteria;Gemmatimonadota;AKAU4049
OTU.725	0	5	9	0	0	0	1	5	2	0	Bacteria;Proteobacteria;Gammaproteobacteria
OTU.685	8	2	4	0	0	0	0	8	0	0	Bacteria;Latescibacterota
OTU.719	0	7	6	0	0	0	0	8	1	0	Bacteria;Bacteroidota;Bacteroidia
OTU.2882	2	3	5	0	0	4	0	5	3	0	Bacteria;NB1-j
OTU.806	0	0	0	0	1	20	0	0	0	0	Bacteria;Actinobacteriota;Acidimicrobiia;Actinomarinales
OTU.1942	1	3	1	0	0	0	1	10	2	3	Bacteria;Planctomycetota;Planctomycetes;Pirellulales;Pirellulaceae;Pirellula
OTU.755	5	1	8	0	0	0	2	5	0	0	Bacteria;NB1-j
OTU.808	0	0	0	0	0	0	21	0	0	0	Bacteria;Bacteroidota;Bacteroidia;Flavobacteriales;Crocinitomicaceae
OTU.748	7	0	0	0	1	13	0	0	0	0	Bacteria;Gemmatimonadota;BD2-11 terrestrial group
OTU.794	0	2	10	0	0	0	4	5	0	0	Bacteria;Planctomycetota;Planctomycetes;Pirellulales;Pirellulaceae;Rhodopirellula
OTU.2275	0	1	1	6	4	6	0	1	2	0	Bacteria;Acidobacteriota;Vicinamibacteria;Vicinamibacterales;uncultured
OTU.1600	1	0	0	1	6	11	0	1	1	0	Bacteria;Acidobacteriota
OTU.795	0	1	0	0	0	0	20	0	0	0	Bacteria;Bacteroidota;Bacteroidia;Flavobacteriales;Flavobacteriaceae;Maritimimonas;uncultured bacterium
OTU.1703	3	8	2	1	0	0	0	3	3	1	Bacteria;Acidobacteriota;Subgroup 22
OTU.789	0	4	2	0	0	0	0	10	5	0	Bacteria;Proteobacteria;Gammaproteobacteria;Chromatiales;Sedimenticolaceae;Sedimenticola
OTU.1946	0	3	3	2	4	7	0	2	0	0	Bacteria;Proteobacteria;Gammaproteobacteria
OTU.764	2	6	4	1	0	3	0	3	2	0	Bacteria;Planctomycetota
OTU.790	0	3	13	0	0	0	3	2	0	0	Bacteria;Bacteroidota;Bacteroidia;Chitinophagales;Saprospiraceae;Portibacter
OTU.1872	6	4	9	0	0	0	0	2	0	0	Bacteria;Acidobacteriota;Thermoanaerobaculia;Thermoanaerobaculales;Thermoanaerobaculaceae;Subgroup 10
OTU.797	0	1	0	1	2	15	0	1	0	1	Bacteria;Planctomycetota;Planctomycetes;Planctomycetales;Rubinisphaeraceae;uncultured
OTU.775	1	0	0	1	3	15	0	1	0	0	Bacteria;Planctomycetota;Pla3 lineage
OTU.771	1	6	7	0	0	0	1	3	2	1	Bacteria;Planctomycetota;Planctomycetes;Pirellulales;Pirellulaceae;Blastopirellula
OTU.1523	0	1	3	1	3	1	0	2	10	0	Bacteria;Acidobacteriota;Thermoanaerobaculia;Thermoanaerobaculales;Thermoanaerobaculaceae;Subgroup 10
OTU.805	0	0	0	0	2	15	0	2	2	0	Bacteria;Planctomycetota;Phycisphaerae;Phycisphaerales;Phycisphaeraceae;Urania-1B-19 marine sediment group
OTU.754	5	0	3	0	0	1	0	10	2	0	Bacteria;Latescibacterota
OTU.809	0	0	0	0	0	0	21	0	0	0	Bacteria;Bacteroidota;Bacteroidia;Flavobacteriales;Crocinitomicaceae
OTU.1746	1	8	1	0	0	0	0	8	3	0	Bacteria;Actinobacteriota;Acidimicrobiia;Actinomarinales;uncultured
OTU.802	0	0	1	12	0	3	0	1	2	2	Bacteria;Planctomycetota;Planctomycetes;Pirellulales;Pirellulaceae
OTU.804	0	0	0	0	20	0	0	1	0	0	Bacteria;Firmicutes;Bacilli;Bacillales;Bacillaceae;Bacillus;Bacillus cereus
OTU.743	18	3	0	0	0	0	0	0	0	0	Bacteria;Proteobacteria;Gammaproteobacteria;Gammaproteobacteria Incertae Sedis;Unknown Family;uncultured
OTU.761	2	3	2	0	1	0	0	13	0	0	Bacteria;Actinobacteriota;Acidimicrobiia;Actinomarinales
OTU.799	0	0	1	1	1	11	0	2	5	0	Bacteria;Gemmatimonadota;BD2-11 terrestrial group
OTU.758	3	3	2	0	0	0	0	9	3	1	Bacteria;Planctomycetota;vadinHA49
OTU.751	5	4	2	0	0	0	0	9	1	0	Bacteria;Desulfobacterota;Desulfobulbia;Desulfobulbales;Desulfocapsaceae;uncultured
OTU.749	6	1	2	0	0	1	1	8	2	0	Bacteria;Gemmatimonadota;Gemmatimonadetes;Gemmatimonadales;Gemmatimonadaceae
OTU.849	1	4	3	0	2	1	1	6	2	0	Bacteria;Actinobacteriota;Acidimicrobiia;Microtrichales;Microtrichaceae;uncultured
OTU.1501	3	4	4	0	0	0	0	6	2	1	Bacteria;Acidobacteriota;Thermoanaerobaculia;Thermoanaerobaculales;Thermoanaerobaculaceae;Subgroup 10
OTU.1669	0	0	0	6	0	7	0	0	7	0	Bacteria;Acidobacteriota;Thermoanaerobaculia;Thermoanaerobaculales;Thermoanaerobaculaceae;Subgroup 10
OTU.843	1	2	5	2	0	0	6	2	2	0	Bacteria;Proteobacteria;Gammaproteobacteria;Arenicellales;Arenicellaceae;uncultured;uncultured gamma proteobacterium
OTU.830	2	4	5	0	3	3	1	2	0	0	Bacteria;Proteobacteria;Gammaproteobacteria;Nitrosococcales;Nitrosococcaceae;SZB85;uncultured bacterium
OTU.2447	1	3	1	1	2	8	0	4	0	0	Bacteria;Planctomycetota;Phycisphaerae;Phycisphaerales;Phycisphaeraceae;Urania-1B-19 marine sediment group
OTU.2235	0	5	2	1	0	0	0	10	1	1	Bacteria;Acidobacteriota;Thermoanaerobaculia;Thermoanaerobaculales;Thermoanaerobaculaceae;Subgroup 10
OTU.835	1	6	3	1	2	2	3	2	0	0	Bacteria;Proteobacteria;Alphaproteobacteria;Rhizobiales;Hyphomicrobiaceae;Filomicrobium
OTU.2548	3	1	2	3	5	2	1	3	0	0	Bacteria;Acidobacteriota;Vicinamibacteria;Vicinamibacterales;uncultured
OTU.2537	4	3	1	5	0	0	2	3	2	0	Bacteria;Proteobacteria;Gammaproteobacteria;Pseudomonadales;MBAE14
OTU.841	1	5	5	1	0	1	0	5	2	0	Bacteria;Actinobacteriota;Acidimicrobiia;Microtrichales;Microtrichaceae;uncultured;uncultured bacterium
OTU.2075	0	2	13	1	0	0	4	0	0	0	Bacteria;Planctomycetota;Planctomycetes;Pirellulales;Pirellulaceae;Blastopirellula
OTU.838	1	7	5	0	1	3	0	1	2	0	Bacteria;Entotheonellaeota;Entotheonellia;Entotheonellales;Entotheonellaceae
OTU.2826	0	3	5	3	0	0	1	5	3	0	Bacteria;Proteobacteria;Gammaproteobacteria;Steroidobacterales;Woeseiaceae;Woeseia;uncultured gamma proteobacterium
OTU.844	1	0	0	3	1	11	0	3	1	0	Bacteria;Proteobacteria;Gammaproteobacteria
OTU.814	5	1	0	3	1	1	0	5	4	0	Bacteria;Spirochaetota;Spirochaetia;Spirochaetales;Spirochaetaceae;Sediminispirochaeta
OTU.829	2	0	0	10	1	3	0	3	1	0	Bacteria;Proteobacteria;Gammaproteobacteria;Burkholderiales;Nitrosomonadaceae;MND1;uncultured soil bacterium
OTU.850	1	0	2	1	1	9	1	5	0	0	Bacteria;Planctomycetota
OTU.854	0	8	3	1	0	0	0	6	2	0	Bacteria;Planctomycetota;Planctomycetes;Pirellulales;Pirellulaceae
OTU.811	7	0	0	0	1	0	0	9	3	0	Bacteria;Bacteroidota;Bacteroidia;Bacteroidales;Bacteroidetes BD2-2
OTU.2850	0	6	3	1	1	1	6	2	0	0	Bacteria;Planctomycetota;Planctomycetes;Pirellulales;Pirellulaceae
OTU.3000	1	0	5	1	4	2	0	1	5	1	Bacteria;Acidobacteriota;Subgroup 22
OTU.916	1	4	0	0	0	0	0	8	6	0	Bacteria;Planctomycetota;Planctomycetes;Pirellulales;Pirellulaceae
OTU.2374	1	0	2	9	1	2	0	2	2	0	Bacteria;Acidobacteriota;Thermoanaerobaculia;Thermoanaerobaculales;Thermoanaerobaculaceae;Subgroup 10
OTU.963	0	0	0	1	3	15	0	0	0	0	Bacteria
OTU.2946	3	2	3	2	1	0	0	5	3	0	Bacteria;Acidobacteriota;Subgroup 22
OTU.939	0	4	2	1	0	0	7	3	2	0	Bacteria;Planctomycetota;Planctomycetes;Pirellulales;Pirellulaceae;Blastopirellula;uncultured Planctomycetales bacterium
OTU.938	0	4	2	1	1	2	0	8	1	0	Bacteria;Planctomycetota;BD7-11
OTU.920	1	9	4	0	0	0	0	4	1	0	Bacteria;Planctomycetota;Planctomycetes;Planctomycetales
OTU.957	0	1	1	2	3	6	2	1	3	0	Bacteria;Proteobacteria;Gammaproteobacteria
OTU.928	0	6	3	1	4	5	0	0	0	0	Bacteria;Proteobacteria;Alphaproteobacteria;uncultured
OTU.895	3	3	6	0	0	0	4	3	0	0	Bacteria;Deinococcota;Deinococci;Deinococcales;Trueperaceae;Truepera;uncultured bacterium
OTU.2491	1	1	2	2	2	4	1	5	1	0	Bacteria;Proteobacteria;Gammaproteobacteria
OTU.2500	0	1	1	0	4	10	0	2	1	0	Bacteria;Proteobacteria;Gammaproteobacteria;Nitrosococcales;Nitrosococcaceae;AqS1;uncultured bacterium
OTU.908	2	2	0	3	0	0	1	9	2	0	Bacteria;NB1-j;uncultured bacterium;uncultured bacterium;uncultured bacterium;uncultured bacterium;uncultured bacterium
OTU.886	6	1	7	3	0	0	0	0	2	0	Bacteria;Actinobacteriota;Acidimicrobiia;Actinomarinales;uncultured
OTU.1970	0	0	0	7	1	5	0	4	2	0	Bacteria;Proteobacteria;Gammaproteobacteria
OTU.902	2	0	0	0	1	13	0	2	1	0	Bacteria;Bacteroidota;Kryptonia;Kryptoniales;BSV26
OTU.906	2	2	0	0	2	12	0	0	0	1	Bacteria;Bacteroidota;Bacteroidia;Cytophagales
OTU.889	4	1	1	0	0	1	0	7	4	1	Bacteria;Acidobacteriota;Subgroup 26
OTU.961	0	0	0	10	2	6	0	0	1	0	Bacteria;Nitrospirota;Nitrospiria;Nitrospirales;Nitrospiraceae;Nitrospira;uncultured Nitrospirae bacterium
OTU.890	4	2	6	0	0	0	0	6	1	0	Bacteria;Nitrospirota;Thermodesulfovibrionia;uncultured;uncultured bacterium;uncultured bacterium;uncultured bacterium
OTU.2298	0	0	0	3	1	8	0	3	4	0	Bacteria;Acidobacteriota;Vicinamibacteria;Vicinamibacterales;uncultured
OTU.3212	4	2	3	1	3	1	0	3	1	1	Bacteria;Proteobacteria;Gammaproteobacteria;Steroidobacterales;Woeseiaceae;Woeseia;uncultured gamma proteobacterium
OTU.1654	0	3	7	2	3	1	1	1	0	1	Bacteria;Latescibacterota
OTU.911	1	2	0	7	1	2	0	4	2	0	Bacteria;Planctomycetota;Planctomycetes;Pirellulales;Pirellulaceae;Rhodopirellula;uncultured planctomycete
OTU.942	0	3	0	0	1	0	11	3	1	0	Bacteria;Actinobacteriota;Actinobacteria;Nitriliruptorales;Nitriliruptoraceae;uncultured bacterium;uncultured bacterium
OTU.881	8	3	0	0	0	0	0	6	2	0	Bacteria;Latescibacterota;uncultured bacterium;uncultured bacterium;uncultured bacterium;uncultured bacterium;uncultured bacterium
OTU.879	11	3	1	0	0	2	0	0	2	0	Bacteria;Planctomycetota;vadinHA49
OTU.894	3	7	1	2	0	0	0	5	1	0	Bacteria;Cyanobacteria;Vampirivibrionia;Obscuribacterales;Obscuribacteraceae
OTU.927	0	7	5	2	0	0	2	3	0	0	Bacteria;Planctomycetota;Phycisphaerae;Phycisphaerales;Phycisphaeraceae
OTU.948	0	2	6	1	0	0	5	3	2	0	Bacteria;Actinobacteriota;Acidimicrobiia;Microtrichales;Microtrichaceae;uncultured;uncultured marine bacterium
OTU.905	2	5	6	1	0	1	1	2	1	0	Bacteria;Actinobacteriota;Acidimicrobiia;Microtrichales
OTU.967	0	0	0	0	0	0	14	4	1	0	Bacteria;Planctomycetota;Planctomycetes;Pirellulales;Pirellulaceae;Pirellula
OTU.2525	8	4	1	0	0	0	0	4	1	1	Bacteria;Acidobacteriota;Subgroup 22;uncultured bacterium;uncultured bacterium;uncultured bacterium;uncultured bacterium
OTU.959	0	0	2	0	2	13	1	0	1	0	Bacteria;Acidobacteriota;Thermoanaerobaculia;Thermoanaerobaculales;Thermoanaerobaculaceae;Subgroup 10
OTU.3104	2	0	1	0	0	0	2	10	3	0	Bacteria;Proteobacteria;Gammaproteobacteria;B2M28;uncultured gamma proteobacterium;uncultured gamma proteobacterium;uncultured gamma proteobacterium
OTU.995	2	4	2	0	0	0	0	7	3	0	Bacteria;Latescibacterota
OTU.982	4	1	1	0	4	5	1	2	0	0	Bacteria;Actinobacteriota;Acidimicrobiia;Actinomarinales;uncultured;uncultured bacterium;uncultured bacterium
OTU.3167	5	0	1	1	2	4	1	3	0	1	Bacteria;Acidobacteriota;Subgroup 22
OTU.996	2	3	1	1	1	1	0	2	6	1	Bacteria;Elusimicrobiota;Lineage IIb
OTU.1075	0	0	0	0	0	0	0	13	5	0	Bacteria;Firmicutes;Bacilli;Bacillales;Bacillaceae;Bacillus;Bacillus cereus
OTU.985	3	8	4	1	0	0	0	1	1	0	Bacteria;Acidobacteriota;Subgroup 26
OTU.999	2	5	1	2	2	2	0	4	0	0	Bacteria;Zixibacteria
OTU.1701	2	4	1	0	0	0	0	6	5	0	Bacteria;Bacteroidota;Ignavibacteria;Ignavibacteriales;PHOS-HE36;uncultured bacterium;uncultured bacterium
OTU.977	5	4	1	0	0	0	0	8	0	0	Bacteria;Bacteroidota;Bacteroidia;Chitinophagales;Saprospiraceae
OTU.1047	0	2	1	1	6	5	0	2	0	1	Bacteria;Acidobacteriota;Thermoanaerobaculia;Thermoanaerobaculales;Thermoanaerobaculaceae;Subgroup 10
OTU.3035	0	5	7	1	1	1	0	2	1	0	Bacteria;Acidobacteriota;Subgroup 22
OTU.1016	1	0	0	0	7	9	0	1	0	0	Bacteria;Proteobacteria;Gammaproteobacteria;Acidiferrobacterales;Acidiferrobacteraceae;Sulfurifustis
OTU.1664	1	0	1	2	6	1	0	2	2	3	Bacteria;Acidobacteriota;Vicinamibacteria;Vicinamibacterales;uncultured
OTU.1055	0	1	8	4	0	2	1	1	1	0	Bacteria;Planctomycetota;Planctomycetes;Pirellulales;Pirellulaceae;Bythopirellula;uncultured planctomycete
OTU.1034	0	4	1	1	2	1	0	5	4	0	Bacteria;Planctomycetota;BD7-11
OTU.1036	0	4	1	4	1	1	1	5	1	0	Bacteria;Planctomycetota;OM190
OTU.1818	0	0	1	6	1	4	0	2	4	0	Bacteria;Gemmatimonadota;BD2-11 terrestrial group
OTU.2439	0	2	1	6	6	0	0	1	2	0	Bacteria;Planctomycetota;Planctomycetes;Pirellulales;Pirellulaceae
OTU.973	5	6	4	1	0	0	0	1	1	0	Bacteria;Acidobacteriota;Subgroup 26
OTU.1578	2	1	0	0	1	0	1	9	4	0	Bacteria;Gemmatimonadota;BD2-11 terrestrial group
OTU.997	2	7	3	0	1	0	0	3	2	0	Bacteria;Proteobacteria;Gammaproteobacteria;Arenicellales;Arenicellaceae
OTU.978	5	2	3	0	0	0	0	6	0	2	Bacteria;Calditrichota;Calditrichia;Calditrichales;Calditrichaceae
OTU.1014	1	1	6	4	2	0	2	2	0	0	Bacteria;Planctomycetota;OM190
OTU.1074	0	0	0	0	0	0	18	0	0	0	Bacteria;Bacteroidota;Bacteroidia;Flavobacteriales;Flavobacteriaceae;Flavobacterium
OTU.1062	0	1	1	4	2	7	1	1	1	0	Bacteria;Planctomycetota;OM190
OTU.1017	1	6	2	0	0	0	1	3	5	0	Bacteria;Acidobacteriota;Thermoanaerobaculia;Thermoanaerobaculales;Thermoanaerobaculaceae;Subgroup 10
OTU.2388	1	0	0	2	0	6	0	3	6	0	Bacteria;Proteobacteria;Gammaproteobacteria
OTU.1010	1	5	2	1	2	0	0	4	3	0	Bacteria;Planctomycetota;Phycisphaerae;Phycisphaerales;Phycisphaeraceae
OTU.1021	0	8	1	0	0	0	1	7	1	0	Bacteria;Acidobacteriota;Blastocatellia;Blastocatellales;Blastocatellaceae;Blastocatella
OTU.1042	0	2	6	1	1	0	0	6	2	0	Bacteria;Planctomycetota;OM190
OTU.2714	6	2	1	0	0	1	0	5	3	0	Bacteria;Proteobacteria;Gammaproteobacteria;Steroidobacterales;Woeseiaceae;Woeseia;uncultured bacterium
OTU.1049	0	2	6	0	1	0	2	5	2	0	Bacteria;Planctomycetota;OM190;uncultured bacterium;uncultured bacterium;uncultured bacterium;uncultured bacterium
OTU.1076	14	1	1	0	0	1	0	0	0	0	Bacteria;Bacteroidota;Ignavibacteria;Ignavibacteriales
OTU.2186	1	1	1	6	2	3	0	1	2	0	Bacteria;Acidobacteriota;Vicinamibacteria;Vicinamibacterales;uncultured
OTU.1149	0	4	4	1	2	3	0	1	2	0	Bacteria;Planctomycetota;Phycisphaerae;Phycisphaerales;Phycisphaeraceae;Urania-1B-19 marine sediment group
OTU.2413	1	3	3	0	0	0	2	5	2	1	Bacteria
OTU.1128	1	3	8	0	0	0	0	5	0	0	Bacteria;Bacteroidota;Bacteroidia
OTU.1157	0	2	0	0	7	7	0	0	1	0	Bacteria;NB1-j;uncultured bacterium;uncultured bacterium;uncultured bacterium;uncultured bacterium;uncultured bacterium
OTU.1086	3	0	6	0	0	0	3	4	1	0	Bacteria;Actinobacteriota;Acidimicrobiia;Microtrichales;Microtrichaceae;Sva0996 marine group
OTU.2252	1	2	2	3	0	3	0	4	2	0	Bacteria;Acidobacteriota;Vicinamibacteria;Subgroup 9
OTU.2578	3	5	0	0	0	2	0	6	1	0	Bacteria;Gemmatimonadota;BD2-11 terrestrial group
OTU.2552	1	5	4	1	0	0	0	4	2	0	Bacteria;Planctomycetota;Phycisphaerae;Phycisphaerales;Phycisphaeraceae;Urania-1B-19 marine sediment group
OTU.2410	1	7	6	0	0	0	1	2	0	0	Bacteria;Planctomycetota;Planctomycetes;Pirellulales;Pirellulaceae
OTU.1094	2	2	2	5	3	1	1	1	0	0	Bacteria;Planctomycetota;Planctomycetes;Pirellulales;Pirellulaceae;Rhodopirellula
OTU.1163	0	0	1	3	5	5	0	1	2	0	Bacteria;Planctomycetota;Phycisphaerae;Phycisphaerales;Phycisphaeraceae;Urania-1B-19 marine sediment group
OTU.1303	4	0	0	0	1	9	0	2	1	0	Bacteria;Acidobacteriota;Vicinamibacteria;Subgroup 9
OTU.1166	0	0	0	2	1	8	0	3	3	0	Bacteria;Chloroflexi;Dehalococcoidia;S085;uncultured bacterium;uncultured bacterium;uncultured bacterium
OTU.1084	4	11	0	0	0	0	0	0	2	0	Bacteria;Planctomycetota
OTU.1108	2	1	0	1	6	0	0	5	2	0	Bacteria;Firmicutes;Bacilli;Bacillales;Bacillaceae;Bacillus;Bacillus cereus
OTU.2286	0	3	2	5	2	0	0	2	0	3	Bacteria;Actinobacteriota;Acidimicrobiia;Actinomarinales;uncultured
OTU.1170	0	0	0	1	1	9	0	3	3	0	Bacteria;Planctomycetota;Planctomycetes;Pirellulales;Pirellulaceae
OTU.2191	1	2	4	4	1	0	4	0	0	1	Bacteria;Planctomycetota;Planctomycetes;Pirellulales;Pirellulaceae;Blastopirellula
OTU.1098	2	4	3	0	0	2	0	6	0	0	Bacteria;Verrucomicrobiota;Verrucomicrobiae;Verrucomicrobiales;DEV007
OTU.2934	6	3	2	0	0	0	0	4	2	0	Bacteria;Acidobacteriota;Thermoanaerobaculia;Thermoanaerobaculales;Thermoanaerobaculaceae;Subgroup 10;uncultured bacterium
OTU.2122	0	0	0	0	0	0	17	0	0	0	Bacteria;Proteobacteria;Gammaproteobacteria
OTU.1173	0	0	0	0	0	0	17	0	0	0	Bacteria;Proteobacteria;Alphaproteobacteria;Sphingomonadales;Sphingomonadaceae
OTU.3087	0	2	5	1	1	3	0	3	2	0	Bacteria;Acidobacteriota;Subgroup 22
OTU.1139	0	6	2	0	0	2	0	5	2	0	Bacteria;Planctomycetota;OM190
OTU.1092	2	1	6	0	0	0	0	5	3	0	Bacteria;Proteobacteria;Gammaproteobacteria
OTU.1229	0	10	1	0	0	0	0	2	3	0	Bacteria;Myxococcota;Polyangia
OTU.1197	2	1	0	0	0	0	0	10	3	0	Bacteria;NB1-j;uncultured bacterium;uncultured bacterium;uncultured bacterium;uncultured bacterium;uncultured bacterium
OTU.1175	11	1	0	0	0	0	0	3	1	0	Bacteria;Proteobacteria;Gammaproteobacteria;Gammaproteobacteria Incertae Sedis;Unknown Family;uncultured
OTU.2642	1	4	1	1	2	1	0	4	2	0	Bacteria;Acidobacteriota;Subgroup 22
OTU.1280	0	0	0	1	3	7	0	3	2	0	Bacteria;Verrucomicrobiota;Omnitrophia;Omnitrophales;Omnitrophaceae;Candidatus Omnitrophus
OTU.1246	0	3	3	0	0	0	0	7	2	1	Bacteria;Planctomycetota;OM190
OTU.1283	0	0	0	0	2	1	0	3	8	2	Bacteria;Planctomycetota;Planctomycetes;Pirellulales;Pirellulaceae
OTU.2308	0	0	0	0	0	0	15	0	1	0	Bacteria;Proteobacteria;Alphaproteobacteria;Rhodobacterales;Rhodobacteraceae;Sulfitobacter
OTU.1270	0	0	8	0	0	0	5	2	1	0	Bacteria;Proteobacteria;Gammaproteobacteria;Enterobacterales;Alteromonadaceae
OTU.1269	0	0	9	0	0	0	0	4	3	0	Bacteria;Bacteroidota;Bacteroidia;Sphingobacteriales;FFCH9454;uncultured Bacteroidetes bacterium;uncultured Bacteroidetes bacterium
OTU.2335	2	2	2	3	1	2	0	3	1	0	Bacteria;Acidobacteriota;Subgroup 22;uncultured bacterium;uncultured bacterium;uncultured bacterium;uncultured bacterium
OTU.2370	3	4	3	0	1	0	1	3	1	0	Bacteria;Acidobacteriota;Subgroup 22;uncultured Acidobacteria bacterium;uncultured Acidobacteria bacterium;uncultured Acidobacteria bacterium;uncultured Acidobacteria bacterium
OTU.2361	1	2	0	2	1	0	2	6	2	0	Bacteria;Planctomycetota;Planctomycetes;Pirellulales;Pirellulaceae;Pirellula;uncultured planctomycete
OTU.1199	2	0	2	1	0	0	0	10	1	0	Bacteria;Bacteroidota;Bacteroidia
OTU.1222	1	0	0	9	1	1	0	2	2	0	Bacteria;Planctomycetota;Planctomycetes;Pirellulales;Pirellulaceae;uncultured;uncultured bacterium
OTU.1236	0	5	0	0	0	0	0	10	1	0	Bacteria;Proteobacteria;Gammaproteobacteria;Nitrosococcales;Nitrosococcaceae;CI75cm.2.12;uncultured gamma proteobacterium
OTU.1273	0	0	1	0	1	3	0	6	4	1	Bacteria;Planctomycetota;OM190;uncultured bacterium;uncultured bacterium;uncultured bacterium;uncultured bacterium
OTU.1209	1	1	5	0	0	0	2	3	4	0	Bacteria;Planctomycetota;OM190;uncultured bacterium;uncultured bacterium;uncultured bacterium;uncultured bacterium
OTU.1285	0	0	0	0	2	12	0	0	1	1	Bacteria;Nitrospirota;Nitrospiria;Nitrospirales;Nitrospiraceae;Nitrospira;uncultured bacterium
OTU.1271	0	0	4	4	2	2	0	2	2	0	Bacteria;Planctomycetota;Phycisphaerae;Phycisphaerales;Phycisphaeraceae
OTU.1177	8	3	1	0	0	0	0	3	1	0	Bacteria;Latescibacterota
OTU.2334	5	2	1	0	1	2	0	4	1	0	Bacteria;Acidobacteriota;Subgroup 22;uncultured bacterium;uncultured bacterium;uncultured bacterium;uncultured bacterium
OTU.2427	0	4	1	1	2	2	3	3	0	0	Bacteria;Bacteroidota;Ignavibacteria;Ignavibacteriales;PHOS-HE36
OTU.1189	2	4	3	0	0	0	3	3	1	0	Bacteria;Acidobacteriota;Thermoanaerobaculia;Thermoanaerobaculales;Thermoanaerobaculaceae;Subgroup 10
OTU.1214	1	1	1	1	0	0	5	2	5	0	Bacteria;Proteobacteria;Gammaproteobacteria;Granulosicoccales;Granulosicoccaceae;Granulosicoccus;Granulosicoccus marinus
OTU.3575	0	3	3	0	0	0	3	6	1	0	Bacteria;NB1-j
OTU.3240	6	6	0	1	0	0	0	1	2	0	Bacteria;Acidobacteriota;Subgroup 22
OTU.1228	1	3	1	0	0	0	0	10	1	0	Bacteria;Nitrospirota;Thermodesulfovibrionia;uncultured;uncultured bacterium;uncultured bacterium;uncultured bacterium
OTU.1260	0	2	3	0	1	1	1	8	0	0	Bacteria;Acidobacteriota;Subgroup 22
OTU.2680	0	0	0	2	1	8	0	2	2	0	Bacteria;Gemmatimonadota;BD2-11 terrestrial group
OTU.1411	0	0	0	0	1	6	0	6	2	0	Bacteria;Methylomirabilota;Methylomirabilia;Rokubacteriales;WX65
OTU.2978	1	4	4	0	0	0	1	4	1	0	Bacteria;Nitrospirota;Thermodesulfovibrionia;uncultured
OTU.1409	0	0	0	0	4	10	0	0	1	0	Bacteria;Planctomycetota;OM190;uncultured bacterium;uncultured bacterium;uncultured bacterium;uncultured bacterium
OTU.2710	13	0	0	0	1	1	0	0	0	0	Bacteria;Nitrospirota;Thermodesulfovibrionia;uncultured
OTU.1315	2	3	6	0	0	1	1	1	1	0	Bacteria
OTU.1356	0	6	6	0	0	0	2	1	0	0	Bacteria;Planctomycetota;Planctomycetes;Pirellulales;Pirellulaceae;Blastopirellula
OTU.1353	1	2	8	0	0	0	0	2	2	0	Bacteria;Verrucomicrobiota;Kiritimatiellae;WCHB1-41
OTU.1293	8	0	1	0	1	3	1	1	0	0	Bacteria;Dependentiae;Babeliae;Babeliales
OTU.1407	0	0	0	1	3	7	0	1	3	0	Bacteria;Planctomycetota;Planctomycetes;Pirellulales;Pirellulaceae
OTU.1392	0	1	0	4	2	4	0	0	4	0	Bacteria;Proteobacteria;Gammaproteobacteria
OTU.1300	4	0	1	0	0	1	0	5	2	2	Bacteria;Bacteroidota;Kryptonia;Kryptoniales;BSV26
OTU.1299	4	2	1	1	0	0	7	0	0	0	Bacteria;Planctomycetota;Planctomycetes;Pirellulales;Pirellulaceae
OTU.2423	0	3	1	2	0	0	0	8	1	0	Bacteria;Nitrospirota;4-29-1;uncultured bacterium;uncultured bacterium;uncultured bacterium;uncultured bacterium
OTU.2176	1	0	0	2	2	7	0	1	2	0	Bacteria;Acidobacteriota;Vicinamibacteria;Vicinamibacterales;uncultured;uncultured Acidobacteriales bacterium;uncultured Acidobacteriales bacterium
OTU.2435	1	2	2	2	1	0	4	2	1	0	Bacteria;Bacteroidota;Bacteroidia;Chitinophagales;Saprospiraceae;uncultured
OTU.1375	0	3	4	2	0	3	1	1	1	0	Bacteria;Planctomycetota;OM190
OTU.1307	3	3	5	0	0	0	3	0	1	0	Bacteria;Bacteroidota;Bacteroidia;Chitinophagales;Saprospiraceae
OTU.1349	1	2	5	0	0	0	5	1	1	0	Bacteria;Bacteroidota;Bacteroidia;Chitinophagales;Saprospiraceae;Rubidimonas;uncultured bacterium
OTU.1408	0	0	0	1	0	0	14	0	0	0	Bacteria;Bacteroidota;Bacteroidia
OTU.1405	0	0	0	1	9	5	0	0	0	0	Bacteria;Bacteroidota;Bacteroidia;Chitinophagales;Saprospiraceae
OTU.1398	0	0	1	0	2	5	0	1	6	0	Bacteria;Planctomycetota;Planctomycetes;Pirellulales;Pirellulaceae
OTU.1325	2	1	0	1	0	2	0	3	6	0	Bacteria;Acidobacteriota;Subgroup 22
OTU.1319	2	0	3	0	0	0	1	6	3	0	Bacteria;Planctomycetota;Phycisphaerae;Phycisphaerales;Phycisphaeraceae;Urania-1B-19 marine sediment group
OTU.1661	0	2	2	3	0	2	0	3	3	0	Bacteria;Acidobacteriota;Thermoanaerobaculia;Thermoanaerobaculales;Thermoanaerobaculaceae;Subgroup 10
OTU.1301	4	5	2	0	0	0	0	2	2	0	Bacteria;Proteobacteria;Gammaproteobacteria;Gammaproteobacteria Incertae Sedis;Unknown Family;uncultured
OTU.1384	0	2	3	1	0	2	0	1	6	0	Bacteria;Planctomycetota;OM190
OTU.2011	2	3	1	0	1	3	0	3	2	0	Bacteria;Proteobacteria;Gammaproteobacteria;Steroidobacterales;Woeseiaceae;Woeseia;uncultured bacterium
OTU.1346	1	2	7	0	0	0	2	2	1	0	Bacteria;Verrucomicrobiota;Verrucomicrobiae;Verrucomicrobiales;Rubritaleaceae;Persicirhabdus;uncultured bacterium
OTU.1967	0	0	2	2	2	5	0	2	2	0	Bacteria;Proteobacteria;Gammaproteobacteria;EPR3968-O8a-Bc78;uncultured bacterium;uncultured bacterium;uncultured bacterium
OTU.1291	10	0	1	0	0	3	1	0	0	0	Bacteria;Acidobacteriota;Subgroup 22
OTU.2303	0	0	0	0	2	5	0	4	4	0	Bacteria;Planctomycetota;Phycisphaerae;Phycisphaerales;Phycisphaeraceae;Urania-1B-19 marine sediment group
OTU.1950	0	3	5	0	0	0	1	2	4	0	Bacteria;Planctomycetota;Phycisphaerae;Phycisphaerales;Phycisphaeraceae;Urania-1B-19 marine sediment group
OTU.1312	3	7	2	0	0	0	0	3	0	0	Bacteria;Spirochaetota;Spirochaetia;Spirochaetales;Spirochaetaceae;Spirochaeta 2;uncultured bacterium
OTU.3010	5	5	1	3	0	1	0	0	0	0	Bacteria;Acidobacteriota;Subgroup 22
OTU.1324	2	4	0	0	0	1	0	6	2	0	Bacteria;Gemmatimonadota;BD2-11 terrestrial group
OTU.1290	12	0	1	0	0	0	0	2	0	0	Bacteria;Bacteroidota;Bacteroidia;Chitinophagales;Saprospiraceae;uncultured
OTU.1361	0	5	6	0	0	0	0	1	3	0	Bacteria;Planctomycetota;OM190
OTU.1351	1	0	0	0	0	0	0	6	8	0	Bacteria;Acidobacteriota;Thermoanaerobaculia;Thermoanaerobaculales;Thermoanaerobaculaceae;Subgroup 23
OTU.2679	0	0	0	2	0	13	0	0	0	0	Bacteria;Planctomycetota;Planctomycetes;Pirellulales;Pirellulaceae
OTU.1310	3	0	1	0	2	8	0	1	0	0	Bacteria;Zixibacteria;uncultured bacterium;uncultured bacterium;uncultured bacterium;uncultured bacterium;uncultured bacterium
OTU.1352	1	1	3	0	0	0	2	5	3	0	Bacteria;Planctomycetota;OM190
OTU.1305	4	3	3	0	0	0	0	3	2	0	Bacteria;Planctomycetota;OM190;uncultured bacterium;uncultured bacterium;uncultured bacterium;uncultured bacterium
OTU.1454	2	3	2	0	0	2	0	4	1	0	Bacteria;Planctomycetota;OM190;uncultured bacterium;uncultured bacterium;uncultured bacterium;uncultured bacterium
OTU.1546	0	0	0	0	5	9	0	0	0	0	Bacteria;Planctomycetota;Planctomycetes;Pirellulales;Pirellulaceae
OTU.1433	3	1	1	0	0	0	1	5	3	0	Bacteria;Acidobacteriota;Acidobacteriae;PAUC26f;uncultured bacterium;uncultured bacterium;uncultured bacterium
OTU.2416	1	3	0	0	0	0	0	8	2	0	Bacteria;Desulfobacterota;Desulfobacteria;Desulfobacterales;Desulfosarcinaceae;Sva0081 sediment group;delta proteobacterium PSCGC 5451
OTU.1516	0	2	2	0	3	1	1	4	1	0	Bacteria;Planctomycetota;OM190
OTU.1520	0	1	2	2	2	4	0	0	2	1	Bacteria;Verrucomicrobiota;Omnitrophia;Omnitrophales;Omnitrophaceae;Candidatus Omnitrophus;uncultured bacterium
OTU.1420	4	0	0	2	0	0	0	7	1	0	Bacteria;Planctomycetota;OM190;metagenome;metagenome;metagenome;metagenome
OTU.1479	0	9	0	1	0	1	0	3	0	0	Bacteria;Planctomycetota;Pla3 lineage
OTU.1489	0	5	3	3	0	0	0	3	0	0	Bacteria;Planctomycetota;OM190
OTU.1449	2	3	6	0	0	0	0	2	0	1	Bacteria;Planctomycetota;Phycisphaerae;Phycisphaerales;Phycisphaeraceae;Urania-1B-19 marine sediment group
OTU.2810	1	2	3	0	0	0	0	4	4	0	Bacteria;Proteobacteria;Gammaproteobacteria;B2M28;uncultured bacterium;uncultured bacterium;uncultured bacterium
OTU.2795	0	6	2	1	0	0	0	3	2	0	Bacteria;Planctomycetota;Phycisphaerae;Phycisphaerales;Phycisphaeraceae;Urania-1B-19 marine sediment group
OTU.1492	0	4	3	0	0	0	1	6	0	0	Bacteria;Bacteroidota;Bacteroidia;Sphingobacteriales;NS11-12 marine group
OTU.1534	0	0	0	4	0	5	0	3	2	0	Bacteria;Planctomycetota;Planctomycetes;Planctomycetales
OTU.2665	0	0	1	11	1	0	0	1	0	0	Bacteria;Acidobacteriota;Vicinamibacteria;Subgroup 17
OTU.1491	0	4	7	0	0	0	0	3	0	0	Bacteria;Bacteroidota;Bacteroidia;Flavobacteriales;Schleiferiaceae;Schleiferia
OTU.3120	0	2	0	7	1	1	0	0	3	0	Bacteria;Acidobacteriota;Thermoanaerobaculia;Thermoanaerobaculales;Thermoanaerobaculaceae;Subgroup 10
OTU.3304	0	4	3	1	0	0	1	3	2	0	Bacteria;Planctomycetota;Planctomycetes;Pirellulales;Pirellulaceae
OTU.1483	0	6	5	0	0	0	3	0	0	0	Bacteria;Latescibacterota
OTU.2963	4	3	1	1	0	0	0	2	3	0	Bacteria;Acidobacteriota;Vicinamibacteria;Subgroup 9
OTU.1463	1	2	2	0	0	1	0	6	2	0	Bacteria;Calditrichota;Calditrichia;Calditrichales;Calditrichaceae;JdFR-76
OTU.1521	0	1	2	2	1	1	0	7	0	0	Bacteria;Planctomycetota;Pla3 lineage
OTU.1547	0	0	0	0	0	0	14	0	0	0	Bacteria;Bacteroidota;Bacteroidia;Chitinophagales;Chitinophagaceae
OTU.2158	1	2	1	0	0	0	0	7	3	0	Bacteria;Proteobacteria;Gammaproteobacteria;Steroidobacterales;Woeseiaceae;Woeseia;uncultured gamma proteobacterium
OTU.1528	0	0	5	3	5	0	0	1	0	0	Bacteria;Bacteroidota;Rhodothermia;Rhodothermales;Rhodothermaceae;uncultured
OTU.1524	0	1	7	0	0	0	5	1	0	0	Bacteria;Bacteroidota;Bacteroidia;Chitinophagales;Saprospiraceae;uncultured
OTU.3396	0	0	0	1	2	5	0	3	3	0	Bacteria;Acidobacteriota;Subgroup 21
OTU.3018	0	5	3	1	0	1	0	3	1	0	Bacteria;Desulfobacterota
OTU.1548	0	0	0	0	0	0	13	1	0	0	Bacteria;Bacteroidota;Bacteroidia;Chitinophagales;Saprospiraceae;Portibacter;Portibacter lacus
OTU.1498	0	3	3	0	0	1	3	3	1	0	Bacteria;Planctomycetota;Planctomycetes;Pirellulales;Pirellulaceae;Blastopirellula
OTU.2681	0	0	0	1	0	11	0	1	0	1	Bacteria;Planctomycetota;Planctomycetes;Pirellulales;Pirellulaceae;Rhodopirellula
OTU.1536	0	0	0	2	3	6	0	0	3	0	Bacteria;Proteobacteria;Alphaproteobacteria;Defluviicoccales;uncultured
OTU.2486	0	1	3	2	0	0	0	7	1	0	Bacteria;NB1-j
OTU.1544	0	0	0	0	14	0	0	0	0	0	Bacteria;Proteobacteria;Gammaproteobacteria;Xanthomonadales;Xanthomonadaceae;Stenotrophomonas
OTU.3338	0	0	1	1	4	2	0	1	2	2	Bacteria;Proteobacteria;Gammaproteobacteria
OTU.2013	2	0	1	1	0	1	0	2	6	0	Bacteria;Acidobacteriota;Thermoanaerobaculia;Thermoanaerobaculales;Thermoanaerobaculaceae;Subgroup 10
OTU.1626	0	3	4	1	0	0	5	0	0	0	Bacteria;Planctomycetota;Planctomycetes;Pirellulales;Pirellulaceae;Rhodopirellula;uncultured Planctomycetales bacterium
OTU.2572	1	2	3	0	1	0	0	5	1	0	Bacteria;Planctomycetota;Phycisphaerae;Phycisphaerales;Phycisphaeraceae;Urania-1B-19 marine sediment group
OTU.2536	5	0	1	0	0	0	0	7	0	0	Bacteria
OTU.1676	0	0	0	0	4	1	3	2	0	3	Bacteria;Nitrospinota;Nitrospinia;Nitrospinales;Nitrospinaceae
OTU.2545	5	0	1	1	0	0	0	4	2	0	Bacteria;Acidobacteriota;Subgroup 22
OTU.1568	3	2	2	0	0	0	3	2	1	0	Bacteria;Bacteroidota;Bacteroidia;Chitinophagales;Saprospiraceae;Phaeodactylibacter;uncultured bacterium
OTU.1576	2	2	4	0	0	0	2	3	0	0	Bacteria;Latescibacterota
OTU.3513	2	3	2	1	2	0	0	2	1	0	Bacteria;NB1-j
OTU.2563	1	1	1	1	4	3	0	1	1	0	Bacteria;Proteobacteria;Gammaproteobacteria
OTU.3040	0	3	4	0	1	1	1	2	1	0	Bacteria;NB1-j
OTU.1641	0	2	6	0	0	0	1	3	1	0	Bacteria;Desulfobacterota;Desulfuromonadia;Bradymonadales
OTU.2595	0	8	2	0	0	0	0	1	2	0	Bacteria;Proteobacteria;Gammaproteobacteria;Burkholderiales;Nitrosomonadaceae
OTU.1567	3	4	0	0	0	0	0	4	2	0	Bacteria;Planctomycetota;Pla4 lineage
OTU.1569	3	0	5	0	0	0	0	4	1	0	Bacteria;Latescibacterota;uncultured bacterium;uncultured bacterium;uncultured bacterium;uncultured bacterium;uncultured bacterium
OTU.2429	0	2	2	0	0	0	1	7	1	0	Bacteria;Planctomycetota;Phycisphaerae;Phycisphaerales;Phycisphaeraceae;Urania-1B-19 marine sediment group
OTU.2953	5	2	1	0	1	1	0	2	1	0	Bacteria;Planctomycetota;Planctomycetes;Pirellulales;Pirellulaceae
OTU.1615	0	5	5	0	0	0	2	0	1	0	Bacteria;Planctomycetota;Planctomycetes;Pirellulales;Pirellulaceae;Blastopirellula
OTU.1556	4	1	0	0	0	1	0	7	0	0	Bacteria;Acidobacteriota;Vicinamibacteria;Vicinamibacterales;uncultured
OTU.2937	2	0	1	0	1	2	4	2	1	0	Bacteria;Proteobacteria;Gammaproteobacteria;AT-s2-59;uncultured gamma proteobacterium;uncultured gamma proteobacterium;uncultured gamma proteobacterium
OTU.1606	1	2	0	0	0	3	0	6	1	0	Bacteria;Verrucomicrobiota;Omnitrophia;Omnitrophales
OTU.1655	0	1	4	0	0	0	0	8	0	0	Bacteria;Actinobacteriota;Acidimicrobiia;Microtrichales;Microtrichaceae;uncultured
OTU.1551	5	3	0	0	0	0	0	4	1	0	Bacteria;Latescibacterota;uncultured bacterium;uncultured bacterium;uncultured bacterium;uncultured bacterium;uncultured bacterium
OTU.1559	4	1	3	0	0	0	0	4	1	0	Bacteria;Bacteroidota;Bacteroidia;Chitinophagales;Saprospiraceae;uncultured;uncultured Bacteroidetes bacterium
OTU.1587	1	3	0	1	0	0	0	8	0	0	Bacteria;Nitrospirota;Thermodesulfovibrionia;uncultured;uncultured bacterium;uncultured bacterium;uncultured bacterium
OTU.1609	0	8	5	0	0	0	0	0	0	0	Bacteria;Acidobacteriota;Thermoanaerobaculia;Thermoanaerobaculales;Thermoanaerobaculaceae;Subgroup 10
OTU.1549	8	2	1	0	0	0	0	2	0	0	Bacteria;NB1-j
OTU.2609	0	3	3	1	0	0	1	4	1	0	Bacteria;Acidobacteriota;Thermoanaerobaculia;Thermoanaerobaculales;Thermoanaerobaculaceae;Subgroup 10
OTU.1668	0	0	0	3	4	5	0	1	0	0	Bacteria;Nitrospirota;Nitrospiria;Nitrospirales;Nitrospiraceae;Nitrospira;uncultured bacterium
OTU.1616	0	5	3	0	0	0	0	3	2	0	Bacteria;Planctomycetota;Planctomycetes;Pirellulales;Pirellulaceae
OTU.1580	2	4	0	0	0	0	0	5	2	0	Bacteria;Chloroflexi;Anaerolineae;Anaerolineales;Anaerolineaceae;uncultured
OTU.1630	0	3	1	0	0	1	0	6	2	0	Bacteria;NB1-j
OTU.2402	0	5	7	0	0	0	0	1	0	0	Bacteria;Planctomycetota;Phycisphaerae;Phycisphaerales;Phycisphaeraceae;Urania-1B-19 marine sediment group;uncultured bacterium
OTU.1821	0	0	0	10	0	2	0	0	0	0	Bacteria;Proteobacteria;Gammaproteobacteria;Burkholderiales;TRA3-20
OTU.1787	0	2	0	2	0	0	1	6	1	0	Bacteria;Planctomycetota;Phycisphaerae;Phycisphaerales;Phycisphaeraceae
OTU.1728	1	4	0	0	0	0	0	5	2	0	Bacteria;Planctomycetota;BD7-11
OTU.1708	2	0	2	0	0	0	1	5	2	0	Bacteria;Myxococcota;Polyangia;Nannocystales;Nannocystaceae;uncultured;uncultured bacterium
OTU.1816	0	0	2	0	0	2	0	2	5	1	Bacteria;Planctomycetota;OM190
OTU.1732	1	3	4	1	0	1	0	2	0	0	Bacteria;Planctomycetota;Planctomycetes;Planctomycetales
OTU.2368	1	2	1	1	0	2	0	5	0	0	Bacteria;Planctomycetota;Planctomycetes;Pirellulales;Pirellulaceae
OTU.1715	2	3	1	0	0	0	0	6	0	0	Bacteria;Planctomycetota;Phycisphaerae;Phycisphaerales;Phycisphaeraceae;Urania-1B-19 marine sediment group
OTU.2683	0	0	0	1	3	7	0	1	0	0	Bacteria
OTU.1836	0	0	0	0	1	9	0	2	0	0	Bacteria;Planctomycetota;Phycisphaerae;CCM11a
OTU.1699	2	4	0	1	2	3	0	0	0	0	Bacteria;Latescibacterota
OTU.1837	0	0	0	0	1	0	0	4	7	0	Bacteria;Gemmatimonadota;BD2-11 terrestrial group
OTU.1683	5	1	0	0	0	0	0	6	0	0	Bacteria;Gemmatimonadota;BD2-11 terrestrial group
OTU.1838	0	0	0	0	1	6	0	2	3	0	Bacteria;Acidobacteriota;Acidobacteriae;PAUC26f
OTU.2743	4	2	2	0	0	0	0	3	1	0	Bacteria;Acidobacteriota;Thermoanaerobaculia;Thermoanaerobaculales;Thermoanaerobaculaceae;Subgroup 10
OTU.1781	0	2	2	2	0	0	0	5	1	0	Bacteria;Planctomycetota;OM190
OTU.1736	1	1	1	1	4	1	1	0	2	0	Bacteria;NB1-j
OTU.1690	3	1	1	0	0	0	2	3	2	0	Bacteria;Bacteroidota;Bacteroidia
OTU.1788	0	2	1	0	0	0	0	8	1	0	Bacteria;Proteobacteria;Gammaproteobacteria
OTU.3136	0	0	0	0	2	0	0	8	0	2	Bacteria;Acidobacteriota;Subgroup 22
OTU.1697	3	0	0	0	0	0	0	7	2	0	Archaea;Crenarchaeota;Bathyarchaeia;uncultured archaeon;uncultured archaeon;uncultured archaeon;uncultured archaeon
OTU.1798	0	1	0	0	3	6	0	0	2	0	Bacteria;Chloroflexi;Anaerolineae;Anaerolineales;Anaerolineaceae;uncultured
OTU.2949	3	3	3	0	0	0	0	2	1	0	Bacteria;Planctomycetota;Planctomycetes;Pirellulales;Pirellulaceae;Blastopirellula;uncultured planctomycete
OTU.1778	0	3	3	0	0	0	0	4	2	0	Bacteria;Planctomycetota;Planctomycetes;Planctomycetales
OTU.2295	1	0	0	3	1	6	0	0	0	1	Bacteria;Actinobacteriota;Acidimicrobiia;Actinomarinales;uncultured
OTU.1761	0	4	4	2	1	1	0	0	0	0	Bacteria;Planctomycetota;Planctomycetes
OTU.1829	0	0	0	1	0	0	11	0	0	0	Bacteria;Bacteroidota;Bacteroidia;Sphingobacteriales
OTU.1740	1	1	4	2	0	3	0	1	0	0	Bacteria;Elusimicrobiota;Lineage IIb
OTU.1775	0	3	5	0	1	1	0	2	0	0	Bacteria;Actinobacteriota;Acidimicrobiia;Actinomarinales;uncultured
OTU.1749	1	2	6	0	0	0	1	1	0	1	Bacteria;Bacteroidota;Bacteroidia;Cytophagales;Cyclobacteriaceae
OTU.1755	0	8	2	0	0	0	0	2	0	0	Bacteria;Verrucomicrobiota;Verrucomicrobiae;Verrucomicrobiales;DEV007;uncultured bacterium;uncultured bacterium
OTU.1825	0	0	0	2	2	6	0	2	0	0	Bacteria;Sumerlaeota;Sumerlaeia;Sumerlaeales;Sumerlaeaceae;Sumerlaea
OTU.1741	1	0	2	0	1	2	1	3	2	0	Bacteria;NB1-j
OTU.1682	7	3	0	0	0	0	0	2	0	0	Bacteria;Proteobacteria;Gammaproteobacteria;HOC36
OTU.2992	2	2	1	1	0	0	1	4	1	0	Bacteria;Proteobacteria;Gammaproteobacteria
OTU.2463	0	1	0	1	1	3	0	3	3	0	Bacteria;Planctomycetota;Phycisphaerae;Phycisphaerales;Phycisphaeraceae;Urania-1B-19 marine sediment group
OTU.1815	0	0	3	1	0	0	5	3	0	0	Bacteria;Proteobacteria;Alphaproteobacteria;Rhizobiales
OTU.3299	0	1	0	0	0	3	0	4	4	0	Bacteria;Acidobacteriota;Subgroup 21
OTU.1883	1	1	4	1	1	0	0	3	0	0	Bacteria;Planctomycetota;028H05-P-BN-P5;uncultured planctomycete;uncultured planctomycete;uncultured planctomycete;uncultured planctomycete
OTU.1952	0	1	0	0	1	8	0	0	0	1	Bacteria;Dependentiae;Babeliae;Babeliales
OTU.1857	3	1	1	1	0	1	0	3	0	1	Bacteria
OTU.1935	0	2	3	0	0	1	0	3	2	0	Bacteria;Planctomycetota;OM190
OTU.1899	1	7	0	2	0	1	0	0	0	0	Bacteria;Proteobacteria;Alphaproteobacteria;Rhizobiales;Methyloligellaceae;Methyloceanibacter;uncultured bacterium
OTU.1980	0	0	0	0	1	7	0	1	2	0	Bacteria;Nitrospirota;Nitrospiria;Nitrospirales;Nitrospiraceae;Nitrospira
OTU.1852	3	0	2	0	2	0	1	2	1	0	Bacteria;Proteobacteria;Alphaproteobacteria;Rhodobacterales;Rhodobacteraceae;Boseongicola;uncultured bacterium
OTU.1846	3	0	1	0	0	0	0	3	4	0	Bacteria;Bdellovibrionota;Bdellovibrionia;Bdellovibrionales;Bdellovibrionaceae;OM27 clade
OTU.3359	1	1	0	4	0	2	0	3	0	0	Bacteria;Acidobacteriota;Vicinamibacteria;Vicinamibacterales
OTU.1955	0	1	0	5	1	2	0	0	2	0	Bacteria;Planctomycetota;Planctomycetes;Pirellulales;Pirellulaceae
OTU.1977	0	0	0	0	3	5	0	1	2	0	Bacteria;Proteobacteria;Alphaproteobacteria;Defluviicoccales;uncultured;uncultured bacterium;uncultured bacterium
OTU.1870	2	2	3	1	0	1	0	2	0	0	Bacteria;Planctomycetota;OM190
OTU.1928	0	2	5	0	0	0	0	0	4	0	Bacteria;Proteobacteria;Gammaproteobacteria;UBA10353 marine group
OTU.1906	0	11	0	0	0	0	0	0	0	0	Bacteria;Bacteroidota;Bacteroidia
OTU.1962	0	0	7	0	0	0	2	0	2	0	Bacteria;Proteobacteria;Alphaproteobacteria;Caulobacterales;Hyphomonadaceae
OTU.1976	0	0	0	0	3	4	0	4	0	0	Bacteria;NB1-j
OTU.1869	2	2	1	0	0	0	0	6	0	0	Bacteria
OTU.1882	1	9	0	0	0	0	0	1	0	0	Bacteria;Planctomycetota;Phycisphaerae;Phycisphaerales;Phycisphaeraceae;Urania-1B-19 marine sediment group
OTU.2770	1	0	1	0	0	0	0	7	2	0	Bacteria;Proteobacteria;Gammaproteobacteria;Steroidobacterales;Woeseiaceae;Woeseia;uncultured bacterium
OTU.1886	1	1	3	0	0	0	0	4	2	0	Bacteria;Verrucomicrobiota;Kiritimatiellae;WCHB1-41
OTU.1893	1	2	3	2	0	0	0	2	1	0	Bacteria;Proteobacteria;Gammaproteobacteria;uncultured
OTU.1859	2	0	0	1	0	8	0	0	0	0	Bacteria;Methylomirabilota;Methylomirabilia;Rokubacteriales;WX65
OTU.1847	3	0	0	0	3	5	0	0	0	0	Bacteria;MBNT15;uncultured Syntrophobacteraceae bacterium;uncultured Syntrophobacteraceae bacterium;uncultured Syntrophobacteraceae bacterium;uncultured Syntrophobacteraceae bacterium;uncultured Syntrophobacteraceae bacterium
OTU.3310	0	1	2	2	0	2	1	3	0	0	Bacteria;Acidobacteriota;Thermoanaerobaculia;Thermoanaerobaculales;Thermoanaerobaculaceae;Subgroup 10;uncultured Acidobacteria bacterium
OTU.3621	0	0	0	0	1	2	0	2	4	2	Bacteria;Acidobacteriota;Subgroup 22
OTU.2590	1	6	3	1	0	0	0	0	0	0	Bacteria;Actinobacteriota;Acidimicrobiia;Microtrichales;Ilumatobacteraceae;Ilumatobacter;Ilumatobacter nonamiensis YM16-303
OTU.1979	0	0	0	0	2	7	0	1	1	0	Bacteria;Planctomycetota;Planctomycetes;Planctomycetales
OTU.1843	4	3	0	2	0	1	0	1	0	0	Bacteria;Verrucomicrobiota;Verrucomicrobiae;Pedosphaerales;Pedosphaeraceae
OTU.2853	0	3	4	0	0	0	1	3	0	0	Bacteria;Actinobacteriota;Acidimicrobiia;Microtrichales;Ilumatobacteraceae;Ilumatobacter;uncultured actinobacterium
OTU.3056	0	2	1	7	1	0	0	0	0	0	Bacteria;Planctomycetota;Planctomycetes;Pirellulales;Pirellulaceae;Rhodopirellula
OTU.1842	5	2	0	0	0	0	0	3	1	0	Bacteria;Spirochaetota;Spirochaetia;Spirochaetales;Spirochaetaceae;Spirochaeta
OTU.2562	1	0	3	0	3	0	1	2	1	0	Bacteria;Bacteroidota;Bacteroidia;Chitinophagales;Saprospiraceae;Portibacter;uncultured bacterium
OTU.1878	1	0	3	2	3	1	0	0	1	0	Bacteria;Planctomycetota;OM190
OTU.1845	4	1	0	1	1	0	0	1	3	0	Bacteria;Planctomycetota;OM190;uncultured bacterium;uncultured bacterium;uncultured bacterium;uncultured bacterium
OTU.3217	1	2	5	1	0	0	0	2	0	0	Bacteria;Proteobacteria;Gammaproteobacteria;Steroidobacterales;Woeseiaceae;Woeseia;uncultured bacterium
OTU.2090	0	1	0	0	0	0	9	0	0	0	Bacteria;Planctomycetota;Planctomycetes;Pirellulales;Pirellulaceae
OTU.2080	0	2	0	0	1	0	0	2	5	0	Bacteria;Planctomycetota;OM190
OTU.2832	0	3	2	2	0	1	0	1	1	0	Bacteria;NB1-j
OTU.1985	5	2	1	0	0	0	0	1	1	0	Bacteria;Acidobacteriota;Subgroup 22
OTU.3026	0	3	0	1	2	3	0	1	0	0	Bacteria;Planctomycetota;Planctomycetes;Pirellulales;Pirellulaceae;Rhodopirellula
OTU.2038	1	0	0	0	2	1	0	2	4	0	Bacteria;Firmicutes;Bacilli;Bacillales;Bacillaceae;Bacillus;Bacillus cereus
OTU.3094	0	0	3	1	0	0	1	4	1	0	Bacteria;Proteobacteria;Gammaproteobacteria;Steroidobacterales;Woeseiaceae;Woeseia;uncultured gamma proteobacterium
OTU.2724	3	3	0	0	0	1	0	1	2	0	Bacteria;Acidobacteriota;Subgroup 22
OTU.2120	0	0	0	0	0	0	10	0	0	0	Bacteria;Proteobacteria;Gammaproteobacteria;Xanthomonadales;Rhodanobacteraceae;Rhodanobacter;uncultured bacterium
OTU.2108	0	0	0	4	1	3	0	1	1	0	Bacteria;Proteobacteria;Gammaproteobacteria
OTU.3221	2	3	0	0	1	0	0	0	3	1	Bacteria;Acidobacteriota;Subgroup 22;uncultured bacterium;uncultured bacterium;uncultured bacterium;uncultured bacterium
OTU.2923	0	1	0	1	0	1	2	3	2	0	Bacteria;Planctomycetota;Planctomycetes;Pirellulales;Pirellulaceae
OTU.2123	0	0	0	0	0	0	0	4	6	0	Bacteria;Planctomycetota;Planctomycetes;Pirellulales;Pirellulaceae;Rhodopirellula
OTU.2878	2	1	2	1	0	0	1	3	0	0	Bacteria;Planctomycetota;Phycisphaerae;Phycisphaerales;Phycisphaeraceae;Urania-1B-19 marine sediment group
OTU.2835	0	1	4	0	0	0	0	4	1	0	Bacteria;Proteobacteria;Gammaproteobacteria;Pseudomonadales;Halieaceae
OTU.1974	0	0	0	0	3	5	0	0	2	0	Unassigned
OTU.2972	2	2	2	0	0	0	0	4	0	0	Bacteria;Planctomycetota;Planctomycetes;Pirellulales;Pirellulaceae
OTU.2113	0	0	0	0	5	2	0	1	2	0	Bacteria;Planctomycetota;Phycisphaerae;Phycisphaerales;Phycisphaeraceae;uncultured
OTU.2082	0	2	1	1	0	6	0	0	0	0	Bacteria;Acidobacteriota;Subgroup 26
OTU.2713	4	2	0	0	0	0	0	4	0	0	Bacteria;Proteobacteria;Gammaproteobacteria;Steroidobacterales;Woeseiaceae;Woeseia;uncultured bacterium
OTU.2846	0	1	2	0	0	0	7	0	0	0	Bacteria;Proteobacteria;Alphaproteobacteria;Rhodobacterales;Rhodobacteraceae;Octadecabacter;Octadecabacter sp. LPB0143
OTU.3362	0	0	0	5	2	1	0	1	1	0	Bacteria;Planctomycetota;Planctomycetes;Pirellulales;Pirellulaceae;uncultured;uncultured bacterium
OTU.2092	0	1	4	2	0	1	0	0	2	0	Bacteria;Planctomycetota;Planctomycetes;Pirellulales;Pirellulaceae;Rhodopirellula
OTU.2073	0	3	2	0	0	0	0	5	0	0	Bacteria;Acidobacteriota;Subgroup 26
OTU.3015	0	4	1	0	0	0	0	3	2	0	Bacteria;Acidobacteriota;Subgroup 22
OTU.2045	1	0	0	2	0	4	1	2	0	0	Bacteria;Proteobacteria;Alphaproteobacteria;Kiloniellales;Kiloniellaceae;uncultured
OTU.2121	0	0	0	0	0	0	10	0	0	0	Bacteria;Proteobacteria;Alphaproteobacteria;Caulobacterales;Hyphomonadaceae;Robiginitomaculum;uncultured Alphaproteobacteria bacterium
OTU.2115	0	0	0	0	3	0	0	0	5	2	Bacteria;Firmicutes;Bacilli;Bacillales;Bacillaceae;Bacillus;Bacillus cereus
OTU.2925	9	0	0	0	0	0	0	0	1	0	Bacteria;Bacteroidota;Bacteroidia;Cytophagales;Cyclobacteriaceae;uncultured
OTU.2689	0	0	0	1	5	0	0	1	2	1	Bacteria;Acidobacteriota;Vicinamibacteria;Vicinamibacterales;uncultured
OTU.3496	0	3	4	0	0	0	0	2	1	0	Bacteria;Planctomycetota;Planctomycetes;Pirellulales;Pirellulaceae
OTU.1987	4	0	0	2	0	0	1	1	2	0	Bacteria;Planctomycetota;Phycisphaerae;Phycisphaerales;Phycisphaeraceae;uncultured;uncultured bacterium
OTU.2216	0	3	2	1	0	0	1	1	1	0	Bacteria;Proteobacteria;Gammaproteobacteria;BD7-8
OTU.3434	7	0	0	0	0	0	0	0	2	0	Bacteria;Acidobacteriota;Subgroup 22
OTU.2903	0	0	0	1	1	2	0	5	0	0	Bacteria;Acidobacteriota;Vicinamibacteria;Vicinamibacterales;uncultured
OTU.2257	0	1	1	0	0	0	1	2	4	0	Bacteria;Proteobacteria;Gammaproteobacteria
OTU.2131	4	1	1	0	0	1	0	2	0	0	Bacteria;Planctomycetota;Planctomycetes;Pirellulales;Pirellulaceae;Blastopirellula
OTU.2268	0	0	3	0	0	0	1	5	0	0	Bacteria;Actinobacteriota;Acidimicrobiia;Microtrichales;Microtrichaceae;Sva0996 marine group;uncultured bacterium
OTU.2165	1	0	0	7	0	0	0	0	1	0	Bacteria;Planctomycetota;Planctomycetes;Pirellulales;Pirellulaceae
OTU.2159	1	3	0	0	0	0	0	1	4	0	Bacteria;Planctomycetota;OM190
OTU.2188	1	0	0	0	0	0	8	0	0	0	Bacteria;Planctomycetota;Planctomycetes;Planctomycetales;Rubinisphaeraceae
OTU.2296	0	0	0	0	8	0	0	1	0	0	Bacteria;Firmicutes;Bacilli;Bacillales;Bacillaceae;Bacillus;Bacillus cereus
OTU.3107	0	3	1	2	0	0	1	1	1	0	Bacteria;Planctomycetota;Phycisphaerae;Phycisphaerales;Phycisphaeraceae;Urania-1B-19 marine sediment group
OTU.3082	0	2	2	0	0	0	0	5	0	0	Bacteria;Actinobacteriota;Acidimicrobiia;Microtrichales;Ilumatobacteraceae
OTU.2297	0	0	0	0	6	3	0	0	0	0	Bacteria;Acidobacteriota;Thermoanaerobaculia;Thermoanaerobaculales;Thermoanaerobaculaceae;Subgroup 10
OTU.3628	0	2	0	0	2	4	0	1	0	0	Bacteria;Gemmatimonadota;BD2-11 terrestrial group
OTU.2304	0	0	0	0	0	9	0	0	0	0	Bacteria;Firmicutes;Bacilli;Bacillales;Bacillaceae;Bacillus;Bacillus cereus
OTU.3248	1	3	1	0	0	1	0	3	0	0	Bacteria;NB1-j
OTU.2134	3	4	1	0	0	0	0	1	0	0	Bacteria;Proteobacteria;Gammaproteobacteria;uncultured;uncultured bacterium;uncultured bacterium;uncultured bacterium
OTU.2183	1	0	0	3	0	3	0	2	0	0	Bacteria;Planctomycetota;OM190
OTU.2260	0	1	2	2	0	1	1	2	0	0	Bacteria;NB1-j
OTU.2892	0	0	1	1	3	0	0	3	0	1	Bacteria;Proteobacteria;Gammaproteobacteria
OTU.3501	0	4	0	2	1	0	0	1	1	0	Bacteria;Acidobacteriota;Vicinamibacteria;Vicinamibacterales;uncultured
OTU.2299	0	0	0	0	1	3	0	4	1	0	Bacteria;Latescibacterota
OTU.2168	1	2	3	0	0	0	1	2	0	0	Bacteria;Planctomycetota;OM190
OTU.2170	1	3	1	1	0	0	3	0	0	0	Bacteria;Proteobacteria;Gammaproteobacteria
OTU.2277	0	0	1	0	1	7	0	0	0	0	Bacteria;Planctomycetota;Pla4 lineage
OTU.2138	3	2	1	0	0	0	0	2	1	0	Bacteria;Proteobacteria;Alphaproteobacteria;Rhodospirillales;Magnetospiraceae;uncultured
OTU.2195	0	6	1	0	0	1	0	1	0	0	Bacteria;Proteobacteria;Gammaproteobacteria;HOC36
OTU.3581	0	0	0	7	0	1	0	0	1	0	Bacteria;Proteobacteria;Gammaproteobacteria;Gammaproteobacteria Incertae Sedis;Unknown Family;uncultured
OTU.3273	0	1	0	0	0	0	0	4	4	0	Bacteria;Acidobacteriota;Subgroup 21
OTU.3131	2	2	0	2	1	0	0	2	0	0	Bacteria;NB1-j
OTU.2237	0	2	1	0	0	0	2	4	0	0	Bacteria;Acidobacteriota;Thermoanaerobaculia;Thermoanaerobaculales;Thermoanaerobaculaceae;Subgroup 10
OTU.2228	0	2	3	0	0	0	0	4	0	0	Bacteria;Bacteroidota;Rhodothermia;Rhodothermales;Rhodothermaceae;uncultured
OTU.2136	3	0	0	2	0	0	0	2	2	0	Bacteria;Proteobacteria;Gammaproteobacteria;Gammaproteobacteria Incertae Sedis;Unknown Family;uncultured;uncultured bacterium
OTU.3281	1	2	2	0	0	0	0	4	0	0	Bacteria;Acidobacteriota;Subgroup 22
OTU.2124	7	0	0	1	0	0	0	0	1	0	Bacteria;Acidobacteriota;Subgroup 22
OTU.2474	0	1	0	0	0	6	0	0	1	0	Bacteria;Planctomycetota;Pla4 lineage
OTU.2400	0	3	0	0	0	0	1	3	1	0	Bacteria;Planctomycetota;OM190
OTU.3421	0	0	0	0	0	0	0	6	2	0	Bacteria;Bacteroidota;Bacteroidia;Flavobacteriales;Flavobacteriaceae
OTU.2493	0	0	1	2	1	4	0	0	0	0	Bacteria;Dependentiae;Babeliae;Babeliales;Vermiphilaceae
OTU.2470	0	1	2	0	0	0	4	1	0	0	Bacteria;Planctomycetota;Planctomycetes;Gemmatales;Gemmataceae;uncultured
OTU.2369	1	6	0	0	0	0	0	1	0	0	Bacteria;Nitrospirota;Thermodesulfovibrionia;uncultured;uncultured bacterium;uncultured bacterium;uncultured bacterium
OTU.2965	3	2	2	0	0	0	1	0	0	0	Bacteria;Planctomycetota;Planctomycetes;Pirellulales;Pirellulaceae;Pir4 lineage
OTU.2870	0	3	0	0	0	0	0	2	3	0	Bacteria;Nitrospirota;Thermodesulfovibrionia;uncultured
OTU.2353	1	0	1	0	1	3	0	1	1	0	Bacteria;NB1-j
OTU.3742	1	2	2	0	0	0	1	2	0	0	Bacteria;Planctomycetota;Planctomycetes;Pirellulales;Pirellulaceae;Blastopirellula
OTU.3109	0	0	1	1	2	0	0	2	2	0	Bacteria;Acidobacteriota;Thermoanaerobaculia;Thermoanaerobaculales;Thermoanaerobaculaceae;Subgroup 10
OTU.2333	2	1	0	0	0	0	1	3	1	0	Bacteria;Planctomycetota;Planctomycetes;Pirellulales;Pirellulaceae
OTU.3345	0	0	2	0	0	1	2	2	1	0	Bacteria;Actinobacteriota;Acidimicrobiia;Actinomarinales;uncultured;uncultured actinobacterium;uncultured actinobacterium
OTU.2999	2	2	0	0	0	0	0	4	0	0	Bacteria;Actinobacteriota;Acidimicrobiia;Actinomarinales;uncultured;uncultured bacterium;uncultured bacterium
OTU.2375	1	1	2	0	1	0	1	0	2	0	Bacteria;Latescibacterota;Latescibacteria;Latescibacterales;Latescibacteraceae
OTU.3357	1	0	0	3	0	1	0	1	2	0	Bacteria;Acidobacteriota;Subgroup 21
OTU.3375	0	0	0	1	1	3	0	1	2	0	Bacteria;NB1-j
OTU.2338	2	1	2	1	0	0	1	1	0	0	Bacteria;Proteobacteria;Alphaproteobacteria;Rhodobacterales;Rhodobacteraceae
OTU.2466	0	1	0	0	1	4	0	2	0	0	Bacteria;Proteobacteria;Alphaproteobacteria;Kiloniellales;Kiloniellaceae
OTU.3288	0	2	2	1	0	0	2	1	0	0	Bacteria;Proteobacteria;Alphaproteobacteria;Rhodobacterales;Rhodobacteraceae;Sulfitobacter;uncultured Sulfitobacter sp.
OTU.2848	2	1	3	0	0	0	0	1	1	0	Bacteria;Planctomycetota;Planctomycetes;Pirellulales;Pirellulaceae
OTU.2401	0	3	3	0	0	0	0	2	0	0	Bacteria;Planctomycetota;Planctomycetes;Pirellulales;Pirellulaceae
OTU.2518	0	0	0	0	1	1	0	0	5	1	Bacteria;Calditrichota;Calditrichia;Calditrichales;Calditrichaceae;JdFR-76
OTU.2471	0	1	1	1	1	3	0	1	0	0	Bacteria;Actinobacteriota;Actinobacteria;Euzebyales;Euzebyaceae;uncultured
OTU.3327	0	0	2	0	1	4	0	0	1	0	Bacteria;Acidobacteriota;Subgroup 22
OTU.3024	0	2	4	0	0	0	0	1	1	0	Bacteria;Planctomycetota;Phycisphaerae;Phycisphaerales;Phycisphaeraceae;Urania-1B-19 marine sediment group
OTU.2315	4	0	1	0	0	0	0	3	0	0	Bacteria;Bacteroidota;Kryptonia;Kryptoniales;BSV26
OTU.3247	0	3	3	0	0	0	2	0	0	0	Bacteria;Planctomycetota;Planctomycetes;Pirellulales;Pirellulaceae;Rhodopirellula;uncultured bacterium
OTU.2462	0	1	3	0	1	0	2	1	0	0	Bacteria;Bacteroidota;Bacteroidia;Cytophagales;Cyclobacteriaceae;uncultured
OTU.3538	0	1	1	1	0	2	0	2	0	1	Bacteria;Acidobacteriota;Subgroup 22
OTU.2424	0	2	2	1	1	0	0	2	0	0	Bacteria;NB1-j
OTU.2325	3	0	1	1	0	0	0	2	1	0	Bacteria;Latescibacterota
OTU.2464	0	1	5	0	0	0	2	0	0	0	Bacteria;Bacteroidota;Bacteroidia;Chitinophagales;Saprospiraceae
OTU.2980	1	2	3	1	0	0	0	1	0	0	Bacteria;Acidobacteriota;Subgroup 22
OTU.2433	0	2	5	0	0	0	1	0	0	0	Bacteria;Bacteroidota;Bacteroidia;Chitinophagales;Saprospiraceae;Portibacter
OTU.2417	0	2	3	1	0	0	0	2	0	0	Bacteria;Myxococcota;Polyangia;Nannocystales;Nannocystaceae
OTU.2381	1	2	2	1	1	0	0	1	0	0	Bacteria;Planctomycetota;Planctomycetes;Pirellulales;Pirellulaceae
OTU.3255	0	2	3	1	0	0	0	1	1	0	Bacteria;Planctomycetota;Phycisphaerae;Phycisphaerales;Phycisphaeraceae;Urania-1B-19 marine sediment group
OTU.2951	2	0	2	1	0	2	0	0	0	1	Bacteria;Proteobacteria;Gammaproteobacteria;Steroidobacterales;Woeseiaceae;Woeseia;uncultured bacterium
OTU.3698	4	1	0	0	0	0	2	1	0	0	Bacteria;Proteobacteria;Gammaproteobacteria;uncultured
OTU.2426	0	2	1	0	0	0	0	4	1	0	Bacteria;Planctomycetota;BD7-11
OTU.2955	1	1	3	0	0	0	1	2	0	0	Bacteria;Planctomycetota;Phycisphaerae;Phycisphaerales;Phycisphaeraceae;Urania-1B-19 marine sediment group
OTU.3677	2	0	0	1	0	2	0	2	0	0	Bacteria;Acidobacteriota;Subgroup 22;uncultured bacterium;uncultured bacterium;uncultured bacterium;uncultured bacterium
OTU.3372	0	0	0	3	2	2	0	0	0	0	Bacteria;Planctomycetota;Planctomycetes;Pirellulales;Pirellulaceae
OTU.2687	0	0	0	0	4	0	0	0	3	0	Archaea;Crenarchaeota;Nitrososphaeria;Nitrosopumilales;Nitrosopumilaceae
OTU.3265	0	2	2	2	0	1	0	0	0	0	Bacteria;Planctomycetota;Phycisphaerae;Phycisphaerales;Phycisphaeraceae;Urania-1B-19 marine sediment group
OTU.2690	0	0	0	0	3	3	0	1	0	0	Bacteria;Planctomycetota;Planctomycetes;Planctomycetales
OTU.2579	1	3	1	0	0	0	0	1	1	0	Bacteria;Desulfobacterota;Desulfuromonadia;Desulfuromonadales;Geopsychrobacteraceae;Desulfuromusa;uncultured bacterium
OTU.2654	0	0	4	0	0	0	1	1	0	1	Bacteria;Planctomycetota;Phycisphaerae;Phycisphaerales;Phycisphaeraceae
OTU.2616	0	2	1	3	0	0	0	1	0	0	Bacteria;Acidobacteriota;Thermoanaerobaculia;Thermoanaerobaculales;Thermoanaerobaculaceae;Subgroup 10
OTU.3321	0	0	2	2	0	1	0	2	0	0	Bacteria;NB1-j
OTU.2626	0	1	4	0	0	0	1	0	1	0	Bacteria;Planctomycetota;Phycisphaerae;Phycisphaerales;Phycisphaeraceae;SM1A02
OTU.2697	0	0	0	0	1	0	3	2	1	0	Bacteria;Bacteroidota;Bacteroidia;Flavobacteriales;Flavobacteriaceae
OTU.2666	0	0	1	0	0	0	1	3	2	0	Bacteria;Proteobacteria;Gammaproteobacteria
OTU.2704	0	0	0	0	0	0	7	0	0	0	Bacteria;Proteobacteria;Alphaproteobacteria;Rhodobacterales;Rhodobacteraceae
OTU.2707	0	0	0	0	0	0	0	5	2	0	Bacteria;Chloroflexi;Anaerolineae;Anaerolineales;Anaerolineaceae
OTU.2692	0	0	0	0	2	1	0	2	2	0	Bacteria;Chloroflexi;Anaerolineae;SBR1031
OTU.2708	0	0	0	0	0	0	0	4	3	0	Bacteria;Proteobacteria;Alphaproteobacteria;Micavibrionales;Micavibrionaceae;uncultured
OTU.3183	2	0	0	0	0	0	0	4	1	0	Bacteria;Bacteroidota;Ignavibacteria;Ignavibacteriales;PHOS-HE36
OTU.2672	0	0	1	0	4	0	0	1	1	0	Bacteria;Planctomycetota;Planctomycetes;Pirellulales;Pirellulaceae
OTU.3148	0	0	0	0	0	1	0	1	4	1	Bacteria;Planctomycetota;Phycisphaerae;Phycisphaerales;Phycisphaeraceae;Urania-1B-19 marine sediment group
OTU.2703	0	0	0	0	0	0	7	0	0	0	Bacteria;Bacteroidota;Bacteroidia;Sphingobacteriales;env.OPS 17;uncultured bacterium;uncultured bacterium
OTU.2698	0	0	0	0	0	6	0	1	0	0	Bacteria;Acidobacteriota;Thermoanaerobaculia;Thermoanaerobaculales;Thermoanaerobaculaceae;Subgroup 10
OTU.3155	0	0	0	0	0	0	0	5	2	0	Bacteria;Acidobacteriota;Thermoanaerobaculia;Thermoanaerobaculales;Thermoanaerobaculaceae;Subgroup 10
OTU.2789	0	4	2	0	0	0	0	0	0	0	Bacteria;Bacteroidota;Bacteroidia;Flavobacteriales;Flavobacteriaceae
OTU.2722	3	0	0	0	0	0	0	1	2	0	Bacteria;Latescibacterota
OTU.3479	1	2	1	1	0	0	0	1	0	0	Bacteria;Actinobacteriota;Acidimicrobiia;Actinomarinales
OTU.2840	0	1	0	0	0	0	4	0	1	0	Bacteria;Bacteroidota;Bacteroidia;Cytophagales;Cyclobacteriaceae;uncultured;uncultured Bacteroidetes bacterium
OTU.2813	0	2	0	0	0	1	0	2	1	0	Bacteria;Planctomycetota;Planctomycetes;Pirellulales;Pirellulaceae
OTU.2788	0	4	0	0	0	0	0	2	0	0	Bacteria;NB1-j
OTU.3627	0	0	0	2	1	0	0	0	3	0	Bacteria;Planctomycetota;Planctomycetes;Pirellulales;Pirellulaceae
OTU.2780	1	2	2	0	0	0	0	0	1	0	Bacteria;Planctomycetota;Planctomycetes;Pirellulales;Pirellulaceae
OTU.2711	6	0	0	0	0	0	0	0	0	0	Bacteria;Firmicutes;Bacilli;Bacillales;Bacillaceae;Bacillus;Bacillus cereus
OTU.3577	0	2	1	0	0	1	0	0	2	0	Bacteria;Planctomycetota;Planctomycetes;Pirellulales;Pirellulaceae;uncultured;uncultured planctomycete
OTU.3748	1	2	1	0	0	0	0	2	0	0	Bacteria;Planctomycetota;Planctomycetes;Pirellulales;Pirellulaceae
OTU.2941	2	2	0	0	0	0	0	1	1	0	Bacteria;Planctomycetota;Phycisphaerae;Phycisphaerales;Phycisphaeraceae;Urania-1B-19 marine sediment group
OTU.2860	0	1	0	0	0	2	0	2	1	0	Bacteria;Planctomycetota;Planctomycetes;Pirellulales;Pirellulaceae
OTU.2806	0	2	1	0	0	0	0	3	0	0	Bacteria;Planctomycetota;Planctomycetes;Pirellulales;Pirellulaceae
OTU.2755	1	0	0	2	0	0	0	2	1	0	Bacteria;Planctomycetota;vadinHA49
OTU.2896	0	0	0	6	0	0	0	0	0	0	Bacteria;Planctomycetota;Phycisphaerae;Phycisphaerales;Phycisphaeraceae
OTU.2917	0	0	0	0	0	6	0	0	0	0	Bacteria;SAR324 clade(Marine group B)
OTU.3426	0	0	0	0	0	0	0	2	4	0	Bacteria;Acidobacteriota;Thermoanaerobaculia;Thermoanaerobaculales;Thermoanaerobaculaceae;Subgroup 10
OTU.2855	0	1	0	0	0	5	0	0	0	0	Bacteria;Proteobacteria;Gammaproteobacteria
OTU.3759	3	1	2	0	0	0	0	0	0	0	Bacteria;Proteobacteria;Gammaproteobacteria
OTU.2763	1	0	0	0	0	3	1	1	0	0	Bacteria;Planctomycetota;OM190
OTU.2827	0	2	1	0	1	1	0	1	0	0	Bacteria;Actinobacteriota;Acidimicrobiia;Actinomarinales
OTU.3705	2	0	2	0	2	0	0	0	0	0	Bacteria;Proteobacteria;Gammaproteobacteria
OTU.2746	1	2	0	0	0	0	0	3	0	0	Bacteria;Planctomycetota;vadinHA49
OTU.3750	0	1	1	1	0	1	0	1	1	0	Bacteria;Acidobacteriota;Subgroup 22
OTU.2861	0	1	0	0	0	1	0	2	1	1	Bacteria;Actinobacteriota;Acidimicrobiia;Actinomarinales;uncultured
OTU.2830	0	2	1	1	1	0	0	1	0	0	Bacteria;Planctomycetota;Planctomycetes;Pirellulales;Pirellulaceae;Blastopirellula
OTU.2736	2	0	0	0	1	3	0	0	0	0	Bacteria;Acidobacteriota;Subgroup 22
OTU.3482	1	0	1	0	2	0	0	0	1	1	Bacteria;Acidobacteriota;Subgroup 22
OTU.3648	0	1	0	0	0	0	5	0	0	0	Bacteria;Planctomycetota;Planctomycetes;Pirellulales;Pirellulaceae
OTU.3537	0	2	2	2	0	0	0	0	0	0	Bacteria;Planctomycetota;Planctomycetes;Pirellulales;Pirellulaceae;Blastopirellula
OTU.3580	0	0	0	5	0	0	0	0	0	0	Bacteria;Planctomycetota;Planctomycetes;Pirellulales;Pirellulaceae;Blastopirellula
OTU.3402	0	1	0	0	0	2	1	0	1	0	Bacteria;Proteobacteria;Gammaproteobacteria;Nitrosococcales;Nitrosococcaceae
OTU.2935	3	0	0	0	0	0	0	1	1	0	Bacteria;Firmicutes;Bacilli;Bacillales;Bacillaceae;Bacillus;Bacillus cereus
OTU.2931	3	0	0	2	0	0	0	0	0	0	Bacteria;Proteobacteria;Gammaproteobacteria
OTU.3073	0	1	0	3	0	1	0	0	0	0	Bacteria;Chloroflexi;Anaerolineae;SBR1031
OTU.3078	0	1	0	0	0	2	0	1	0	1	Bacteria;Planctomycetota;OM190
OTU.3145	0	0	0	0	0	4	0	1	0	0	Bacteria;SAR324 clade(Marine group B)
OTU.3673	0	0	0	0	2	0	0	0	3	0	Bacteria;Planctomycetota;Planctomycetes;Pirellulales;Pirellulaceae
OTU.2988	1	1	0	1	1	0	0	1	0	0	Bacteria;Calditrichota;Calditrichia;Calditrichales;Calditrichaceae;Calorithrix
OTU.3123	0	0	0	2	0	1	0	1	1	0	Bacteria;Planctomycetota;Planctomycetes;Pirellulales;Pirellulaceae
OTU.3573	0	1	1	0	0	0	0	2	1	0	Bacteria;Acidobacteriota;Subgroup 22
OTU.2945	2	0	1	0	1	1	0	0	0	0	Bacteria;NB1-j
OTU.2936	2	0	0	0	0	0	0	3	0	0	Bacteria;Patescibacteria;Saccharimonadia;Saccharimonadales;uncultured bacterium;uncultured bacterium;uncultured bacterium
OTU.3031	0	2	0	1	0	1	0	1	0	0	Bacteria;Chloroflexi;JG30-KF-CM66;uncultured bacterium;uncultured bacterium;uncultured bacterium;uncultured bacterium
OTU.3582	0	0	0	3	1	1	0	0	0	0	Bacteria;Acidobacteriota;Vicinamibacteria;Vicinamibacterales;Vicinamibacteraceae;uncultured Acidobacteria bacterium;uncultured Acidobacteria bacterium
OTU.3432	5	0	0	0	0	0	0	0	0	0	Bacteria;Acidobacteriota;Subgroup 22
OTU.3138	0	0	0	0	2	0	0	0	3	0	Bacteria;Firmicutes;Bacilli;Bacillales;Bacillaceae;Bacillus;Bacillus cereus
OTU.3324	0	0	2	0	2	1	0	0	0	0	Bacteria;Acidobacteriota;Thermoanaerobaculia;Thermoanaerobaculales;Thermoanaerobaculaceae;Subgroup 10
OTU.3099	0	0	1	0	0	0	0	3	1	0	Bacteria;Planctomycetota;Planctomycetes;Pirellulales;Pirellulaceae
OTU.2942	2	1	1	0	0	0	0	1	0	0	Bacteria;Planctomycetota;Planctomycetes;Pirellulales;Pirellulaceae
OTU.3861	0	0	0	0	2	2	0	1	0	0	Bacteria;Planctomycetota;Planctomycetes;Pirellulales;Pirellulaceae
OTU.3086	0	0	3	0	0	0	2	0	0	0	Bacteria;Planctomycetota;Planctomycetes;Pirellulales;Pirellulaceae
OTU.2987	1	0	0	1	0	1	0	2	0	0	Bacteria;AncK6
OTU.3287	0	1	0	0	0	1	0	3	0	0	Bacteria;Actinobacteriota;Acidimicrobiia;Actinomarinales
OTU.3709	2	0	0	2	0	0	0	1	0	0	Bacteria;Acidobacteriota
OTU.2947	2	0	1	1	0	1	0	0	0	0	Bacteria;Planctomycetota;Planctomycetes;Pirellulales;Pirellulaceae
OTU.3108	0	0	1	4	0	0	0	0	0	0	Bacteria;Planctomycetota;Phycisphaerae;Phycisphaerales;Phycisphaeraceae;Urania-1B-19 marine sediment group
OTU.3006	0	3	1	0	0	1	0	0	0	0	Bacteria;Planctomycetota;OM190
OTU.3753	0	2	2	0	0	0	1	0	0	0	Bacteria;Proteobacteria;Gammaproteobacteria;uncultured
OTU.3097	0	0	2	0	0	1	0	2	0	0	Bacteria;Acidobacteriota;Subgroup 22;uncultured bacterium;uncultured bacterium;uncultured bacterium;uncultured bacterium
OTU.3004	1	1	3	0	0	0	0	0	0	0	Bacteria;Planctomycetota;Planctomycetes;Pirellulales;Pirellulaceae;Blastopirellula
OTU.2976	1	0	0	0	0	0	0	3	1	0	Bacteria;Bacteroidota;Kryptonia;Kryptoniales;MSB-3C8
OTU.3660	0	1	1	0	0	0	0	3	0	0	Bacteria;Acidobacteriota;Thermoanaerobaculia;Thermoanaerobaculales;Thermoanaerobaculaceae;Subgroup 10
OTU.2979	1	1	0	1	0	0	0	2	0	0	Bacteria;Proteobacteria;Gammaproteobacteria;Pseudomonadales;KI89A clade
OTU.3009	0	3	0	0	0	0	0	2	0	0	Bacteria
OTU.3204	2	0	1	0	0	0	0	1	1	0	Bacteria;Proteobacteria;Gammaproteobacteria
OTU.3636	0	0	0	0	1	2	0	0	1	1	Bacteria;Proteobacteria;Gammaproteobacteria
OTU.3159	0	0	0	0	0	0	0	1	4	0	Bacteria;Verrucomicrobiota;Lentisphaeria
OTU.3556	0	0	1	0	0	0	0	2	2	0	Bacteria
OTU.3810	0	0	0	1	0	3	0	0	0	0	Bacteria;Acidobacteriota;Subgroup 22
OTU.3333	0	0	1	0	0	0	0	3	0	0	Bacteria;Myxococcota;Polyangia;Polyangiales;Sandaracinaceae;uncultured
OTU.3342	0	0	1	0	0	0	0	2	1	0	Bacteria;Acidobacteriota;Thermoanaerobaculia;Thermoanaerobaculales;Thermoanaerobaculaceae;Subgroup 10
OTU.3182	2	0	0	0	0	0	0	2	0	0	Bacteria;Planctomycetota;Planctomycetes;Pirellulales;Pirellulaceae;Rhodopirellula
OTU.3626	0	0	0	0	1	1	1	0	1	0	Bacteria;Planctomycetota;Planctomycetes;Pirellulales;Pirellulaceae;Blastopirellula
OTU.3347	0	0	1	1	0	0	0	1	1	0	Bacteria;NB1-j
OTU.3322	0	0	2	0	1	0	0	1	0	0	Bacteria;NB1-j
OTU.3829	0	0	0	0	2	0	0	1	0	1	Bacteria;Gemmatimonadota;BD2-11 terrestrial group
OTU.3813	0	0	0	1	1	0	0	1	1	0	Bacteria;NB1-j
OTU.3407	0	0	0	0	0	1	0	3	0	0	Bacteria;Planctomycetota;Planctomycetes;Pirellulales;Pirellulaceae;Rhodopirellula
OTU.3456	2	0	2	0	0	0	0	0	0	0	Bacteria;Planctomycetota;Planctomycetes;Pirellulales;Pirellulaceae
OTU.3942	1	0	1	2	0	0	0	0	0	0	Archaea;Crenarchaeota;Nitrososphaeria;Nitrosopumilales;Nitrosopumilaceae;uncultured Nitrosopumilales archaeon;uncultured Nitrosopumilales archaeon
OTU.3386	0	0	0	0	3	0	0	1	0	0	Bacteria;Firmicutes;Bacilli;Bacillales;Bacillaceae;Bacillus;Bacillus cereus
OTU.3363	0	0	0	2	0	2	0	0	0	0	Bacteria;Chloroflexi;Dehalococcoidia;SAR202 clade
OTU.3242	0	3	0	0	0	0	0	1	0	0	Bacteria;Planctomycetota;BD7-11;uncultured bacterium;uncultured bacterium;uncultured bacterium;uncultured bacterium
OTU.3843	0	0	0	0	0	4	0	0	0	0	Bacteria;Acidobacteriota;Vicinamibacteria;Vicinamibacterales;uncultured
OTU.3417	0	0	0	0	0	0	0	4	0	0	Bacteria;Proteobacteria;Alphaproteobacteria;Rickettsiales;Rickettsiaceae;uncultured
OTU.3275	0	1	0	0	0	0	0	2	1	0	Bacteria;Planctomycetota;Planctomycetes;Pirellulales;Pirellulaceae
OTU.3295	0	1	3	0	0	0	0	0	0	0	Bacteria;Proteobacteria;Alphaproteobacteria
OTU.3354	0	0	0	4	0	0	0	0	0	0	Bacteria;Planctomycetota;Planctomycetes;Pirellulales;Pirellulaceae
OTU.3413	0	0	0	0	0	0	2	2	0	0	Bacteria;Proteobacteria;Gammaproteobacteria
OTU.3424	0	0	0	0	0	0	0	3	1	0	Bacteria;Planctomycetota;OM190
OTU.3350	0	0	1	0	0	0	1	2	0	0	Bacteria;Planctomycetota;OM190
OTU.3199	1	0	0	0	0	0	0	2	1	0	Bacteria;Nitrospirota;Thermodesulfovibrionia;uncultured
OTU.3403	0	0	0	0	0	2	0	1	1	0	Bacteria;Planctomycetota;Pla3 lineage
OTU.3405	0	0	0	0	0	1	0	1	2	0	Bacteria;Proteobacteria;Gammaproteobacteria;Burkholderiales;Nitrosomonadaceae;MND1
OTU.3760	0	2	2	0	0	0	0	0	0	0	Bacteria;Planctomycetota;Phycisphaerae;Phycisphaerales;Phycisphaeraceae;Urania-1B-19 marine sediment group
OTU.3296	0	1	2	0	0	1	0	0	0	0	Bacteria
OTU.3390	0	0	0	0	1	0	0	3	0	0	Bacteria;Firmicutes;Bacilli;Bacillales;Bacillaceae;Bacillus;Bacillus cereus
OTU.3355	0	0	0	3	0	0	0	0	1	0	Bacteria;Verrucomicrobiota;Omnitrophia;Omnitrophales
OTU.3309	0	1	3	0	0	0	0	0	0	0	Bacteria;Planctomycetota;Planctomycetes;Pirellulales;Pirellulaceae;Blastopirellula
OTU.3210	1	3	0	0	0	0	0	0	0	0	Bacteria;Proteobacteria;Gammaproteobacteria;B2M28;uncultured sediment bacterium;uncultured sediment bacterium;uncultured sediment bacterium
OTU.3441	3	0	0	0	0	0	1	0	0	0	Bacteria;Acidobacteriota;Subgroup 22
OTU.3246	0	2	0	1	0	0	1	0	0	0	Bacteria;Planctomycetota;Planctomycetes;Pirellulales;Pirellulaceae
OTU.3323	0	0	2	0	2	0	0	0	0	0	Bacteria;Planctomycetota;Phycisphaerae;Phycisphaerales;Phycisphaeraceae
OTU.3180	2	0	0	0	0	0	2	0	0	0	Bacteria;Proteobacteria;Gammaproteobacteria
OTU.3358	0	0	0	3	0	1	0	0	0	0	Bacteria;Acidobacteriota;Vicinamibacteria;Subgroup 17
OTU.3393	0	0	0	0	1	2	0	0	0	1	Bacteria;Acidobacteriota;Thermoanaerobaculia;Thermoanaerobaculales;Thermoanaerobaculaceae;Subgroup 10
OTU.4106	0	0	0	2	1	0	0	1	0	0	Bacteria;Proteobacteria;Gammaproteobacteria
OTU.3278	0	1	2	0	0	0	0	1	0	0	Bacteria;Firmicutes;Bacilli;Bacillales;Bacillaceae;Bacillus;Bacillus cereus
OTU.3511	0	2	2	0	0	0	0	0	0	0	Bacteria;Acidobacteriota;Subgroup 22
OTU.3418	0	0	0	0	0	0	0	4	0	0	Bacteria;Actinobacteriota;Acidimicrobiia;Actinomarinales;uncultured;uncultured bacterium;uncultured bacterium
OTU.3416	0	0	0	0	0	0	0	4	0	0	Bacteria;Acidobacteriota;Subgroup 22
OTU.3235	0	4	0	0	0	0	0	0	0	0	Bacteria;Bdellovibrionota;Bdellovibrionia;Bdellovibrionales;Bdellovibrionaceae;Bdellovibrio
OTU.3411	0	0	0	0	0	0	4	0	0	0	Bacteria;Proteobacteria;Alphaproteobacteria;Rhodobacterales;Rhodobacteraceae
OTU.3193	1	0	0	0	0	0	0	3	0	0	Bacteria;Desulfobacterota;Desulfobacteria;Desulfobacterales;Desulfosarcinaceae
OTU.3422	0	0	0	0	0	0	0	3	1	0	Bacteria;Bacteroidota;Ignavibacteria;Ignavibacteriales;PHOS-HE36;uncultured bacterium;uncultured bacterium
OTU.3477	1	0	1	0	0	0	0	0	2	0	Bacteria;Proteobacteria;Gammaproteobacteria
OTU.3292	0	1	2	0	0	0	0	0	1	0	Bacteria;Bacteroidota;Bacteroidia;Chitinophagales;Saprospiraceae;uncultured
OTU.3277	0	1	0	1	0	1	0	0	1	0	Bacteria;Acidobacteriota;Subgroup 22
OTU.3484	1	2	0	0	0	0	0	0	0	0	Bacteria;Proteobacteria;Alphaproteobacteria;Rhodobacterales;Rhodobacteraceae
OTU.3681	3	0	0	0	0	0	0	0	0	0	Bacteria;Proteobacteria;Gammaproteobacteria;Steroidobacterales;Woeseiaceae;Woeseia;uncultured bacterium
OTU.3472	1	1	1	0	0	0	0	0	0	0	Bacteria;Planctomycetota;Planctomycetes;Pirellulales;Pirellulaceae
OTU.3606	0	0	0	1	0	2	0	0	0	0	Bacteria;Actinobacteriota;Acidimicrobiia;Actinomarinales;uncultured
OTU.3630	0	0	0	0	0	3	0	0	0	0	Bacteria;Proteobacteria;Gammaproteobacteria
OTU.3446	1	0	0	1	0	1	0	0	0	0	Bacteria;NB1-j
OTU.3437	3	0	0	0	0	0	0	0	0	0	Bacteria;Bacteroidota;Bacteroidia;Sphingobacteriales
OTU.3471	1	0	0	0	0	0	0	2	0	0	Bacteria
OTU.3657	0	0	0	0	0	0	0	3	0	0	Bacteria;Acidobacteriota
OTU.3518	0	1	1	0	0	0	0	1	0	0	Bacteria;Proteobacteria;Gammaproteobacteria
OTU.3992	1	0	0	0	0	0	1	0	1	0	Bacteria;Planctomycetota;Planctomycetes;Pirellulales;Pirellulaceae
OTU.1671	0	0	0	1	0	2	0	0	0	0	Unassigned
OTU.3644	0	0	0	0	0	1	0	2	0	0	Bacteria;Planctomycetota;Planctomycetes;Pirellulales;Pirellulaceae
OTU.3512	0	1	1	0	0	0	0	1	0	0	Bacteria;Verrucomicrobiota;Omnitrophia;Omnitrophales
OTU.3487	1	0	0	0	0	1	0	1	0	0	Bacteria;Planctomycetota;OM190
OTU.3665	0	0	0	0	0	0	0	3	0	0	Bacteria;Proteobacteria;Gammaproteobacteria
OTU.3806	1	0	0	1	0	0	0	0	1	0	Archaea;Crenarchaeota;Nitrososphaeria;Nitrosopumilales;Nitrosopumilaceae;uncultured archaeon;uncultured archaeon
OTU.3845	0	0	0	0	1	2	0	0	0	0	Bacteria;Actinobacteriota;Acidimicrobiia;Actinomarinales;uncultured
OTU.3924	2	0	0	0	1	0	0	0	0	0	Bacteria;Proteobacteria;Gammaproteobacteria;Steroidobacterales;Woeseiaceae;Woeseia;uncultured gamma proteobacterium
OTU.4232	0	0	0	0	0	0	3	0	0	0	Bacteria;Proteobacteria;Gammaproteobacteria;Steroidobacterales;Woeseiaceae;Woeseia;uncultured gamma proteobacterium
OTU.3485	1	1	0	0	0	0	0	0	1	0	Bacteria;Acidobacteriota;Subgroup 22
OTU.3442	2	0	0	1	0	0	0	0	0	0	Bacteria;Proteobacteria;Gammaproteobacteria;Steroidobacterales;Woeseiaceae;Woeseia;uncultured sediment bacterium
OTU.3749	0	1	0	0	0	0	0	1	1	0	Bacteria;Acidobacteriota;Subgroup 22
OTU.3499	0	3	0	0	0	0	0	0	0	0	Bacteria;Verrucomicrobiota;Omnitrophia;Omnitrophales
OTU.1832	0	0	0	0	3	0	0	0	0	0	Unassigned
OTU.3619	0	0	0	0	2	1	0	0	0	0	Bacteria
OTU.3897	0	0	0	0	0	0	1	2	0	0	Bacteria;Planctomycetota;Planctomycetes;Pirellulales;Pirellulaceae;Blastopirellula;uncultured bacterium
OTU.3609	0	0	0	1	0	1	0	0	1	0	Bacteria;Proteobacteria;Alphaproteobacteria
OTU.3436	3	0	0	0	0	0	0	0	0	0	Bacteria;Acidobacteriota;Thermoanaerobaculia;Thermoanaerobaculales;Thermoanaerobaculaceae;Subgroup 10
OTU.3602	0	0	0	1	0	0	0	0	2	0	Bacteria;Latescibacterota
OTU.3460	1	0	0	0	0	0	0	2	0	0	Bacteria;Desulfobacterota;Desulfobacteria;Desulfobacterales
OTU.3816	1	0	0	1	0	0	0	1	0	0	Bacteria;Planctomycetota;Planctomycetes;Pirellulales;Pirellulaceae
OTU.3964	1	0	1	0	0	0	0	1	0	0	Bacteria;Acidobacteriota;Thermoanaerobaculia;Thermoanaerobaculales;Thermoanaerobaculaceae;Subgroup 10
OTU.4272	0	0	0	0	0	0	0	2	1	0	Bacteria;Acidobacteriota;Subgroup 22
OTU.3491	0	3	0	0	0	0	0	0	0	0	Bacteria
OTU.3576	0	0	1	0	0	2	0	0	0	0	Bacteria;Dependentiae;Babeliae;Babeliales
OTU.3590	0	0	0	2	0	1	0	0	0	0	Bacteria
OTU.3558	0	0	1	0	0	0	0	2	0	0	Bacteria;NB1-j
OTU.3817	0	0	0	1	0	0	1	0	0	0	Bacteria;Planctomycetota;Planctomycetes;Pirellulales;Pirellulaceae;Pir4 lineage
OTU.3796	0	0	0	2	0	0	0	0	0	0	Bacteria;Planctomycetota;Planctomycetes;Pirellulales;Pirellulaceae
OTU.3886	0	0	0	0	0	0	0	2	0	0	Bacteria;Proteobacteria;Gammaproteobacteria
OTU.4104	0	0	0	1	0	0	1	0	0	0	Bacteria;Acidobacteriota;Subgroup 22
OTU.3695	2	0	0	0	0	0	0	0	0	0	Bacteria;Bacteroidota;Ignavibacteria;Ignavibacteriales;PHOS-HE36
OTU.3805	0	0	0	2	0	0	0	0	0	0	Bacteria;Bdellovibrionota;Oligoflexia;0319-6G20
OTU.3922	0	0	0	0	0	0	0	0	2	0	Bacteria;Planctomycetota;OM190
OTU.3779	0	0	2	0	0	0	0	0	0	0	Bacteria;Acidobacteriota;Subgroup 22
OTU.3735	0	2	0	0	0	0	0	0	0	0	Bacteria;Planctomycetota;Planctomycetes;Pirellulales;Pirellulaceae
OTU.3745	0	1	0	0	0	0	0	0	1	0	Bacteria;Desulfobacterota;Desulfobacteria;Desulfobacterales
OTU.4196	0	0	0	0	0	2	0	0	0	0	Bacteria;Planctomycetota;Planctomycetes;Pirellulales;Pirellulaceae;Rhodopirellula
OTU.3828	0	0	0	0	2	0	0	0	0	0	Archaea;Crenarchaeota;Nitrososphaeria;Nitrosopumilales;Nitrosopumilaceae;Candidatus Nitrosopelagicus;uncultured archaeon
OTU.3788	0	0	0	2	0	0	0	0	0	0	Bacteria;Planctomycetota;Planctomycetes;Pirellulales;Pirellulaceae;Rhodopirellula
OTU.3776	0	0	2	0	0	0	0	0	0	0	Bacteria;Firmicutes;Bacilli;Bacillales;Bacillaceae;Bacillus;Bacillus cereus
OTU.3746	0	1	1	0	0	0	0	0	0	0	Bacteria;Proteobacteria;Gammaproteobacteria
OTU.3680	2	0	0	0	0	0	0	0	0	0	Bacteria;Planctomycetota;Phycisphaerae;Phycisphaerales;Phycisphaeraceae;Urania-1B-19 marine sediment group
OTU.3736	0	2	0	0	0	0	0	0	0	0	Bacteria;Bacteroidota;Bacteroidia;Cytophagales;Cyclobacteriaceae
OTU.3787	0	0	1	0	0	0	1	0	0	0	Bacteria;Planctomycetota;Planctomycetes;Pirellulales;Pirellulaceae
OTU.3711	1	0	0	0	0	1	0	0	0	0	Bacteria;Bacteroidota;Kryptonia;Kryptoniales;BSV26
OTU.3778	0	0	2	0	0	0	0	0	0	0	Bacteria;Chloroflexi;Anaerolineae;SBR1031
OTU.3842	0	0	0	0	1	0	0	0	1	0	Bacteria;Planctomycetota;Planctomycetes;Pirellulales;Pirellulaceae
OTU.4326	0	0	0	0	0	0	0	0	2	0	Bacteria;NB1-j
OTU.4070	0	0	1	1	0	0	0	0	0	0	Archaea;Crenarchaeota;Nitrososphaeria;Nitrosopumilales;Nitrosopumilaceae;uncultured archaeon;uncultured archaeon
OTU.3850	0	0	0	0	0	2	0	0	0	0	Bacteria;Planctomycetota;Planctomycetes;Pirellulales;Pirellulaceae
OTU.3879	0	0	0	0	0	0	1	1	0	0	Bacteria;Planctomycetota;Planctomycetes;Pirellulales;Pirellulaceae
OTU.4097	0	0	0	1	0	1	0	0	0	0	Bacteria;Planctomycetota;Phycisphaerae;Phycisphaerales;Phycisphaeraceae;Urania-1B-19 marine sediment group
OTU.3902	0	0	0	0	0	0	0	2	0	0	Bacteria;Verrucomicrobiota;Omnitrophia;Omnitrophales;Omnitrophaceae;Candidatus Omnitrophus
OTU.4009	0	2	0	0	0	0	0	0	0	0	Bacteria;Gemmatimonadota;BD2-11 terrestrial group
OTU.3706	1	0	0	0	1	0	0	0	0	0	Bacteria;Planctomycetota;Planctomycetes;Pirellulales;Pirellulaceae
OTU.3877	0	0	0	0	0	0	1	0	1	0	Bacteria;Planctomycetota;Planctomycetes;Pirellulales;Pirellulaceae
OTU.3769	0	0	2	0	0	0	0	0	0	0	Bacteria;Planctomycetota;OM190
OTU.3784	0	0	1	0	0	0	0	1	0	0	Bacteria;Acidobacteriota;Subgroup 22;uncultured bacterium;uncultured bacterium;uncultured bacterium;uncultured bacterium
OTU.3751	0	1	0	1	0	0	0	0	0	0	Bacteria;Proteobacteria;Alphaproteobacteria;Kiloniellales;Kiloniellaceae;uncultured
OTU.3768	0	0	2	0	0	0	0	0	0	0	Bacteria;Acidobacteriota;Subgroup 22
OTU.3814	0	0	0	1	0	1	0	0	0	0	Bacteria;Bacteroidota;Kryptonia;Kryptoniales;BSV26
OTU.3791	0	0	0	2	0	0	0	0	0	0	Bacteria;Proteobacteria;Gammaproteobacteria;Steroidobacterales;Woeseiaceae;Woeseia;uncultured bacterium
OTU.3724	0	2	0	0	0	0	0	0	0	0	Bacteria;Acidobacteriota;Subgroup 22
OTU.3812	0	0	0	1	0	1	0	0	0	0	Bacteria;Planctomycetota;Planctomycetes;Pirellulales;Pirellulaceae
OTU.3899	0	0	0	0	0	0	0	2	0	0	Bacteria;Actinobacteriota;Acidimicrobiia;Actinomarinales
OTU.3804	0	0	0	2	0	0	0	0	0	0	Bacteria;Planctomycetota;Phycisphaerae;Phycisphaerales;Phycisphaeraceae;Urania-1B-19 marine sediment group
OTU.4186	0	0	0	0	0	1	0	0	1	0	Bacteria;Acidobacteriota;Subgroup 22
OTU.4147	0	0	0	0	1	1	0	0	0	0	Bacteria;Planctomycetota;Planctomycetes;Pirellulales;Pirellulaceae
OTU.3909	0	0	0	0	0	0	0	0	2	0	Bacteria;Planctomycetota;Phycisphaerae;Phycisphaerales;Phycisphaeraceae;Urania-1B-19 marine sediment group
OTU.4292	0	0	0	0	0	0	0	2	0	0	Bacteria;Acidobacteriota;Vicinamibacteria;Vicinamibacterales
OTU.4008	0	2	0	0	0	0	0	0	0	0	Bacteria;Proteobacteria;Gammaproteobacteria
OTU.3761	0	0	2	0	0	0	0	0	0	0	Bacteria;Acidobacteriota;Vicinamibacteria;Vicinamibacterales
OTU.3799	0	0	0	2	0	0	0	0	0	0	Bacteria;Dependentiae;Babeliae;Babeliales
OTU.3946	1	0	0	0	0	0	0	1	0	0	Bacteria;Proteobacteria;Gammaproteobacteria
OTU.3801	0	0	0	2	0	0	0	0	0	0	Bacteria;Planctomycetota;Planctomycetes;Pirellulales;Pirellulaceae
OTU.3929	2	0	0	0	0	0	0	0	0	0	Bacteria;Proteobacteria;Gammaproteobacteria
OTU.3703	2	0	0	0	0	0	0	0	0	0	Bacteria;Firmicutes;Bacilli;Bacillales;Bacillaceae;Bacillus;Bacillus cereus
OTU.3781	0	0	1	0	0	0	0	0	1	0	Bacteria;Proteobacteria;Gammaproteobacteria
OTU.4187	0	0	0	0	0	1	0	1	0	0	Bacteria;Planctomycetota;Phycisphaerae;Phycisphaerales;Phycisphaeraceae;Urania-1B-19 marine sediment group
OTU.3978	1	0	0	0	0	0	0	0	0	0	Bacteria;Proteobacteria;Gammaproteobacteria
OTU.4045	0	1	0	0	0	0	0	0	0	0	Archaea;Crenarchaeota;Nitrososphaeria;Nitrosopumilales;Nitrosopumilaceae;uncultured archaeon;uncultured archaeon
OTU.4317	0	0	0	0	0	0	0	0	1	0	Bacteria;NB1-j
OTU.4322	0	0	0	0	0	0	0	0	1	0	Bacteria;Proteobacteria;Alphaproteobacteria;Rhodobacterales;Rhodobacteraceae;Nioella;uncultured marine microorganism
OTU.4176	0	0	0	0	1	0	0	0	0	0	Bacteria;Acidobacteriota;Subgroup 22
OTU.4058	0	0	1	0	0	0	0	0	0	0	Bacteria;Bacteroidota;Bacteroidia;Chitinophagales;Saprospiraceae
OTU.4182	0	0	0	0	0	1	0	0	0	0	Bacteria;NB1-j
OTU.4302	0	0	0	0	0	0	0	1	0	0	Bacteria;Planctomycetota;Planctomycetes;Pirellulales;Pirellulaceae
OTU.4260	0	0	0	0	0	0	1	0	0	0	Bacteria;Proteobacteria;Gammaproteobacteria
OTU.4051	0	1	0	0	0	0	0	0	0	0	Bacteria;Acidobacteriota;Subgroup 22
OTU.4039	0	1	0	0	0	0	0	0	0	0	Bacteria;Acidobacteriota;Subgroup 22
OTU.4371	0	0	0	0	0	0	0	0	0	1	Bacteria;Acidobacteriota;Subgroup 22
OTU.4259	0	0	0	0	0	0	1	0	0	0	Bacteria;Proteobacteria;Gammaproteobacteria
OTU.3969	1	0	0	0	0	0	0	0	0	0	Bacteria;Planctomycetota;Phycisphaerae;Phycisphaerales;Phycisphaeraceae;Urania-1B-19 marine sediment group
OTU.4021	0	1	0	0	0	0	0	0	0	0	Bacteria
OTU.4139	0	0	0	0	1	0	0	0	0	0	Bacteria;NB1-j
OTU.4127	0	0	0	1	0	0	0	0	0	0	Bacteria;NB1-j
OTU.3956	1	0	0	0	0	0	0	0	0	0	Bacteria;Proteobacteria;Gammaproteobacteria;Steroidobacterales;Woeseiaceae;Woeseia;uncultured bacterium
OTU.3939	1	0	0	0	0	0	0	0	0	0	Bacteria;Acidobacteriota;Thermoanaerobaculia;Thermoanaerobaculales;Thermoanaerobaculaceae;Subgroup 10
OTU.4119	0	0	0	1	0	0	0	0	0	0	Bacteria;Planctomycetota;Planctomycetes;Pirellulales;Pirellulaceae
OTU.4152	0	0	0	0	1	0	0	0	0	0	Bacteria;Bacteroidota;Bacteroidia;Cytophagales;Cyclobacteriaceae;uncultured
OTU.4166	0	0	0	0	1	0	0	0	0	0	Bacteria;Actinobacteriota;Acidimicrobiia;Actinomarinales
OTU.4110	0	0	0	1	0	0	0	0	0	0	Bacteria;Proteobacteria;Gammaproteobacteria
OTU.4359	0	0	0	0	0	0	0	0	1	0	Bacteria;Actinobacteriota;Acidimicrobiia;Actinomarinales
OTU.4231	0	0	0	0	0	0	1	0	0	0	Bacteria;Proteobacteria;Gammaproteobacteria
OTU.4184	0	0	0	0	0	1	0	0	0	0	Bacteria;Bacteroidota;Rhodothermia;Rhodothermales;Rhodothermaceae;uncultured
OTU.4084	0	0	1	0	0	0	0	0	0	0	Bacteria;Acidobacteriota;Subgroup 22
OTU.3977	1	0	0	0	0	0	0	0	0	0	Bacteria;Acidobacteriota;Subgroup 22
OTU.4056	0	0	1	0	0	0	0	0	0	0	Bacteria;Planctomycetota;Planctomycetes;Pirellulales;Pirellulaceae
OTU.4092	0	0	0	1	0	0	0	0	0	0	Bacteria;Planctomycetota;Phycisphaerae;Phycisphaerales;Phycisphaeraceae;Urania-1B-19 marine sediment group
OTU.4327	0	0	0	0	0	0	0	0	1	0	Bacteria;Acidobacteriota;Subgroup 22
OTU.4226	0	0	0	0	0	0	1	0	0	0	Bacteria;Proteobacteria;Gammaproteobacteria
OTU.4113	0	0	0	1	0	0	0	0	0	0	Bacteria;Bacteroidota;Bacteroidia;Flavobacteriales;Flavobacteriaceae
OTU.3938	1	0	0	0	0	0	0	0	0	0	Bacteria;Acidobacteriota;Subgroup 22
OTU.4086	0	0	1	0	0	0	0	0	0	0	Bacteria;Proteobacteria;Gammaproteobacteria
OTU.4101	0	0	0	1	0	0	0	0	0	0	Bacteria;Planctomycetota;Planctomycetes;Pirellulales;Pirellulaceae;Rubripirellula;uncultured planctomycete
OTU.4087	0	0	1	0	0	0	0	0	0	0	Bacteria;Planctomycetota;Planctomycetes;Pirellulales;Pirellulaceae;Blastopirellula
OTU.4149	0	0	0	0	1	0	0	0	0	0	Bacteria;Acidobacteriota;Subgroup 22
OTU.4351	0	0	0	0	0	0	0	0	1	0	Bacteria;Acidobacteriota;Subgroup 22
OTU.4228	0	0	0	0	0	0	1	0	0	0	Bacteria;NB1-j
OTU.4265	0	0	0	0	0	0	0	1	0	0	Bacteria;Acidobacteriota;Subgroup 22
OTU.3998	1	0	0	0	0	0	0	0	0	0	Bacteria;Bacteroidota;Kryptonia;Kryptoniales;BSV26;uncultured bacterium;uncultured bacterium
OTU.4050	0	1	0	0	0	0	0	0	0	0	Bacteria;Proteobacteria;Gammaproteobacteria
OTU.4234	0	0	0	0	0	0	1	0	0	0	Bacteria;Planctomycetota;Planctomycetes;Pirellulales;Pirellulaceae
OTU.4043	0	1	0	0	0	0	0	0	0	0	Bacteria;Proteobacteria;Gammaproteobacteria;B2M28;uncultured gamma proteobacterium;uncultured gamma proteobacterium;uncultured gamma proteobacterium
OTU.4006	0	1	0	0	0	0	0	0	0	0	Bacteria;Proteobacteria;Gammaproteobacteria
OTU.3947	1	0	0	0	0	0	0	0	0	0	Bacteria;Planctomycetota;Planctomycetes;Pirellulales;Pirellulaceae
OTU.4003	0	1	0	0	0	0	0	0	0	0	Bacteria;Bacteroidota;Bacteroidia;Flavobacteriales;Crocinitomicaceae
OTU.4333	0	0	0	0	0	0	0	0	1	0	Bacteria;Acidobacteriota;Subgroup 22
OTU.4011	0	1	0	0	0	0	0	0	0	0	Bacteria;NB1-j
OTU.4266	0	0	0	0	0	0	0	1	0	0	Bacteria;Gemmatimonadota;BD2-11 terrestrial group
OTU.3925	1	0	0	0	0	0	0	0	0	0	Bacteria;Planctomycetota;Planctomycetes;Pirellulales;Pirellulaceae;Rhodopirellula;uncultured bacterium
OTU.4242	0	0	0	0	0	0	1	0	0	0	Bacteria;Proteobacteria;Gammaproteobacteria
OTU.4362	0	0	0	0	0	0	0	0	1	0	Bacteria;Acidobacteriota;Subgroup 22
OTU.4203	0	0	0	0	0	1	0	0	0	0	Bacteria;NB1-j
OTU.4168	0	0	0	0	1	0	0	0	0	0	Bacteria;Planctomycetota;OM190
OTU.4307	0	0	0	0	0	0	0	1	0	0	Bacteria;Proteobacteria;Gammaproteobacteria
OTU.4112	0	0	0	1	0	0	0	0	0	0	Bacteria;Planctomycetota;Planctomycetes;Pirellulales;Pirellulaceae
OTU.3959	1	0	0	0	0	0	0	0	0	0	Bacteria;Gemmatimonadota;BD2-11 terrestrial group
OTU.4111	0	0	0	1	0	0	0	0	0	0	Archaea;Crenarchaeota;Nitrososphaeria;Nitrosopumilales;Nitrosopumilaceae
OTU.4005	0	1	0	0	0	0	0	0	0	0	Bacteria;Planctomycetota;Planctomycetes;Pirellulales;Pirellulaceae;Rhodopirellula
OTU.3958	1	0	0	0	0	0	0	0	0	0	Bacteria;Gemmatimonadota;PAUC43f marine benthic group
OTU.4363	0	0	0	0	0	0	0	0	1	0	Bacteria;Planctomycetota;Planctomycetes;Pirellulales;Pirellulaceae
OTU.4107	0	0	0	1	0	0	0	0	0	0	Bacteria;Planctomycetota;Phycisphaerae;Phycisphaerales;Phycisphaeraceae;Urania-1B-19 marine sediment group
OTU.3974	1	0	0	0	0	0	0	0	0	0	Bacteria;Planctomycetota;Planctomycetes;Pirellulales;Pirellulaceae;Blastopirellula
OTU.4319	0	0	0	0	0	0	0	0	1	0	Bacteria;NB1-j
OTU.4293	0	0	0	0	0	0	0	1	0	0	Bacteria;Planctomycetota;Planctomycetes;Pirellulales;Pirellulaceae
OTU.3979	1	0	0	0	0	0	0	0	0	0	Bacteria;Proteobacteria;Gammaproteobacteria
OTU.4268	0	0	0	0	0	0	0	1	0	0	Bacteria;Acidobacteriota;Subgroup 22
OTU.4126	0	0	0	1	0	0	0	0	0	0	Bacteria;Planctomycetota;OM190
OTU.4222	0	0	0	0	0	1	0	0	0	0	Bacteria;Planctomycetota;Planctomycetes;Pirellulales;Pirellulaceae
OTU.4262	0	0	0	0	0	0	1	0	0	0	Bacteria;Planctomycetota;Planctomycetes;Pirellulales;Pirellulaceae
OTU.4160	0	0	0	0	1	0	0	0	0	0	Bacteria;Planctomycetota;OM190
OTU.4325	0	0	0	0	0	0	0	0	1	0	Bacteria;Acidobacteriota;Thermoanaerobaculia;Thermoanaerobaculales;Thermoanaerobaculaceae;Subgroup 10
OTU.4336	0	0	0	0	0	0	0	0	1	0	Bacteria;Nitrospirota;Nitrospiria;Nitrospirales;Nitrospiraceae;Nitrospira;uncultured bacterium
OTU.4063	0	0	1	0	0	0	0	0	0	0	Bacteria;Acidobacteriota;Subgroup 22
OTU.3984	1	0	0	0	0	0	0	0	0	0	Bacteria;Acidobacteriota;Vicinamibacteria;Vicinamibacterales;uncultured
OTU.4332	0	0	0	0	0	0	0	0	1	0	Bacteria;Planctomycetota;Planctomycetes;Pirellulales;Pirellulaceae
OTU.4115	0	0	0	1	0	0	0	0	0	0	Bacteria;Acidobacteriota;Vicinamibacteria;Vicinamibacterales
OTU.4128	0	0	0	1	0	0	0	0	0	0	Bacteria;Planctomycetota;OM190
OTU.4057	0	0	1	0	0	0	0	0	0	0	Bacteria;Proteobacteria;Alphaproteobacteria;Rhodobacterales;Rhodobacteraceae
OTU.3963	1	0	0	0	0	0	0	0	0	0	Bacteria;Proteobacteria;Gammaproteobacteria
OTU.4344	0	0	0	0	0	0	0	0	1	0	Bacteria;Planctomycetota;Planctomycetes;Pirellulales;Pirellulaceae
OTU.4275	0	0	0	0	0	0	0	1	0	0	Bacteria;Acidobacteriota;Thermoanaerobaculia;Thermoanaerobaculales;Thermoanaerobaculaceae;Subgroup 10;uncultured bacterium
OTU.4089	0	0	1	0	0	0	0	0	0	0	Bacteria;Planctomycetota;Phycisphaerae;Phycisphaerales;Phycisphaeraceae;Urania-1B-19 marine sediment group
OTU.4170	0	0	0	0	1	0	0	0	0	0	Bacteria;Planctomycetota;Planctomycetes;Pirellulales;Pirellulaceae

## Sheet: ASV
taxon	ColS0	CsN0	CsN2	CsN4	NN35	NN5	SilS5	SiuS0	SiuS2	SiuS4
ASV.1	22	15	32	6	4	1	10	41	3	0
ASV.2	17	29	16	2	0	1	4	48	13	0
ASV.3	20	18	29	4	0	1	3	45	9	0
ASV.4	11	25	21	2	0	1	1	46	13	0
ASV.5	19	19	18	1	1	1	6	35	13	2
ASV.6	14	18	19	2	0	0	1	42	15	0
ASV.7	22	14	28	3	0	0	3	30	10	0
ASV.8	11	16	19	1	1	1	4	39	12	0
ASV.9	19	18	19	0	0	0	8	26	9	0
ASV.10	7	0	0	5	26	21	0	12	22	0
ASV.11	16	14	14	1	1	0	2	28	12	0
ASV.12	9	15	20	6	1	0	3	21	5	0
ASV.13	14	6	14	2	1	0	0	29	10	1
ASV.14	10	4	0	8	7	16	0	19	10	0
ASV.15	6	15	23	1	4	0	6	15	3	0
ASV.16	7	20	16	0	4	1	3	18	3	0
ASV.17	5	9	8	30	6	7	1	1	5	0
ASV.18	19	8	12	1	4	3	0	17	7	0
ASV.19	20	9	12	2	0	0	0	15	7	0
ASV.20	7	0	0	2	10	35	0	4	6	0
ASV.21	7	13	6	1	0	1	2	23	11	0
ASV.22	2	8	8	7	6	9	2	17	3	0
ASV.23	12	8	1	4	4	11	1	10	10	0
ASV.24	1	11	17	2	1	0	11	13	2	0
ASV.25	0	16	11	3	0	0	14	10	3	1
ASV.26	11	10	13	0	1	0	1	14	7	0
ASV.27	9	6	14	0	0	0	0	21	7	0
ASV.28	1	11	12	0	0	4	13	9	5	0
ASV.29	14	5	9	0	0	0	0	22	2	2
ASV.30	8	8	11	6	0	1	0	16	4	0
ASV.31	2	8	11	2	1	0	11	17	2	0
ASV.32	0	18	10	1	0	0	11	12	1	0
ASV.33	11	10	6	1	1	2	0	13	6	1
ASV.34	10	11	9	0	4	1	4	6	5	0
ASV.35	4	6	7	0	0	0	0	25	8	0
ASV.36	3	17	6	2	0	0	0	15	7	0
ASV.37	2	10	7	1	0	2	0	23	5	0
ASV.38	9	9	8	1	0	2	1	10	9	0
ASV.39	5	11	5	5	2	6	2	9	4	0
ASV.40	2	1	9	0	0	0	22	12	3	0
ASV.41	1	7	8	1	2	1	4	17	8	0
ASV.42	0	15	12	1	0	0	5	14	2	0
ASV.43	6	13	17	0	0	0	5	5	2	0
ASV.44	3	0	0	5	10	12	0	9	9	0
ASV.45	3	1	1	5	7	13	0	14	4	0
ASV.46	0	11	2	1	4	3	4	16	7	0
ASV.47	0	7	17	3	1	4	9	6	1	0
ASV.48	4	7	5	3	1	7	3	12	5	0
ASV.49	2	16	9	1	2	2	1	9	5	0
ASV.50	1	0	0	1	0	44	0	0	0	0
ASV.51	1	2	9	5	3	6	6	10	3	1
ASV.52	1	12	11	3	1	1	8	8	1	0
ASV.53	1	0	0	1	6	29	0	4	5	0
ASV.54	0	13	11	3	0	3	0	11	3	2
ASV.55	0	4	5	0	0	0	32	4	1	0
ASV.56	0	1	4	18	2	4	0	6	11	0
ASV.57	0	0	0	0	0	0	44	1	1	0
ASV.58	4	8	8	1	0	0	0	14	10	0
ASV.59	2	2	4	0	1	5	11	17	3	0
ASV.60	1	5	27	0	0	0	9	3	0	0
ASV.61	1	12	12	7	0	2	0	4	7	0
ASV.62	0	10	3	12	9	6	0	3	0	2
ASV.63	7	4	9	3	2	4	5	10	0	0
ASV.64	2	10	5	0	0	0	0	21	6	0
ASV.66	2	6	10	0	0	1	11	10	4	0
ASV.67	1	11	8	6	0	5	1	6	6	0
ASV.68	0	10	11	4	4	9	1	2	3	0
ASV.69	0	0	0	4	2	27	0	3	8	0
ASV.70	0	0	0	4	14	16	0	2	6	2
ASV.71	8	6	10	0	0	0	1	13	5	0
ASV.72	8	5	2	3	3	9	1	8	4	0
ASV.73	3	9	17	0	0	0	4	8	2	0
ASV.75	2	7	8	1	0	0	1	15	9	0
ASV.76	1	7	9	7	3	2	1	11	2	0
ASV.77	1	5	1	10	9	7	0	4	3	3
ASV.78	1	17	5	0	1	4	0	14	1	0
ASV.79	1	6	14	0	0	0	3	13	5	1
ASV.80	0	9	7	1	0	2	3	15	6	0
ASV.81	3	3	6	4	3	5	1	10	7	0
ASV.82	3	12	3	3	0	1	0	18	2	0
ASV.83	2	9	13	0	0	0	9	7	2	0
ASV.84	1	11	5	3	4	1	0	15	2	0
ASV.85	1	9	8	4	0	3	6	8	3	0
ASV.86	0	28	3	0	0	0	9	2	0	0
ASV.87	0	11	10	0	0	0	11	4	6	0
ASV.88	0	8	7	3	3	0	0	15	6	0
ASV.89	0	7	13	1	0	0	2	17	2	0
ASV.90	0	0	0	0	0	0	38	4	0	0
ASV.91	9	7	3	6	4	3	0	5	4	0
ASV.92	4	1	10	0	0	0	21	4	1	0
ASV.93	3	1	5	2	1	1	6	19	3	0
ASV.94	3	1	14	1	2	2	8	9	1	0
ASV.95	2	2	12	0	0	0	18	5	2	0
ASV.96	2	13	11	1	1	0	0	11	2	0
ASV.97	2	7	9	0	0	0	2	18	3	0
ASV.98	1	10	12	3	0	2	6	6	1	0
ASV.99	0	11	7	0	0	1	3	13	6	0
ASV.100	0	8	11	2	1	0	6	12	1	0
ASV.101	0	0	2	2	0	0	0	15	22	0
ASV.102	0	0	0	5	5	14	0	5	10	2
ASV.103	14	7	2	4	1	0	1	6	3	2
ASV.104	12	0	3	0	0	0	0	19	6	0
ASV.105	8	4	4	0	0	7	8	4	5	0
ASV.106	7	9	2	0	1	13	0	5	3	0
ASV.107	5	4	16	0	0	1	4	6	4	0
ASV.108	2	4	4	3	1	2	0	16	6	2
ASV.109	1	1	7	0	0	0	28	3	0	0
ASV.110	1	1	1	3	4	13	0	3	14	0
ASV.111	8	6	5	0	2	8	1	8	1	0
ASV.112	7	2	2	1	2	21	0	1	2	1
ASV.113	7	8	2	0	0	0	15	5	2	0
ASV.114	6	9	4	0	3	2	0	11	4	0
ASV.115	5	7	9	2	1	7	0	6	2	0
ASV.116	4	13	1	0	0	0	0	14	7	0
ASV.117	4	8	13	5	0	0	1	6	0	2
ASV.118	4	2	5	0	0	4	0	16	7	1
ASV.119	3	6	3	7	4	1	0	9	5	1
ASV.120	2	16	2	2	0	2	3	8	3	1
ASV.121	2	6	8	1	1	0	5	9	7	0
ASV.122	2	4	10	1	0	3	3	14	2	0
ASV.123	1	10	10	3	2	0	3	6	4	0
ASV.124	1	5	13	1	0	0	7	8	4	0
ASV.125	1	7	3	0	2	3	0	20	3	0
ASV.126	0	3	24	0	0	0	7	4	1	0
ASV.127	0	1	23	1	0	0	7	6	1	0
ASV.128	0	1	6	1	0	1	5	21	4	0
ASV.129	13	8	0	1	4	2	0	7	3	0
ASV.130	13	3	3	0	0	0	0	19	0	0
ASV.131	8	2	3	0	0	0	4	17	4	0
ASV.132	5	8	4	0	0	0	0	16	5	0
ASV.133	4	14	4	1	1	4	0	9	1	0
ASV.134	3	14	11	0	0	0	0	4	5	1
ASV.135	2	5	17	0	1	0	2	8	3	0
ASV.136	2	16	5	2	0	2	0	8	3	0
ASV.137	2	3	3	2	4	4	0	10	7	3
ASV.138	2	5	5	1	4	12	1	4	4	0
ASV.139	2	0	0	1	3	9	0	11	8	4
ASV.140	1	10	10	3	1	0	2	8	3	0
ASV.141	1	0	0	8	6	10	0	5	8	0
ASV.142	1	6	15	1	0	0	4	7	4	0
ASV.143	0	11	5	3	2	3	0	10	4	0
ASV.144	0	10	18	1	0	0	1	7	1	0
ASV.145	12	3	3	2	0	2	6	8	1	0
ASV.146	6	10	9	1	0	0	4	5	2	0
ASV.147	5	8	6	3	0	0	0	10	5	0
ASV.148	4	10	3	0	1	7	0	9	1	2
ASV.149	3	16	5	1	0	0	0	8	4	0
ASV.150	3	12	11	0	0	0	6	4	1	0
ASV.151	3	6	9	3	2	1	5	5	3	0
ASV.152	2	4	13	3	1	0	2	10	1	1
ASV.153	2	1	2	1	4	11	4	9	2	1
ASV.154	0	3	2	3	7	14	0	6	2	0
ASV.155	0	0	0	4	9	15	0	3	6	0
ASV.156	0	0	0	0	8	27	0	0	2	0
ASV.157	11	6	7	0	1	0	2	6	3	0
ASV.158	8	11	6	0	0	0	0	9	2	0
ASV.159	7	1	5	4	3	0	4	10	2	0
ASV.160	6	5	4	11	2	1	1	3	2	1
ASV.161	4	6	6	2	3	6	0	2	7	0
ASV.162	3	13	6	0	1	0	6	7	0	0
ASV.163	2	7	5	3	0	1	0	14	3	1
ASV.164	2	3	5	4	3	10	0	6	2	1
ASV.165	2	4	6	0	0	2	0	18	4	0
ASV.166	2	12	5	1	1	4	0	8	3	0
ASV.167	1	11	7	1	0	0	2	11	3	0
ASV.168	1	9	13	0	0	0	3	8	2	0
ASV.169	1	8	3	3	1	3	0	13	4	0
ASV.170	1	12	10	1	0	1	2	7	1	1
ASV.171	0	18	2	0	1	0	0	12	3	0
ASV.172	0	18	7	1	0	0	8	1	0	1
ASV.173	0	13	15	0	0	0	2	5	1	0
ASV.174	0	7	12	5	1	2	0	6	1	2
ASV.175	0	7	16	0	0	0	5	7	1	0
ASV.176	7	3	3	0	0	0	1	17	4	0
ASV.177	5	4	4	2	0	0	0	9	11	0
ASV.178	5	6	8	1	0	3	5	5	2	0
ASV.179	4	5	5	0	0	1	6	10	4	0
ASV.180	4	3	2	0	3	8	1	11	3	0
ASV.181	4	2	7	0	0	1	1	17	3	0
ASV.182	2	7	5	5	0	1	0	13	2	0
ASV.183	2	9	6	0	1	0	6	9	0	2
ASV.184	2	14	8	0	1	0	2	8	0	0
ASV.185	1	2	1	3	6	12	0	3	7	0
ASV.186	1	5	15	0	0	0	5	5	4	0
ASV.187	1	6	4	4	0	0	9	8	1	2
ASV.188	0	11	7	4	3	1	0	6	3	0
ASV.189	0	8	6	1	3	8	3	6	0	0
ASV.190	0	6	7	4	1	3	6	5	3	0
ASV.191	0	6	10	0	0	1	6	9	2	1
ASV.192	0	5	7	4	2	4	3	5	5	0
ASV.193	0	4	3	8	0	0	14	3	3	0
ASV.194	0	2	0	6	10	10	0	3	4	0
ASV.195	0	2	3	5	2	7	1	7	8	0
ASV.196	0	1	0	0	17	16	1	0	0	0
ASV.197	0	0	0	5	6	17	0	4	3	0
ASV.198	0	0	0	4	2	25	0	3	1	0
ASV.199	16	5	2	3	0	1	0	4	3	0
ASV.200	9	2	3	0	2	8	0	6	4	0
ASV.201	4	11	3	2	0	0	0	8	6	0
ASV.202	4	12	5	2	0	0	6	2	3	0
ASV.203	4	0	0	4	1	6	0	10	9	0
ASV.204	4	6	7	1	1	0	0	8	7	0
ASV.205	3	6	5	0	0	0	2	15	3	0
ASV.206	2	9	10	1	0	0	0	10	2	0
ASV.207	2	6	1	0	0	0	0	23	2	0
ASV.208	2	7	10	1	1	2	2	7	2	0
ASV.209	2	6	10	0	0	0	3	10	3	0
ASV.210	1	9	7	0	0	0	0	10	7	0
ASV.211	1	0	0	0	4	22	0	2	4	1
ASV.212	0	10	8	1	0	0	3	9	2	1
ASV.213	0	9	14	3	0	0	5	3	0	0
ASV.214	0	8	10	2	0	0	2	9	3	0
ASV.215	0	7	4	2	0	0	7	13	0	1
ASV.216	10	1	1	0	0	0	1	12	8	0
ASV.217	4	10	8	1	0	1	0	7	2	0
ASV.218	4	3	2	8	9	6	0	1	0	0
ASV.219	4	8	8	0	1	0	4	5	3	0
ASV.220	4	12	8	0	1	1	4	3	0	0
ASV.221	3	4	3	1	4	18	0	0	0	0
ASV.222	3	9	6	1	1	4	0	5	4	0
ASV.223	3	7	10	4	0	5	1	2	0	1
ASV.224	3	4	6	1	0	1	1	13	4	0
ASV.225	2	3	7	3	0	0	0	13	5	0
ASV.226	2	3	3	0	0	0	9	12	4	0
ASV.227	2	7	6	2	1	4	3	6	1	1
ASV.228	2	6	1	1	4	9	1	3	6	0
ASV.229	2	2	3	2	6	15	0	2	1	0
ASV.230	2	0	6	0	0	0	4	19	2	0
ASV.231	2	1	5	0	0	0	19	5	1	0
ASV.232	2	8	7	0	1	0	3	8	4	0
ASV.233	2	2	0	0	0	0	28	1	0	0
ASV.234	2	6	4	2	0	2	8	5	3	1
ASV.235	1	7	6	6	3	2	2	5	1	0
ASV.236	1	7	6	4	0	1	1	7	6	0
ASV.237	0	8	6	2	2	0	6	7	2	0
ASV.238	0	6	14	1	0	1	3	5	3	0
ASV.239	0	2	16	0	0	0	10	3	2	0
ASV.240	0	1	1	2	5	11	1	4	8	0
ASV.241	0	0	0	2	6	19	0	2	3	1
ASV.242	0	0	0	0	5	27	0	0	1	0
ASV.243	11	2	4	0	0	1	0	12	2	0
ASV.244	4	4	4	1	1	0	5	9	4	0
ASV.245	4	8	3	0	2	0	0	12	3	0
ASV.246	4	10	2	1	0	1	3	8	3	0
ASV.247	3	9	2	0	2	0	0	9	6	1
ASV.248	3	4	5	4	0	2	2	10	2	0
ASV.249	2	3	5	0	3	16	1	2	0	0
ASV.250	2	6	13	0	0	0	1	7	3	0
ASV.251	2	5	3	2	2	5	0	7	6	0
ASV.252	2	6	9	4	0	2	0	7	2	0
ASV.253	1	7	13	1	0	0	3	7	0	0
ASV.254	1	3	10	1	0	0	1	11	5	0
ASV.255	1	15	2	0	0	1	0	8	4	1
ASV.256	1	3	0	0	1	19	0	6	2	0
ASV.257	1	3	8	0	0	0	1	15	4	0
ASV.258	1	10	12	1	0	0	0	5	3	0
ASV.259	1	0	0	9	5	12	0	2	3	0
ASV.260	1	0	0	1	2	11	0	14	3	0
ASV.261	1	3	25	0	0	0	1	2	0	0
ASV.262	1	5	8	2	0	0	2	11	3	0
ASV.263	1	14	1	0	0	0	0	11	5	0
ASV.264	1	3	5	3	0	0	13	5	2	0
ASV.265	0	13	14	2	0	0	0	3	0	0
ASV.266	0	10	5	3	0	2	2	9	1	0
ASV.267	0	9	7	0	1	2	5	7	1	0
ASV.268	0	6	16	1	0	0	1	6	1	1
ASV.269	0	5	9	6	0	0	2	7	3	0
ASV.270	0	5	8	4	0	3	2	8	2	0
ASV.271	0	4	0	2	3	4	2	13	4	0
ASV.272	0	1	1	8	6	6	0	3	4	3
ASV.274	0	0	0	0	0	17	0	5	9	1
ASV.275	15	2	5	1	3	0	0	3	2	0
ASV.276	7	5	7	5	0	0	1	4	2	0
ASV.277	6	4	4	3	0	2	0	10	2	0
ASV.278	5	5	6	0	0	1	0	12	2	0
ASV.279	4	8	6	4	0	0	0	7	2	0
ASV.280	4	5	6	0	0	0	5	10	1	0
ASV.281	4	6	0	0	0	0	0	17	4	0
ASV.282	3	2	15	1	0	0	8	2	0	0
ASV.283	3	6	8	1	0	0	2	6	4	1
ASV.284	3	4	8	1	0	0	4	9	2	0
ASV.285	2	5	5	0	1	2	2	12	2	0
ASV.286	2	5	3	1	3	14	0	1	2	0
ASV.287	2	3	4	4	2	7	1	4	3	1
ASV.288	2	11	8	3	0	0	0	3	4	0
ASV.289	2	4	14	0	0	0	5	5	1	0
ASV.290	2	7	4	3	5	6	0	4	0	0
ASV.291	2	4	3	0	0	1	9	10	2	0
ASV.292	2	10	4	1	4	1	2	4	3	0
ASV.293	1	3	5	13	1	6	0	1	1	0
ASV.294	1	0	4	2	6	7	0	7	3	1
ASV.295	0	13	5	1	1	0	0	10	1	0
ASV.296	0	10	4	2	3	4	4	2	2	0
ASV.297	0	10	4	2	1	1	1	8	4	0
ASV.298	0	7	6	2	0	0	3	10	3	0
ASV.299	0	6	4	8	6	5	1	1	0	0
ASV.300	0	2	6	0	0	0	8	7	8	0
ASV.301	0	2	7	0	1	1	2	12	5	1
ASV.302	27	0	0	0	0	0	0	2	1	0
ASV.303	11	9	3	0	0	0	0	6	1	0
ASV.304	11	6	4	0	0	0	0	7	2	0
ASV.305	10	7	5	0	0	0	0	5	3	0
ASV.306	8	6	10	0	0	0	0	3	3	0
ASV.307	6	3	3	1	3	2	0	9	3	0
ASV.308	5	9	3	3	1	1	0	4	4	0
ASV.309	5	2	0	5	0	0	1	12	5	0
ASV.310	5	6	3	1	1	2	0	7	5	0
ASV.311	5	4	2	0	1	0	0	13	5	0
ASV.312	4	8	5	0	0	0	6	5	1	1
ASV.313	4	8	9	1	0	0	4	3	1	0
ASV.314	4	6	6	2	1	0	0	10	1	0
ASV.315	4	6	9	0	0	0	1	8	2	0
ASV.316	4	5	1	4	3	9	0	3	1	0
ASV.317	3	3	1	0	3	10	3	5	2	0
ASV.318	3	4	4	2	0	5	0	7	5	0
ASV.319	3	3	8	0	0	0	0	14	2	0
ASV.320	3	12	6	1	0	1	0	7	0	0
ASV.321	2	5	7	0	0	0	6	8	2	0
ASV.322	2	3	4	0	0	0	0	16	5	0
ASV.323	2	3	8	2	0	0	5	9	1	0
ASV.324	1	6	13	1	1	3	2	3	0	0
ASV.325	1	11	10	0	0	0	3	4	1	0
ASV.326	1	7	10	2	0	0	1	9	0	0
ASV.327	1	4	2	0	0	0	0	20	3	0
ASV.328	1	8	5	1	1	0	8	5	1	0
ASV.329	1	5	7	0	2	1	0	8	6	0
ASV.330	1	7	9	2	0	0	0	7	3	1
ASV.331	1	8	5	2	0	1	1	12	0	0
ASV.332	1	2	2	7	3	10	0	2	0	3
ASV.333	1	5	4	0	0	0	3	14	3	0
ASV.334	0	13	2	2	0	2	0	9	2	0
ASV.335	0	11	5	3	0	2	3	5	1	0
ASV.336	0	8	12	0	0	0	4	6	0	0
ASV.337	0	8	6	0	0	0	1	10	5	0
ASV.338	0	7	4	0	0	0	4	14	1	0
ASV.339	0	7	10	0	1	1	3	4	4	0
ASV.340	0	5	6	3	2	0	2	9	3	0
ASV.341	0	4	15	1	0	0	2	8	0	0
ASV.342	0	3	4	0	0	0	2	16	5	0
ASV.343	0	1	1	0	9	19	0	0	0	0
ASV.344	0	0	1	1	4	14	0	3	3	4
ASV.345	0	0	0	5	3	17	0	3	2	0
ASV.347	0	0	0	0	9	15	0	0	4	2
ASV.348	0	0	0	0	0	0	27	3	0	0
ASV.349	17	0	3	0	0	0	0	7	2	0
ASV.350	13	3	0	0	1	1	0	9	2	0
ASV.351	11	1	2	0	2	3	3	4	3	0
ASV.352	10	7	3	1	0	0	0	6	2	0
ASV.353	8	1	6	0	0	0	1	11	2	0
ASV.354	8	1	7	0	0	0	2	9	2	0
ASV.355	6	9	2	0	1	2	0	7	2	0
ASV.356	6	4	13	0	0	0	0	5	1	0
ASV.357	5	3	2	0	0	0	0	16	3	0
ASV.358	5	6	3	1	0	0	1	9	4	0
ASV.359	4	4	2	0	0	0	0	12	7	0
ASV.360	4	8	2	1	2	3	0	7	2	0
ASV.361	3	5	0	0	1	6	5	8	1	0
ASV.362	3	11	5	1	2	0	3	4	0	0
ASV.363	3	7	4	4	3	4	0	4	0	0
ASV.364	2	8	6	1	0	0	2	9	1	0
ASV.365	2	14	3	0	1	0	0	6	3	0
ASV.366	2	3	11	0	2	0	1	7	3	0
ASV.367	2	3	4	0	7	5	2	5	1	0
ASV.368	2	3	5	2	2	2	3	6	4	0
ASV.369	1	7	6	2	2	1	4	4	2	0
ASV.370	1	0	0	0	0	2	0	8	18	0
ASV.371	1	4	4	1	2	4	0	11	2	0
ASV.372	1	8	6	1	0	0	3	10	0	0
ASV.373	1	8	7	2	0	6	1	3	0	1
ASV.374	1	11	1	5	3	2	1	5	0	0
ASV.375	1	9	13	0	0	0	2	2	2	0
ASV.376	0	13	4	1	0	1	0	9	1	0
ASV.377	0	5	6	2	0	0	5	11	0	0
ASV.378	0	4	13	4	0	3	3	1	1	0
ASV.379	0	3	17	0	0	0	7	1	1	0
ASV.380	0	2	0	5	2	20	0	0	0	0
ASV.381	0	2	12	0	0	0	0	12	3	0
ASV.382	0	1	1	0	5	14	0	4	4	0
ASV.383	0	1	0	0	0	0	25	3	0	0
ASV.384	0	0	0	1	0	20	0	2	6	0
ASV.385	0	0	0	0	0	0	29	0	0	0
ASV.386	0	0	0	0	0	0	27	1	1	0
ASV.387	17	0	0	0	2	7	2	0	0	0
ASV.388	10	5	2	0	0	0	0	4	7	0
ASV.389	10	6	2	0	0	0	0	9	1	0
ASV.390	9	1	0	0	0	0	0	9	9	0
ASV.391	7	7	3	1	0	2	3	5	0	0
ASV.392	6	8	10	1	0	0	0	3	0	0
ASV.393	6	7	3	0	1	0	0	7	4	0
ASV.394	5	4	9	2	1	0	0	6	1	0
ASV.395	5	5	2	2	0	0	5	8	1	0
ASV.396	4	2	1	0	0	0	0	13	8	0
ASV.397	3	2	1	1	0	8	0	11	2	0
ASV.398	3	5	6	0	1	4	2	4	3	0
ASV.399	3	7	4	0	0	0	2	9	3	0
ASV.400	3	5	8	0	0	0	0	9	3	0
ASV.401	3	3	2	0	0	0	0	17	3	0
ASV.402	3	5	3	0	3	1	4	5	4	0
ASV.403	3	3	4	4	4	8	0	0	2	0
ASV.404	2	7	4	0	0	3	1	10	1	0
ASV.405	2	6	8	2	0	0	4	5	1	0
ASV.406	1	1	1	8	1	8	0	4	4	0
ASV.407	1	12	3	2	1	0	1	8	0	0
ASV.408	1	1	1	3	3	4	4	7	4	0
ASV.409	1	8	3	1	2	4	1	2	6	0
ASV.410	1	11	7	0	0	0	0	7	2	0
ASV.411	1	14	1	0	1	1	0	7	3	0
ASV.412	0	13	9	2	1	1	0	2	0	0
ASV.413	0	10	9	2	0	0	2	5	0	0
ASV.414	0	10	7	3	0	0	0	6	2	0
ASV.415	0	9	5	0	0	0	0	12	2	0
ASV.416	0	9	10	0	0	0	9	0	0	0
ASV.417	0	9	7	3	0	0	6	1	2	0
ASV.418	0	7	2	4	3	2	1	3	5	1
ASV.419	0	6	11	0	0	0	11	0	0	0
ASV.420	0	6	12	0	0	0	10	0	0	0
ASV.421	0	5	6	4	0	0	3	6	4	0
ASV.422	0	4	13	0	0	0	10	1	0	0
ASV.423	0	4	11	0	0	1	3	4	5	0
ASV.424	0	2	0	0	6	13	0	4	3	0
ASV.425	0	2	10	0	0	0	12	4	0	0
ASV.426	0	1	0	0	0	0	23	3	1	0
ASV.427	0	0	2	1	9	14	2	0	0	0
ASV.428	0	0	1	0	0	0	24	2	1	0
ASV.429	0	0	0	2	3	9	0	7	6	1
ASV.430	0	0	0	0	0	0	28	0	0	0
ASV.431	0	0	0	0	0	0	28	0	0	0
ASV.432	14	0	0	0	2	10	0	1	0	0
ASV.433	11	3	1	2	0	0	5	3	2	0
ASV.434	6	8	6	1	0	0	0	3	3	0
ASV.435	6	7	4	0	0	0	0	7	3	0
ASV.436	5	6	4	3	1	1	0	3	4	0
ASV.437	5	1	7	1	0	4	0	5	3	1
ASV.438	5	3	4	2	1	1	1	9	1	0
ASV.439	4	1	4	1	0	5	0	9	1	2
ASV.440	4	5	4	2	0	1	4	3	4	0
ASV.441	4	3	2	0	1	2	0	9	6	0
ASV.442	4	4	8	1	0	0	1	8	1	0
ASV.443	4	3	8	2	1	1	2	3	1	2
ASV.444	4	8	2	0	0	0	0	8	5	0
ASV.445	3	3	3	1	1	4	2	6	4	0
ASV.446	3	3	9	1	0	0	4	3	4	0
ASV.447	3	1	2	5	3	7	1	2	3	0
ASV.448	3	4	11	0	0	0	1	5	3	0
ASV.449	3	5	10	0	0	0	0	7	2	0
ASV.450	2	6	5	1	0	0	1	8	4	0
ASV.451	2	2	3	4	1	2	6	3	3	1
ASV.452	2	4	8	0	0	0	5	7	1	0
ASV.453	2	4	8	0	0	0	0	8	5	0
ASV.454	2	5	3	0	0	0	0	10	7	0
ASV.455	2	9	10	0	0	0	2	4	0	0
ASV.456	2	8	15	0	0	0	0	2	0	0
ASV.457	2	11	1	0	0	0	0	9	4	0
ASV.458	2	10	3	0	0	0	0	8	4	0
ASV.459	1	2	1	2	8	7	0	3	3	0
ASV.460	1	6	11	0	0	0	5	2	2	0
ASV.461	1	6	6	0	0	0	0	11	3	0
ASV.462	1	5	9	1	0	0	4	5	2	0
ASV.463	1	4	1	2	0	1	8	10	0	0
ASV.464	1	7	4	3	1	0	1	8	2	0
ASV.465	0	9	4	0	0	0	0	8	6	0
ASV.466	0	8	6	0	2	2	7	2	0	0
ASV.467	0	8	0	2	4	6	0	6	0	1
ASV.468	0	7	12	0	0	0	0	3	4	1
ASV.469	0	6	5	1	2	4	1	7	1	0
ASV.470	0	5	8	2	0	4	2	3	3	0
ASV.471	0	4	7	0	0	0	9	5	2	0
ASV.472	0	4	10	1	2	0	8	0	1	1
ASV.473	0	4	8	0	0	0	4	10	1	0
ASV.474	0	4	3	1	1	1	4	10	3	0
ASV.475	0	3	15	0	0	0	9	0	0	0
ASV.476	0	3	0	4	7	7	0	2	4	0
ASV.477	0	3	7	1	1	1	0	11	3	0
ASV.478	0	3	9	11	0	1	0	1	2	0
ASV.479	0	2	6	0	0	1	1	12	4	1
ASV.480	0	2	15	0	0	0	4	4	2	0
ASV.481	0	0	2	0	0	0	20	4	1	0
ASV.482	0	0	1	17	0	0	7	2	0	0
ASV.483	0	0	0	2	6	15	0	2	2	0
ASV.484	0	0	0	0	1	12	0	4	10	0
ASV.485	15	2	2	0	1	3	1	2	0	0
ASV.486	8	3	1	2	0	0	0	8	4	0
ASV.487	8	3	2	1	1	0	1	9	1	0
ASV.488	6	5	4	2	0	1	2	4	2	0
ASV.489	6	6	3	2	1	0	1	3	4	0
ASV.490	5	4	2	0	0	0	0	12	3	0
ASV.491	3	8	1	1	3	1	0	7	2	0
ASV.492	2	4	1	1	0	1	0	9	8	0
ASV.493	2	0	0	0	4	11	7	1	1	0
ASV.494	2	12	2	0	2	0	2	4	2	0
ASV.495	2	4	4	2	0	2	7	4	0	1
ASV.496	2	2	0	2	2	1	0	9	7	1
ASV.497	2	5	7	0	0	0	2	5	5	0
ASV.498	1	3	8	2	1	0	2	6	3	0
ASV.499	1	2	9	0	0	0	0	9	4	1
ASV.500	1	8	4	0	1	7	1	3	1	0
ASV.501	1	3	1	12	1	0	1	5	2	0
ASV.502	1	3	9	0	0	0	11	1	1	0
ASV.503	1	1	1	0	1	1	3	15	1	2
ASV.504	0	10	4	0	0	0	7	4	1	0
ASV.505	0	8	3	0	0	1	3	5	6	0
ASV.506	0	7	11	1	0	0	7	0	0	0
ASV.507	0	5	4	5	2	3	1	3	2	1
ASV.508	0	4	7	0	0	0	2	8	5	0
ASV.509	0	3	16	0	0	0	0	6	1	0
ASV.510	0	2	0	0	0	0	22	1	1	0
ASV.511	0	1	0	1	2	7	6	6	3	0
ASV.512	0	0	1	0	0	0	22	2	1	0
ASV.513	0	0	0	0	12	8	0	1	4	1
ASV.514	0	0	0	0	2	14	0	4	6	0
ASV.515	0	0	0	0	0	0	24	0	2	0
ASV.516	9	3	2	1	5	1	0	1	3	0
ASV.517	8	5	3	0	0	1	0	6	2	0
ASV.518	6	2	0	0	0	0	0	17	0	0
ASV.519	4	3	2	0	2	2	0	11	0	1
ASV.520	4	6	2	1	0	1	2	7	2	0
ASV.521	3	7	3	0	0	0	1	10	1	0
ASV.522	3	2	2	1	0	11	0	4	2	0
ASV.523	3	4	5	0	0	0	1	10	2	0
ASV.524	3	6	3	0	0	0	0	10	3	0
ASV.525	3	3	13	0	0	0	0	4	2	0
ASV.526	3	6	5	0	0	0	0	6	5	0
ASV.527	3	2	15	0	0	0	4	1	0	0
ASV.528	3	1	9	1	0	0	0	5	6	0
ASV.529	2	5	0	1	3	2	1	6	5	0
ASV.530	2	7	5	0	0	0	8	3	0	0
ASV.531	2	5	6	0	1	0	2	7	2	0
ASV.532	2	12	4	2	1	0	1	2	1	0
ASV.533	2	5	2	2	0	6	0	5	3	0
ASV.534	1	0	0	0	9	15	0	0	0	0
ASV.535	1	3	5	4	4	4	1	0	2	1
ASV.536	1	3	3	2	0	0	1	11	3	1
ASV.537	1	1	6	6	3	0	1	5	1	1
ASV.538	1	4	1	3	0	1	0	11	4	0
ASV.539	1	6	9	7	0	0	1	0	1	0
ASV.540	1	6	1	3	0	9	0	2	3	0
ASV.541	1	7	4	1	0	0	3	8	1	0
ASV.542	1	12	5	1	1	1	0	3	1	0
ASV.543	1	6	3	0	0	0	0	11	1	3
ASV.544	0	12	5	1	0	0	1	6	0	0
ASV.545	0	8	8	2	0	0	0	5	2	0
ASV.546	0	7	3	0	1	2	0	8	4	0
ASV.547	0	6	6	1	0	0	4	5	3	0
ASV.548	0	6	6	3	0	0	0	7	3	0
ASV.549	0	5	10	1	0	0	9	0	0	0
ASV.550	0	5	11	0	0	0	2	6	1	0
ASV.551	0	4	1	4	7	4	0	4	1	0
ASV.552	0	3	1	2	2	3	0	11	2	1
ASV.553	0	3	4	6	0	1	10	1	0	0
ASV.554	0	3	2	3	1	2	5	7	2	0
ASV.555	0	2	4	1	3	11	0	1	3	0
ASV.556	0	2	11	0	0	0	3	8	1	0
ASV.557	0	1	2	3	1	15	0	1	2	0
ASV.559	0	0	0	0	3	5	0	1	5	11
ASV.560	0	0	0	0	3	7	0	7	8	0
ASV.561	10	2	0	1	0	0	2	8	1	0
ASV.562	8	3	2	0	0	1	0	9	1	0
ASV.563	7	3	2	0	0	0	3	4	5	0
ASV.564	5	3	7	0	0	2	3	4	0	0
ASV.565	5	6	4	1	0	1	1	3	2	1
ASV.566	4	2	3	0	0	0	0	11	4	0
ASV.567	4	4	1	1	3	0	0	7	4	0
ASV.568	4	3	3	0	0	0	2	9	3	0
ASV.569	4	5	4	0	2	3	0	5	1	0
ASV.570	3	4	6	0	0	0	0	8	3	0
ASV.571	3	1	1	4	2	3	1	2	6	1
ASV.572	3	6	3	0	0	0	2	5	5	0
ASV.573	3	1	4	0	0	0	0	13	3	0
ASV.574	3	9	2	0	0	0	2	6	2	0
ASV.575	3	6	11	0	0	1	3	0	0	0
ASV.576	3	7	1	1	1	5	3	3	0	0
ASV.577	2	0	0	0	0	6	0	6	9	1
ASV.578	2	3	4	0	0	1	2	11	1	0
ASV.579	2	6	3	2	1	0	3	4	3	0
ASV.580	2	2	0	4	7	6	0	1	2	0
ASV.581	2	0	1	1	2	6	0	5	7	0
ASV.582	2	2	9	0	0	1	1	7	2	0
ASV.583	1	10	10	0	0	0	0	3	0	0
ASV.584	1	3	2	6	3	2	0	3	4	0
ASV.585	1	8	3	2	0	0	3	6	1	0
ASV.586	1	9	5	1	1	0	2	3	2	0
ASV.587	1	5	5	2	0	0	0	9	2	0
ASV.588	1	5	3	1	1	0	0	8	5	0
ASV.589	1	2	3	0	0	0	3	12	3	0
ASV.590	1	3	4	0	1	0	0	12	3	0
ASV.591	1	4	3	6	1	2	2	3	1	1
ASV.592	1	6	5	3	1	0	2	4	2	0
ASV.593	1	8	3	2	2	3	2	2	1	0
ASV.594	1	4	8	6	0	0	0	4	1	0
ASV.595	1	0	0	2	1	14	0	3	3	0
ASV.596	0	12	3	0	0	0	0	6	3	0
ASV.597	0	11	4	1	1	1	2	3	1	0
ASV.598	0	10	7	0	3	2	0	2	0	0
ASV.599	0	9	1	0	0	0	0	10	4	0
ASV.600	0	8	4	0	1	1	2	4	4	0
ASV.601	0	7	10	0	0	0	1	5	1	0
ASV.602	0	6	9	0	0	0	2	6	1	0
ASV.603	0	6	7	0	0	0	1	9	1	0
ASV.604	0	5	12	1	0	0	6	0	0	0
ASV.605	0	4	4	1	0	1	5	6	3	0
ASV.606	0	3	9	3	2	1	1	3	1	1
ASV.607	0	2	7	6	1	0	5	3	0	0
ASV.608	0	2	8	1	0	0	0	9	2	2
ASV.609	0	2	0	0	0	0	0	9	13	0
ASV.611	0	1	1	2	10	9	1	0	0	0
ASV.612	0	0	1	0	0	0	21	1	1	0
ASV.613	0	0	0	3	5	6	0	5	5	0
ASV.614	0	0	0	0	3	20	0	0	1	0
ASV.615	0	0	0	0	3	9	0	5	6	1
ASV.616	0	0	0	0	0	9	0	3	11	1
ASV.617	23	0	0	0	0	0	0	0	0	0
ASV.618	16	0	0	0	0	0	0	7	0	0
ASV.619	12	1	0	0	0	0	0	8	2	0
ASV.620	8	2	1	0	1	4	0	5	1	1
ASV.621	6	4	1	0	0	1	0	8	3	0
ASV.622	5	5	2	0	0	0	0	7	4	0
ASV.623	5	2	2	0	0	0	2	8	4	0
ASV.624	4	1	1	1	2	7	0	6	0	1
ASV.625	4	8	9	0	0	0	0	2	0	0
ASV.626	4	4	4	0	0	0	1	9	1	0
ASV.627	4	5	5	0	0	0	4	3	2	0
ASV.628	3	0	4	4	4	4	1	0	3	0
ASV.629	3	3	5	0	1	0	3	5	3	0
ASV.630	3	6	6	1	0	0	1	4	2	0
ASV.631	3	1	11	0	0	0	3	4	1	0
ASV.632	2	3	2	3	0	1	0	7	5	0
ASV.633	2	6	8	1	0	0	2	1	3	0
ASV.634	2	4	5	0	0	0	0	10	2	0
ASV.635	2	5	3	2	0	6	1	2	2	0
ASV.636	2	0	0	0	6	13	0	1	1	0
ASV.637	2	4	6	2	0	1	0	6	2	0
ASV.638	2	5	8	0	1	0	4	2	1	0
ASV.639	2	5	1	0	0	1	0	9	5	0
ASV.640	2	5	3	0	0	0	1	10	2	0
ASV.641	1	1	1	3	2	9	0	3	3	0
ASV.642	1	4	4	0	1	2	1	9	1	0
ASV.643	1	9	4	3	1	0	0	5	0	0
ASV.644	1	5	2	3	2	1	0	4	3	2
ASV.645	1	5	13	0	0	0	0	2	2	0
ASV.646	1	7	6	1	0	0	0	6	2	0
ASV.648	1	3	4	0	0	0	2	9	4	0
ASV.649	1	5	9	0	0	0	0	7	1	0
ASV.650	1	6	3	0	2	3	0	6	2	0
ASV.651	1	4	2	2	0	2	0	11	1	0
ASV.652	1	4	1	2	5	4	1	3	1	1
ASV.653	1	8	2	1	2	2	0	5	2	0
ASV.654	1	6	1	0	0	0	0	12	2	1
ASV.655	1	3	2	0	4	4	0	8	1	0
ASV.656	0	11	7	0	0	0	1	4	0	0
ASV.657	0	10	1	2	1	0	1	4	4	0
ASV.658	0	8	3	0	0	0	2	7	3	0
ASV.659	0	7	11	1	1	0	1	2	0	0
ASV.660	0	7	0	1	0	0	0	11	4	0
ASV.661	0	6	13	1	1	0	0	2	0	0
ASV.662	0	6	6	1	0	0	0	8	2	0
ASV.663	0	6	3	1	2	1	0	8	2	0
ASV.664	0	6	5	0	0	0	2	9	1	0
ASV.665	0	5	2	6	0	6	2	2	0	0
ASV.666	0	5	6	1	2	0	7	2	0	0
ASV.667	0	4	5	0	3	3	0	4	4	0
ASV.668	0	4	7	2	6	0	0	1	3	0
ASV.669	0	4	3	0	4	8	2	2	0	0
ASV.670	0	3	8	0	1	0	3	8	0	0
ASV.671	0	3	5	2	0	2	0	9	2	0
ASV.672	0	3	4	0	0	0	7	7	2	0
ASV.673	0	2	2	0	0	3	3	7	6	0
ASV.675	0	1	1	9	2	4	0	3	3	0
ASV.676	0	0	2	0	0	0	0	16	5	0
ASV.677	0	0	1	5	3	4	0	3	7	0
ASV.679	0	0	0	0	3	14	0	1	3	2
ASV.680	0	0	0	0	0	23	0	0	0	0
ASV.681	0	0	0	0	0	0	23	0	0	0
ASV.682	0	0	0	0	0	0	22	1	0	0
ASV.683	0	0	0	0	0	0	20	3	0	0
ASV.684	15	1	1	0	0	0	1	3	1	0
ASV.685	8	2	4	0	0	0	0	8	0	0
ASV.686	4	4	3	0	0	0	2	9	0	0
ASV.687	3	5	3	0	0	1	0	9	1	0
ASV.688	3	0	3	0	1	0	10	4	1	0
ASV.689	3	2	5	2	1	2	0	5	2	0
ASV.690	3	5	2	0	0	0	2	7	3	0
ASV.691	2	7	1	4	1	4	0	2	1	0
ASV.692	2	0	0	1	4	10	0	0	3	2
ASV.693	2	3	0	1	0	9	0	6	0	1
ASV.694	2	3	8	1	0	1	2	4	1	0
ASV.695	2	4	4	1	3	3	0	3	0	2
ASV.696	2	8	4	2	0	0	0	5	1	0
ASV.697	2	5	1	0	4	6	2	2	0	0
ASV.698	2	4	0	7	2	3	0	3	0	1
ASV.699	1	7	3	0	0	1	0	8	2	0
ASV.700	1	0	0	16	0	0	0	3	2	0
ASV.701	1	0	2	2	2	10	0	2	2	1
ASV.702	1	5	5	1	0	0	5	4	1	0
ASV.703	1	5	8	2	0	0	1	3	2	0
ASV.704	1	6	3	1	0	0	0	8	3	0
ASV.705	1	7	8	0	1	2	0	2	1	0
ASV.706	1	6	5	0	0	1	5	3	1	0
ASV.707	1	5	5	0	0	0	3	6	2	0
ASV.708	1	12	0	3	0	1	0	3	2	0
ASV.709	1	0	0	3	3	12	0	3	0	0
ASV.710	1	6	3	1	0	0	1	10	0	0
ASV.711	1	0	2	5	3	7	2	1	1	0
ASV.712	1	5	6	1	0	0	0	9	0	0
ASV.713	0	9	7	1	0	0	4	1	0	0
ASV.714	0	9	1	1	2	3	3	1	2	0
ASV.715	0	7	3	1	0	0	1	8	2	0
ASV.716	0	7	5	1	1	1	0	5	2	0
ASV.717	0	7	4	0	0	1	5	4	1	0
ASV.718	0	7	2	1	1	11	0	0	0	0
ASV.719	0	7	6	0	0	0	0	8	1	0
ASV.720	0	6	8	0	0	0	6	1	1	0
ASV.721	0	6	8	0	0	0	3	2	3	0
ASV.722	0	6	6	1	0	0	0	6	3	0
ASV.723	0	6	2	1	0	2	0	7	4	0
ASV.724	0	6	6	0	0	0	2	6	2	0
ASV.725	0	5	9	0	0	0	1	5	2	0
ASV.726	0	5	5	2	0	0	1	8	1	0
ASV.727	0	4	5	3	2	3	0	3	1	1
ASV.728	0	4	4	1	0	0	2	6	5	0
ASV.729	0	4	10	6	0	0	2	0	0	0
ASV.730	0	3	4	0	0	0	13	1	1	0
ASV.731	0	3	4	0	7	5	1	1	1	0
ASV.732	0	2	0	1	3	15	1	0	0	0
ASV.733	0	2	0	0	1	12	0	5	1	1
ASV.734	0	2	4	0	3	0	0	10	3	0
ASV.735	0	1	2	1	1	1	3	8	5	0
ASV.736	0	1	8	2	4	4	1	2	0	0
ASV.737	0	1	1	1	0	1	2	13	3	0
ASV.738	0	0	1	0	0	0	20	1	0	0
ASV.739	0	0	0	13	2	6	0	0	1	0
ASV.740	0	0	0	0	2	19	0	0	1	0
ASV.741	0	0	0	0	0	20	0	1	1	0
ASV.742	0	0	0	0	0	0	22	0	0	0
ASV.743	18	3	0	0	0	0	0	0	0	0
ASV.744	13	1	0	0	0	0	1	5	1	0
ASV.745	10	4	1	0	2	0	1	3	0	0
ASV.746	10	3	1	0	0	0	0	6	0	1
ASV.747	10	6	2	1	0	0	0	2	0	0
ASV.748	7	0	0	0	1	13	0	0	0	0
ASV.749	6	1	2	0	0	1	1	8	2	0
ASV.750	5	4	4	0	0	0	1	7	0	0
ASV.751	5	4	2	0	0	0	0	9	1	0
ASV.752	5	5	3	1	1	0	0	5	1	0
ASV.753	5	3	3	2	1	1	0	4	2	0
ASV.754	5	0	3	0	0	1	0	10	2	0
ASV.755	5	1	8	0	0	0	2	5	0	0
ASV.756	3	2	4	0	0	0	2	8	2	0
ASV.757	3	2	6	0	0	0	1	7	2	0
ASV.758	3	3	2	0	0	0	0	9	3	1
ASV.759	3	5	2	0	0	3	1	7	0	0
ASV.760	2	0	1	2	4	5	0	4	3	0
ASV.761	2	3	2	0	1	0	0	13	0	0
ASV.762	2	7	3	0	0	0	1	6	2	0
ASV.763	2	2	3	1	1	3	1	7	1	0
ASV.764	2	6	4	1	0	3	0	3	2	0
ASV.765	2	0	0	0	2	8	0	5	4	0
ASV.766	2	8	4	2	0	0	0	5	0	0
ASV.767	2	1	7	0	1	0	2	8	0	0
ASV.768	1	4	14	0	0	0	0	1	1	0
ASV.769	1	1	0	4	0	8	0	5	2	0
ASV.770	1	0	0	0	9	9	0	2	0	0
ASV.771	1	6	7	0	0	0	1	3	2	1
ASV.772	1	7	5	1	0	1	0	5	1	0
ASV.773	1	3	4	0	0	0	0	13	0	0
ASV.774	1	2	2	1	3	0	0	7	5	0
ASV.775	1	0	0	1	3	15	0	1	0	0
ASV.776	1	6	9	1	0	0	0	2	1	1
ASV.777	1	2	8	1	0	0	4	4	1	0
ASV.778	1	6	7	0	2	0	0	5	0	0
ASV.779	1	3	4	3	0	0	0	7	2	1
ASV.780	0	10	4	0	0	1	3	2	1	0
ASV.781	0	9	7	0	0	0	0	3	2	0
ASV.782	0	8	4	3	0	0	0	6	0	0
ASV.783	0	8	6	0	0	0	0	3	4	0
ASV.784	0	6	6	2	1	0	0	2	4	0
ASV.785	0	6	1	2	1	0	0	10	0	1
ASV.786	0	5	6	2	0	1	1	6	0	0
ASV.787	0	4	7	0	0	0	2	6	2	0
ASV.788	0	4	2	0	0	0	1	10	4	0
ASV.789	0	4	2	0	0	0	0	10	5	0
ASV.790	0	3	13	0	0	0	3	2	0	0
ASV.791	0	3	3	0	1	1	1	9	3	0
ASV.792	0	3	5	4	1	2	0	6	0	0
ASV.793	0	3	8	0	0	0	3	7	0	0
ASV.794	0	2	10	0	0	0	4	5	0	0
ASV.795	0	1	0	0	0	0	20	0	0	0
ASV.796	0	1	11	0	0	0	8	1	0	0
ASV.797	0	1	0	1	2	15	0	1	0	1
ASV.798	0	0	4	4	3	2	0	4	4	0
ASV.799	0	0	1	1	1	11	0	2	5	0
ASV.800	0	0	1	4	2	9	0	3	1	1
ASV.801	0	0	1	0	5	10	3	2	0	0
ASV.802	0	0	1	12	0	3	0	1	2	2
ASV.803	0	0	0	3	1	0	0	5	12	0
ASV.804	0	0	0	0	20	0	0	1	0	0
ASV.805	0	0	0	0	2	15	0	2	2	0
ASV.806	0	0	0	0	1	20	0	0	0	0
ASV.807	0	0	0	0	0	16	0	4	1	0
ASV.808	0	0	0	0	0	0	21	0	0	0
ASV.809	0	0	0	0	0	0	21	0	0	0
ASV.810	19	0	1	0	0	0	0	0	0	0
ASV.811	7	0	0	0	1	0	0	9	3	0
ASV.812	7	2	2	2	0	0	0	5	2	0
ASV.813	6	4	2	0	0	0	0	6	2	0
ASV.814	5	1	0	3	1	1	0	5	4	0
ASV.815	4	3	1	1	0	0	0	6	5	0
ASV.816	4	0	0	0	0	8	0	5	3	0
ASV.817	4	3	3	0	0	0	0	7	2	1
ASV.818	4	6	1	0	0	0	0	6	3	0
ASV.819	4	7	2	0	0	0	1	3	3	0
ASV.820	4	3	1	0	0	0	0	9	3	0
ASV.821	3	9	0	0	0	0	0	6	2	0
ASV.822	3	2	6	0	0	4	1	3	1	0
ASV.823	3	6	5	3	0	0	0	2	1	0
ASV.824	3	5	4	1	0	0	1	4	2	0
ASV.825	2	6	3	0	0	0	3	6	0	0
ASV.826	2	2	2	1	0	0	1	11	1	0
ASV.827	2	5	3	0	0	0	0	10	0	0
ASV.828	2	3	2	3	1	2	1	5	1	0
ASV.829	2	0	0	10	1	3	0	3	1	0
ASV.830	2	4	5	0	3	3	1	2	0	0
ASV.831	2	2	1	0	1	0	2	9	3	0
ASV.832	2	10	5	0	0	0	0	3	0	0
ASV.833	2	0	0	1	6	8	0	0	3	0
ASV.834	1	9	7	0	0	0	0	2	1	0
ASV.835	1	6	3	1	2	2	3	2	0	0
ASV.836	1	6	0	2	4	0	1	5	1	0
ASV.837	1	8	2	1	0	6	0	2	0	0
ASV.838	1	7	5	0	1	3	0	1	2	0
ASV.839	1	6	4	2	0	0	0	6	1	0
ASV.840	1	5	6	0	0	0	1	5	2	0
ASV.841	1	5	5	1	0	1	0	5	2	0
ASV.842	1	5	2	0	2	1	0	8	1	0
ASV.843	1	2	5	2	0	0	6	2	2	0
ASV.844	1	0	0	3	1	11	0	3	1	0
ASV.845	1	5	1	0	0	0	1	9	3	0
ASV.846	1	3	2	1	0	1	0	8	2	2
ASV.847	1	1	2	1	7	3	0	3	2	0
ASV.848	1	6	3	6	0	0	1	3	0	0
ASV.849	1	4	3	0	2	1	1	6	2	0
ASV.850	1	0	2	1	1	9	1	5	0	0
ASV.852	0	12	4	1	0	0	1	2	0	0
ASV.853	0	8	7	0	0	0	0	4	1	0
ASV.854	0	8	3	1	0	0	0	6	2	0
ASV.855	0	7	3	0	1	1	1	5	2	0
ASV.856	0	7	3	3	0	4	0	3	0	0
ASV.857	0	6	2	1	0	0	2	8	1	0
ASV.858	0	5	2	3	1	1	0	7	1	0
ASV.859	0	5	3	1	0	0	4	6	1	0
ASV.860	0	5	10	1	0	0	3	1	0	0
ASV.861	0	5	2	0	1	4	0	8	0	0
ASV.862	0	3	0	0	1	3	5	6	2	0
ASV.863	0	2	3	6	2	0	0	4	3	0
ASV.864	0	2	5	1	4	2	1	4	1	0
ASV.865	0	2	4	3	7	1	0	1	2	0
ASV.866	0	1	0	0	2	10	0	1	5	1
ASV.867	0	1	0	0	0	0	3	16	0	0
ASV.868	0	1	3	2	4	3	3	2	2	0
ASV.869	0	1	3	2	0	0	0	8	6	0
ASV.870	0	1	5	3	0	1	2	8	0	0
ASV.871	0	1	3	4	4	2	0	2	4	0
ASV.872	0	0	0	1	3	8	2	2	4	0
ASV.873	0	0	0	1	3	9	0	5	2	0
ASV.874	0	0	0	1	1	16	0	0	2	0
ASV.876	0	0	0	0	6	13	0	1	0	0
ASV.877	0	0	0	0	3	13	0	2	1	1
ASV.878	19	0	0	0	0	0	0	0	0	0
ASV.879	11	3	1	0	0	2	0	0	2	0
ASV.880	11	1	0	0	0	0	0	6	1	0
ASV.881	8	3	0	0	0	0	0	6	2	0
ASV.882	7	2	3	0	0	0	0	5	2	0
ASV.883	7	1	0	0	1	7	0	2	1	0
ASV.884	7	4	1	0	0	1	0	4	2	0
ASV.885	6	4	4	0	0	1	0	3	1	0
ASV.886	6	1	7	3	0	0	0	0	2	0
ASV.887	5	7	1	1	1	0	0	4	0	0
ASV.888	5	4	0	0	2	0	2	3	3	0
ASV.889	4	1	1	0	0	1	0	7	4	1
ASV.890	4	2	6	0	0	0	0	6	1	0
ASV.891	4	2	6	3	0	0	0	2	2	0
ASV.892	4	5	2	0	1	2	0	4	1	0
ASV.893	3	3	3	0	0	0	1	8	1	0
ASV.894	3	7	1	2	0	0	0	5	1	0
ASV.895	3	3	6	0	0	0	4	3	0	0
ASV.896	3	9	1	1	0	0	0	5	0	0
ASV.897	3	2	2	1	0	0	1	9	1	0
ASV.898	3	5	3	0	0	1	1	5	1	0
ASV.899	3	5	7	0	0	0	0	4	0	0
ASV.900	3	0	3	2	0	0	5	4	2	0
ASV.901	2	1	0	0	4	8	0	0	4	0
ASV.902	2	0	0	0	1	13	0	2	1	0
ASV.903	2	3	3	1	1	3	0	4	2	0
ASV.904	2	4	4	1	0	0	0	6	2	0
ASV.905	2	5	6	1	0	1	1	2	1	0
ASV.906	2	2	0	0	2	12	0	0	0	1
ASV.907	2	10	5	0	0	0	1	1	0	0
ASV.908	2	2	0	3	0	0	1	9	2	0
ASV.909	2	5	5	1	0	2	1	2	1	0
ASV.910	1	5	5	0	0	1	0	3	4	0
ASV.911	1	2	0	7	1	2	0	4	2	0
ASV.912	1	8	6	0	0	0	0	4	0	0
ASV.913	1	1	6	0	0	0	1	7	3	0
ASV.914	1	9	2	0	0	0	0	4	3	0
ASV.915	1	5	5	2	2	0	0	2	2	0
ASV.916	1	4	0	0	0	0	0	8	6	0
ASV.917	1	4	1	4	3	1	0	1	3	1
ASV.918	1	7	2	1	1	4	2	1	0	0
ASV.919	1	5	4	0	1	0	2	4	2	0
ASV.920	1	9	4	0	0	0	0	4	1	0
ASV.921	1	4	2	1	0	0	0	7	4	0
ASV.922	1	5	3	1	0	1	3	4	1	0
ASV.923	1	8	5	0	0	0	0	5	0	0
ASV.924	0	11	7	0	0	0	1	0	0	0
ASV.925	0	7	4	1	0	0	1	5	1	0
ASV.926	0	7	4	0	1	0	0	5	2	0
ASV.927	0	7	5	2	0	0	2	3	0	0
ASV.928	0	6	3	1	4	5	0	0	0	0
ASV.929	0	6	3	0	0	0	0	7	3	0
ASV.930	0	5	6	1	1	0	0	3	3	0
ASV.931	0	5	4	3	0	0	2	3	2	0
ASV.932	0	5	10	0	0	0	0	3	1	0
ASV.933	0	5	4	0	0	1	2	5	2	0
ASV.934	0	5	0	3	0	3	0	7	1	0
ASV.935	0	5	9	0	0	0	0	4	0	1
ASV.936	0	4	1	1	3	1	0	7	2	0
ASV.937	0	4	9	1	0	0	0	4	1	0
ASV.938	0	4	2	1	1	2	0	8	1	0
ASV.939	0	4	2	1	0	0	7	3	2	0
ASV.940	0	3	4	0	0	0	4	5	3	0
ASV.941	0	3	1	1	0	0	1	11	2	0
ASV.942	0	3	0	0	1	0	11	3	1	0
ASV.943	0	3	1	0	0	0	6	7	2	0
ASV.944	0	3	4	1	2	2	1	3	3	0
ASV.945	0	3	3	2	4	2	0	5	0	0
ASV.946	0	2	3	0	2	4	1	4	3	0
ASV.947	0	2	8	4	0	0	2	3	0	0
ASV.948	0	2	6	1	0	0	5	3	2	0
ASV.949	0	2	2	3	2	5	2	3	0	0
ASV.950	0	2	0	0	0	0	16	0	1	0
ASV.951	0	2	7	0	0	0	3	5	2	0
ASV.952	0	2	1	4	0	2	4	5	0	1
ASV.953	0	2	4	3	0	0	1	6	3	0
ASV.954	0	2	3	0	0	0	14	0	0	0
ASV.955	0	1	4	4	3	1	0	3	3	0
ASV.956	0	1	0	0	2	11	0	2	3	0
ASV.957	0	1	1	2	3	6	2	1	3	0
ASV.958	0	1	2	0	0	3	4	6	3	0
ASV.959	0	0	2	0	2	13	1	0	1	0
ASV.960	0	0	1	11	0	0	7	0	0	0
ASV.961	0	0	0	10	2	6	0	0	1	0
ASV.962	0	0	0	4	5	7	0	2	1	0
ASV.963	0	0	0	1	3	15	0	0	0	0
ASV.964	0	0	0	0	3	5	0	5	5	1
ASV.965	0	0	0	0	0	14	0	1	4	0
ASV.966	0	0	0	0	0	0	19	0	0	0
ASV.967	0	0	0	0	0	0	14	4	1	0
ASV.968	11	4	1	0	0	0	0	2	0	0
ASV.969	8	1	1	0	0	0	0	5	3	0
ASV.970	7	1	2	0	0	1	3	3	1	0
ASV.971	7	2	3	1	0	0	0	4	1	0
ASV.972	6	0	1	0	0	0	0	8	3	0
ASV.973	5	6	4	1	0	0	0	1	1	0
ASV.974	5	2	6	0	0	0	0	5	0	0
ASV.975	5	0	1	0	0	10	0	0	2	0
ASV.976	5	6	3	1	0	0	0	2	1	0
ASV.977	5	4	1	0	0	0	0	8	0	0
ASV.978	5	2	3	0	0	0	0	6	0	2
ASV.979	4	0	4	0	0	0	1	7	2	0
ASV.980	4	0	2	2	0	3	0	3	3	1
ASV.981	4	2	4	1	0	0	0	6	1	0
ASV.982	4	1	1	0	4	5	1	2	0	0
ASV.983	3	3	2	1	0	0	0	6	3	0
ASV.984	3	3	2	0	0	0	0	7	3	0
ASV.985	3	8	4	1	0	0	0	1	1	0
ASV.986	3	6	2	0	0	0	2	3	2	0
ASV.987	3	7	3	1	0	0	0	4	0	0
ASV.988	3	4	2	0	1	0	1	5	2	0
ASV.989	3	1	3	1	3	6	0	1	0	0
ASV.990	3	9	1	0	0	0	0	5	0	0
ASV.991	3	5	1	0	0	0	0	9	0	0
ASV.992	3	0	4	0	0	2	1	5	3	0
ASV.993	3	7	3	0	0	0	0	4	1	0
ASV.994	2	5	3	0	0	0	0	5	3	0
ASV.995	2	4	2	0	0	0	0	7	3	0
ASV.996	2	3	1	1	1	1	0	2	6	1
ASV.997	2	7	3	0	1	0	0	3	2	0
ASV.998	2	1	3	2	0	0	1	8	1	0
ASV.999	2	5	1	2	2	2	0	4	0	0
ASV.1000	2	1	5	0	0	0	1	5	4	0
ASV.1001	2	0	0	8	2	4	0	1	1	0
ASV.1002	1	3	5	0	0	0	1	5	3	0
ASV.1003	1	1	0	2	2	6	0	2	4	0
ASV.1004	1	4	1	0	0	0	0	5	7	0
ASV.1005	1	9	1	0	0	0	0	5	2	0
ASV.1006	1	3	2	1	3	3	1	3	1	0
ASV.1007	1	2	2	0	0	0	0	13	0	0
ASV.1008	1	8	2	0	0	0	0	5	2	0
ASV.1009	1	5	7	0	0	1	0	4	0	0
ASV.1010	1	5	2	1	2	0	0	4	3	0
ASV.1011	1	6	2	0	0	0	0	7	2	0
ASV.1012	1	1	5	0	1	0	3	2	5	0
ASV.1013	1	7	3	0	0	1	0	5	1	0
ASV.1014	1	1	6	4	2	0	2	2	0	0
ASV.1015	1	5	1	1	0	1	0	6	3	0
ASV.1016	1	0	0	0	7	9	0	1	0	0
ASV.1017	1	6	2	0	0	0	1	3	5	0
ASV.1018	1	7	2	1	1	2	0	3	1	0
ASV.1019	1	3	9	0	0	0	1	4	0	0
ASV.1020	0	11	4	0	0	0	0	0	3	0
ASV.1021	0	8	1	0	0	0	1	7	1	0
ASV.1022	0	7	7	1	0	0	0	1	2	0
ASV.1023	0	6	5	1	2	0	0	3	1	0
ASV.1024	0	6	2	0	2	2	2	4	0	0
ASV.1025	0	6	5	0	0	0	0	7	0	0
ASV.1026	0	6	1	1	2	2	1	4	0	1
ASV.1027	0	5	5	0	0	0	1	5	2	0
ASV.1028	0	5	0	1	1	0	0	8	3	0
ASV.1029	0	5	1	0	1	1	2	5	3	0
ASV.1030	0	5	6	0	0	0	0	3	4	0
ASV.1031	0	5	4	0	1	2	0	6	0	0
ASV.1032	0	4	5	2	0	0	2	4	0	1
ASV.1033	0	4	4	1	0	1	1	7	0	0
ASV.1034	0	4	1	1	2	1	0	5	4	0
ASV.1035	0	4	5	3	0	1	1	2	2	0
ASV.1036	0	4	1	4	1	1	1	5	1	0
ASV.1037	0	3	2	0	0	0	1	7	5	0
ASV.1038	0	3	4	2	0	2	0	6	1	0
ASV.1039	0	3	7	0	0	0	2	4	2	0
ASV.1040	0	3	9	0	0	0	0	5	1	0
ASV.1041	0	3	5	0	0	0	3	5	2	0
ASV.1042	0	2	6	1	1	0	0	6	2	0
ASV.1043	0	2	1	3	1	4	0	3	4	0
ASV.1044	0	2	10	0	0	0	2	3	0	1
ASV.1045	0	2	4	1	4	0	0	4	3	0
ASV.1046	0	2	4	1	0	2	0	4	5	0
ASV.1047	0	2	1	1	6	5	0	2	0	1
ASV.1048	0	2	2	1	2	6	0	4	1	0
ASV.1049	0	2	6	0	1	0	2	5	2	0
ASV.1050	0	2	10	0	0	0	1	4	1	0
ASV.1051	0	2	7	0	0	0	0	6	3	0
ASV.1052	0	1	3	1	0	0	0	11	2	0
ASV.1053	0	1	0	0	0	0	12	4	1	0
ASV.1054	0	1	6	0	0	1	0	8	2	0
ASV.1055	0	1	8	4	0	2	1	1	1	0
ASV.1056	0	1	1	1	3	8	0	0	4	0
ASV.1057	0	1	0	5	2	5	0	2	2	1
ASV.1058	0	1	4	3	0	1	4	3	2	0
ASV.1059	0	1	2	0	1	4	0	9	1	0
ASV.1060	0	1	2	0	1	0	5	8	1	0
ASV.1061	0	1	7	1	0	0	1	3	5	0
ASV.1062	0	1	1	4	2	7	1	1	1	0
ASV.1063	0	1	2	5	0	4	0	4	2	0
ASV.1064	0	1	3	1	0	7	1	2	3	0
ASV.1065	0	0	7	1	0	0	0	7	3	0
ASV.1066	0	0	5	4	0	1	8	0	0	0
ASV.1067	0	0	3	0	0	0	14	1	0	0
ASV.1068	0	0	2	8	3	3	0	1	1	0
ASV.1069	0	0	1	0	2	8	0	2	3	2
ASV.1070	0	0	0	2	1	10	0	2	3	0
ASV.1071	0	0	0	0	6	4	0	3	5	0
ASV.1072	0	0	0	0	0	0	18	0	0	0
ASV.1073	0	0	0	0	0	0	18	0	0	0
ASV.1074	0	0	0	0	0	0	18	0	0	0
ASV.1075	0	0	0	0	0	0	0	13	5	0
ASV.1076	14	1	1	0	0	1	0	0	0	0
ASV.1077	14	2	0	0	0	0	0	0	1	0
ASV.1078	7	4	3	0	0	0	0	2	0	1
ASV.1079	5	2	2	1	0	0	0	5	2	0
ASV.1080	4	4	3	0	0	0	3	2	1	0
ASV.1081	4	2	3	1	1	0	0	4	2	0
ASV.1082	4	3	5	0	0	0	2	2	1	0
ASV.1083	4	5	2	0	0	0	0	3	3	0
ASV.1084	4	11	0	0	0	0	0	0	2	0
ASV.1085	3	0	7	0	0	3	2	2	0	0
ASV.1086	3	0	6	0	0	0	3	4	1	0
ASV.1087	3	3	0	0	1	0	0	8	2	0
ASV.1088	3	3	3	0	0	1	0	7	0	0
ASV.1089	3	4	4	0	1	0	0	3	2	0
ASV.1090	2	1	0	1	4	7	0	0	2	0
ASV.1091	2	3	5	0	1	0	2	3	1	0
ASV.1092	2	1	6	0	0	0	0	5	3	0
ASV.1093	2	1	4	0	0	0	0	7	3	0
ASV.1094	2	2	2	5	3	1	1	1	0	0
ASV.1095	2	1	4	0	0	1	1	6	2	0
ASV.1096	2	2	2	0	0	0	2	8	1	0
ASV.1097	2	4	2	1	0	0	0	6	2	0
ASV.1098	2	4	3	0	0	2	0	6	0	0
ASV.1099	2	2	2	1	1	0	1	6	2	0
ASV.1100	2	3	6	0	0	0	0	4	2	0
ASV.1101	2	5	3	0	0	0	0	7	0	0
ASV.1102	2	4	4	1	0	0	1	4	1	0
ASV.1103	2	1	3	0	2	4	0	3	2	0
ASV.1104	2	3	5	0	1	0	4	1	1	0
ASV.1105	2	0	0	8	1	4	0	1	1	0
ASV.1106	2	7	1	0	0	0	2	2	3	0
ASV.1107	2	7	6	0	0	2	0	0	0	0
ASV.1108	2	1	0	1	6	0	0	5	2	0
ASV.1109	2	0	0	5	1	3	0	2	4	0
ASV.1110	2	8	3	0	0	0	0	3	0	1
ASV.1111	2	5	4	0	0	0	0	4	2	0
ASV.1112	2	0	1	3	0	0	2	9	0	0
ASV.1113	2	0	7	0	0	0	0	7	1	0
ASV.1114	2	3	0	2	0	1	0	6	3	0
ASV.1115	2	4	9	0	0	0	1	1	0	0
ASV.1116	1	1	3	0	0	0	1	8	3	0
ASV.1117	1	4	2	0	0	0	2	4	4	0
ASV.1118	1	2	6	1	0	0	1	4	2	0
ASV.1119	1	4	4	0	0	1	0	4	3	0
ASV.1120	1	5	5	1	1	1	1	1	1	0
ASV.1121	1	4	3	0	4	1	1	2	1	0
ASV.1122	1	2	1	3	1	0	0	6	3	0
ASV.1123	1	0	1	0	1	0	0	12	2	0
ASV.1124	1	4	1	1	0	1	0	6	3	0
ASV.1125	1	1	1	1	2	8	0	1	2	0
ASV.1126	1	4	3	1	0	0	4	4	0	0
ASV.1127	1	4	2	1	1	1	0	4	3	0
ASV.1128	1	3	8	0	0	0	0	5	0	0
ASV.1129	1	1	9	0	0	0	0	4	2	0
ASV.1130	1	1	3	1	1	5	1	3	1	0
ASV.1131	1	0	0	0	4	9	0	1	2	0
ASV.1132	1	0	0	1	1	9	0	2	3	0
ASV.1133	1	5	3	0	0	1	0	4	3	0
ASV.1134	1	1	2	0	1	7	2	2	1	0
ASV.1135	0	8	4	0	0	0	0	4	1	0
ASV.1136	0	7	4	1	0	0	0	5	0	0
ASV.1137	0	7	3	0	0	0	4	2	1	0
ASV.1138	0	6	1	0	1	0	0	8	1	0
ASV.1139	0	6	2	0	0	2	0	5	2	0
ASV.1140	0	5	5	0	0	0	3	4	0	0
ASV.1141	0	5	4	2	0	0	3	2	1	0
ASV.1142	0	5	5	0	0	0	0	4	2	1
ASV.1143	0	5	7	0	1	0	1	3	0	0
ASV.1144	0	5	5	0	0	0	2	4	1	0
ASV.1145	0	5	4	0	1	0	6	1	0	0
ASV.1146	0	4	8	0	0	0	4	1	0	0
ASV.1147	0	4	8	0	0	0	5	0	0	0
ASV.1148	0	4	6	1	3	2	0	1	0	0
ASV.1149	0	4	4	1	2	3	0	1	2	0
ASV.1150	0	4	2	2	0	0	1	7	1	0
ASV.1151	0	4	9	0	0	0	0	4	0	0
ASV.1152	0	4	3	2	0	2	4	0	2	0
ASV.1153	0	3	10	0	0	0	0	4	0	0
ASV.1154	0	3	3	2	0	1	0	6	2	0
ASV.1155	0	2	1	11	0	0	3	0	0	0
ASV.1156	0	2	0	1	0	1	3	6	4	0
ASV.1157	0	2	0	0	7	7	0	0	1	0
ASV.1158	0	2	2	3	0	6	2	1	1	0
ASV.1159	0	1	0	3	4	3	1	2	2	1
ASV.1160	0	1	0	5	0	7	0	3	0	1
ASV.1161	0	1	3	0	1	0	5	6	1	0
ASV.1162	0	0	2	3	2	6	0	1	3	0
ASV.1163	0	0	1	3	5	5	0	1	2	0
ASV.1164	0	0	0	10	2	4	0	1	0	0
ASV.1165	0	0	0	6	4	4	0	1	2	0
ASV.1166	0	0	0	2	1	8	0	3	3	0
ASV.1167	0	0	0	2	2	7	0	2	4	0
ASV.1168	0	0	0	1	4	7	0	3	2	0
ASV.1169	0	0	0	1	2	13	0	0	0	1
ASV.1170	0	0	0	1	1	9	0	3	3	0
ASV.1172	0	0	0	0	0	3	0	8	5	1
ASV.1173	0	0	0	0	0	0	17	0	0	0
ASV.1174	11	0	1	0	1	1	0	1	1	0
ASV.1175	11	1	0	0	0	0	0	3	1	0
ASV.1176	8	4	0	0	0	0	0	2	2	0
ASV.1177	8	3	1	0	0	0	0	3	1	0
ASV.1178	6	0	1	0	2	2	0	2	3	0
ASV.1179	5	3	1	0	0	0	0	6	1	0
ASV.1180	5	0	1	0	0	0	0	8	2	0
ASV.1181	5	1	1	0	1	5	0	2	1	0
ASV.1182	3	6	3	0	0	0	0	3	1	0
ASV.1183	3	1	4	0	0	0	3	3	2	0
ASV.1184	3	0	0	0	3	6	0	4	0	0
ASV.1185	3	2	5	0	0	2	2	1	1	0
ASV.1186	2	2	2	1	0	0	0	5	4	0
ASV.1187	2	2	4	0	0	0	4	3	1	0
ASV.1188	2	3	0	0	0	1	0	10	0	0
ASV.1189	2	4	3	0	0	0	3	3	1	0
ASV.1190	2	2	7	0	0	0	0	4	1	0
ASV.1191	2	6	0	2	0	1	0	4	1	0
ASV.1192	2	3	4	0	1	0	1	5	0	0
ASV.1193	2	2	5	2	0	0	0	3	1	1
ASV.1194	2	4	1	2	0	0	0	6	0	1
ASV.1195	2	4	3	1	1	1	0	3	1	0
ASV.1196	2	1	2	2	3	3	0	3	0	0
ASV.1197	2	1	0	0	0	0	0	10	3	0
ASV.1198	2	0	3	1	0	0	0	4	6	0
ASV.1199	2	0	2	1	0	0	0	10	1	0
ASV.1200	2	0	6	0	0	0	2	6	0	0
ASV.1201	2	3	1	0	0	0	0	7	3	0
ASV.1202	2	1	1	0	0	0	0	10	2	0
ASV.1203	1	1	8	0	0	0	2	3	1	0
ASV.1204	1	4	5	0	3	3	0	0	0	0
ASV.1205	1	1	2	1	0	0	1	8	2	0
ASV.1206	1	2	4	0	0	1	1	4	3	0
ASV.1207	1	5	0	1	0	0	0	6	3	0
ASV.1208	1	6	1	0	0	0	0	7	1	0
ASV.1209	1	1	5	0	0	0	2	3	4	0
ASV.1210	1	6	4	0	0	0	0	4	1	0
ASV.1211	1	5	2	0	0	0	2	4	2	0
ASV.1212	1	6	4	0	0	0	1	3	1	0
ASV.1213	1	0	3	1	1	0	1	6	3	0
ASV.1214	1	1	1	1	0	0	5	2	5	0
ASV.1215	1	4	3	0	1	0	1	4	2	0
ASV.1216	1	4	2	0	0	0	0	7	2	0
ASV.1217	1	5	3	0	0	0	0	5	2	0
ASV.1218	1	5	3	0	1	0	0	4	1	1
ASV.1219	1	4	0	3	1	2	0	3	2	0
ASV.1220	1	4	1	1	0	6	0	2	1	0
ASV.1221	1	1	1	1	0	1	0	11	0	0
ASV.1222	1	0	0	9	1	1	0	2	2	0
ASV.1223	1	5	8	0	0	0	0	2	0	0
ASV.1224	1	5	0	1	3	1	2	3	0	0
ASV.1225	1	5	2	1	2	0	0	2	3	0
ASV.1226	1	3	3	0	0	0	1	6	2	0
ASV.1227	1	3	3	0	0	1	1	7	0	0
ASV.1228	1	3	1	0	0	0	0	10	1	0
ASV.1229	0	10	1	0	0	0	0	2	3	0
ASV.1230	0	10	1	0	0	0	0	1	4	0
ASV.1231	0	9	4	0	0	0	1	1	1	0
ASV.1232	0	7	7	0	0	0	0	0	2	0
ASV.1233	0	7	5	0	0	0	2	2	0	0
ASV.1234	0	6	7	1	0	0	0	1	1	0
ASV.1235	0	6	3	0	0	1	0	3	3	0
ASV.1236	0	5	0	0	0	0	0	10	1	0
ASV.1237	0	5	4	0	0	2	4	1	0	0
ASV.1238	0	5	5	0	0	0	0	2	4	0
ASV.1239	0	5	3	1	0	2	0	4	1	0
ASV.1240	0	4	3	3	0	1	0	3	2	0
ASV.1241	0	4	3	0	0	0	0	6	3	0
ASV.1242	0	4	1	1	0	0	0	8	2	0
ASV.1243	0	4	2	0	2	8	0	0	0	0
ASV.1244	0	4	1	2	0	0	0	8	1	0
ASV.1245	0	4	3	1	1	0	0	6	1	0
ASV.1246	0	3	3	0	0	0	0	7	2	1
ASV.1247	0	3	2	0	1	4	1	5	0	0
ASV.1248	0	3	2	1	0	2	0	6	2	0
ASV.1249	0	3	6	0	0	0	3	2	2	0
ASV.1250	0	3	2	0	0	0	1	8	2	0
ASV.1251	0	3	1	0	0	0	0	7	5	0
ASV.1252	0	3	2	1	0	0	2	6	2	0
ASV.1253	0	3	2	0	0	0	4	5	2	0
ASV.1254	0	3	3	0	0	0	4	2	4	0
ASV.1255	0	2	1	0	4	6	0	0	3	0
ASV.1256	0	2	2	3	3	3	0	3	0	0
ASV.1257	0	2	4	1	0	0	9	0	0	0
ASV.1258	0	2	6	1	0	0	2	4	1	0
ASV.1259	0	2	10	0	0	0	4	0	0	0
ASV.1260	0	2	3	0	1	1	1	8	0	0
ASV.1261	0	2	5	0	0	0	1	6	2	0
ASV.1262	0	2	3	2	2	2	1	2	2	0
ASV.1263	0	1	9	0	0	0	6	0	0	0
ASV.1264	0	1	2	1	2	8	0	2	0	0
ASV.1265	0	1	1	2	0	0	0	8	4	0
ASV.1266	0	1	6	0	0	0	0	6	3	0
ASV.1267	0	1	3	0	0	0	0	8	3	1
ASV.1268	0	1	8	0	0	0	3	3	1	0
ASV.1269	0	0	9	0	0	0	0	4	3	0
ASV.1270	0	0	8	0	0	0	5	2	1	0
ASV.1271	0	0	4	4	2	2	0	2	2	0
ASV.1272	0	0	1	1	2	10	0	0	2	0
ASV.1273	0	0	1	0	1	3	0	6	4	1
ASV.1274	0	0	0	4	1	1	0	9	1	0
ASV.1275	0	0	0	4	4	6	0	1	1	0
ASV.1276	0	0	0	3	1	10	0	1	1	0
ASV.1277	0	0	0	2	3	5	0	3	3	0
ASV.1278	0	0	0	1	0	0	15	0	0	0
ASV.1279	0	0	0	1	4	3	0	3	4	1
ASV.1280	0	0	0	1	3	7	0	3	2	0
ASV.1281	0	0	0	0	5	7	0	1	3	0
ASV.1282	0	0	0	0	5	10	0	0	1	0
ASV.1283	0	0	0	0	2	1	0	3	8	2
ASV.1284	0	0	0	0	2	9	0	0	5	0
ASV.1285	0	0	0	0	2	12	0	0	1	1
ASV.1287	0	0	0	0	0	1	0	10	5	0
ASV.1288	0	0	0	0	0	0	16	0	0	0
ASV.1289	0	0	0	0	0	0	12	3	1	0
ASV.1290	12	0	1	0	0	0	0	2	0	0
ASV.1291	10	0	1	0	0	3	1	0	0	0
ASV.1292	8	2	0	0	1	2	1	0	1	0
ASV.1293	8	0	1	0	1	3	1	1	0	0
ASV.1294	7	1	1	0	0	1	0	3	1	1
ASV.1295	7	0	2	0	0	0	0	5	1	0
ASV.1296	6	1	1	0	2	0	0	4	1	0
ASV.1297	5	3	0	0	0	0	0	4	3	0
ASV.1298	4	3	2	0	0	0	1	3	2	0
ASV.1299	4	2	1	1	0	0	7	0	0	0
ASV.1300	4	0	1	0	0	1	0	5	2	2
ASV.1301	4	5	2	0	0	0	0	2	2	0
ASV.1302	4	2	2	0	0	0	0	5	2	0
ASV.1303	4	0	0	0	1	9	0	0	1	0
ASV.1304	4	0	0	0	0	3	1	3	4	0
ASV.1305	4	3	3	0	0	0	0	3	2	0
ASV.1306	4	2	2	0	1	1	1	4	0	0
ASV.1307	3	3	5	0	0	0	3	0	1	0
ASV.1308	3	3	1	0	0	0	0	6	2	0
ASV.1309	3	3	1	0	1	0	3	3	1	0
ASV.1310	3	0	1	0	2	8	0	1	0	0
ASV.1311	3	0	0	1	0	3	0	6	2	0
ASV.1312	3	7	2	0	0	0	0	3	0	0
ASV.1313	3	2	2	2	1	0	0	5	0	0
ASV.1314	2	3	3	0	1	0	0	5	1	0
ASV.1315	2	3	6	0	0	1	1	1	1	0
ASV.1316	2	2	2	0	0	0	0	2	7	0
ASV.1317	2	4	1	0	0	3	1	4	0	0
ASV.1318	2	1	3	1	0	0	1	4	3	0
ASV.1319	2	0	3	0	0	0	1	6	3	0
ASV.1320	2	1	7	0	0	0	3	2	0	0
ASV.1321	2	1	2	0	0	0	0	8	2	0
ASV.1322	2	6	0	1	1	0	0	5	0	0
ASV.1323	2	1	5	0	1	0	2	3	1	0
ASV.1324	2	4	0	0	0	1	0	6	2	0
ASV.1325	2	1	0	1	0	2	0	3	6	0
ASV.1326	2	3	4	0	0	1	0	2	3	0
ASV.1327	2	6	0	0	0	0	0	4	3	0
ASV.1328	2	5	1	1	0	0	1	4	1	0
ASV.1329	2	2	4	1	0	1	2	1	2	0
ASV.1330	2	1	1	0	0	0	1	9	1	0
ASV.1331	2	4	1	0	0	0	1	4	3	0
ASV.1332	1	4	3	0	0	1	0	4	2	0
ASV.1333	1	5	6	0	0	0	0	2	1	0
ASV.1334	1	2	2	0	0	3	0	5	2	0
ASV.1335	1	4	2	0	1	1	0	5	1	0
ASV.1336	1	1	2	1	0	0	0	5	5	0
ASV.1337	1	0	9	0	0	0	2	3	0	0
ASV.1338	1	1	3	0	0	1	1	8	0	0
ASV.1339	1	1	6	2	0	0	2	2	0	1
ASV.1340	1	4	2	0	0	0	1	3	4	0
ASV.1341	1	0	2	2	0	3	2	5	0	0
ASV.1342	1	5	2	1	1	2	0	2	1	0
ASV.1343	1	2	4	0	0	0	2	4	2	0
ASV.1344	1	2	3	0	0	1	0	5	3	0
ASV.1345	1	0	0	0	0	11	0	0	3	0
ASV.1346	1	2	7	0	0	0	2	2	1	0
ASV.1347	1	1	3	4	1	2	1	1	1	0
ASV.1348	1	2	6	0	0	1	0	4	1	0
ASV.1349	1	2	5	0	0	0	5	1	1	0
ASV.1350	1	2	0	0	0	0	12	0	0	0
ASV.1351	1	0	0	0	0	0	0	6	8	0
ASV.1352	1	1	3	0	0	0	2	5	3	0
ASV.1353	1	2	8	0	0	0	0	2	2	0
ASV.1354	0	9	2	0	0	0	0	2	2	0
ASV.1355	0	8	2	1	0	1	0	3	0	0
ASV.1356	0	6	6	0	0	0	2	1	0	0
ASV.1357	0	6	3	1	0	0	0	4	1	0
ASV.1358	0	6	1	0	1	5	2	0	0	0
ASV.1359	0	6	5	0	1	0	0	2	1	0
ASV.1360	0	5	7	2	0	0	0	1	0	0
ASV.1361	0	5	6	0	0	0	0	1	3	0
ASV.1362	0	5	4	0	0	0	2	4	0	0
ASV.1363	0	5	3	0	1	3	0	3	0	0
ASV.1364	0	5	2	2	0	3	1	1	1	0
ASV.1365	0	4	0	0	3	3	0	3	2	0
ASV.1366	0	4	5	1	2	3	0	0	0	0
ASV.1367	0	4	1	0	2	5	1	1	0	1
ASV.1368	0	4	4	0	0	0	0	5	2	0
ASV.1369	0	4	1	3	0	1	0	2	2	2
ASV.1370	0	4	2	0	0	0	1	7	1	0
ASV.1371	0	4	5	0	0	0	0	6	0	0
ASV.1372	0	3	2	0	0	0	0	7	3	0
ASV.1373	0	3	0	1	2	1	1	7	0	0
ASV.1374	0	3	6	1	1	1	0	2	1	0
ASV.1375	0	3	4	2	0	3	1	1	1	0
ASV.1376	0	3	0	1	2	8	0	0	1	0
ASV.1377	0	3	3	1	0	0	0	8	0	0
ASV.1378	0	3	12	0	0	0	0	0	0	0
ASV.1379	0	2	7	0	0	0	1	2	3	0
ASV.1380	0	2	0	3	1	0	0	9	0	0
ASV.1381	0	2	5	1	0	0	3	4	0	0
ASV.1382	0	2	0	7	0	3	0	2	1	0
ASV.1383	0	2	1	0	0	0	9	3	0	0
ASV.1384	0	2	3	1	0	2	0	1	6	0
ASV.1385	0	2	4	1	2	1	0	4	1	0
ASV.1386	0	2	4	0	0	0	0	7	2	0
ASV.1387	0	2	1	0	2	0	1	9	0	0
ASV.1388	0	1	0	1	2	4	0	4	3	0
ASV.1389	0	1	0	1	2	6	0	3	2	0
ASV.1390	0	1	5	0	1	0	2	4	2	0
ASV.1391	0	1	0	1	4	1	0	2	6	0
ASV.1392	0	1	0	4	2	4	0	0	4	0
ASV.1393	0	1	3	0	1	2	0	7	1	0
ASV.1394	0	0	9	0	0	0	2	4	0	0
ASV.1395	0	0	5	0	0	0	4	3	3	0
ASV.1396	0	0	2	2	1	7	0	1	1	1
ASV.1397	0	0	2	3	0	1	7	2	0	0
ASV.1398	0	0	1	0	2	5	0	1	6	0
ASV.1399	0	0	1	1	4	3	0	1	5	0
ASV.1400	0	0	1	5	0	5	0	1	2	1
ASV.1401	0	0	1	4	2	4	1	1	2	0
ASV.1402	0	0	0	4	4	4	0	2	1	0
ASV.1404	0	0	0	2	5	8	0	0	0	0
ASV.1405	0	0	0	1	9	5	0	0	0	0
ASV.1406	0	0	0	1	2	6	0	2	3	1
ASV.1407	0	0	0	1	3	7	0	1	3	0
ASV.1408	0	0	0	1	0	0	14	0	0	0
ASV.1409	0	0	0	0	4	10	0	0	1	0
ASV.1410	0	0	0	0	2	4	0	4	5	0
ASV.1411	0	0	0	0	1	6	0	6	2	0
ASV.1412	0	0	0	0	1	5	0	3	5	1
ASV.1413	0	0	0	0	0	4	0	7	4	0
ASV.1414	0	0	0	0	0	0	15	0	0	0
ASV.1415	6	1	0	0	0	0	0	4	2	1
ASV.1416	6	3	2	0	0	0	0	2	1	0
ASV.1417	6	0	5	0	0	0	0	3	0	0
ASV.1418	5	1	0	2	2	3	0	1	0	0
ASV.1419	5	3	0	0	2	2	0	2	0	0
ASV.1420	4	0	0	2	0	0	0	7	1	0
ASV.1421	4	0	0	0	0	0	0	9	1	0
ASV.1422	4	2	3	0	0	0	0	4	1	0
ASV.1423	4	1	1	1	1	0	1	5	0	0
ASV.1424	3	1	2	0	0	0	0	5	3	0
ASV.1425	3	2	2	0	0	4	0	1	2	0
ASV.1426	3	1	4	0	0	0	1	2	3	0
ASV.1427	3	3	3	0	0	0	0	5	0	0
ASV.1428	3	5	2	0	0	0	0	4	0	0
ASV.1429	3	0	0	0	2	6	0	1	2	0
ASV.1430	3	1	0	0	0	0	2	5	3	0
ASV.1431	3	1	4	2	0	0	0	4	0	0
ASV.1432	3	2	1	0	0	2	1	5	0	0
ASV.1433	3	1	1	0	0	0	1	5	3	0
ASV.1434	3	4	0	0	2	1	0	2	1	1
ASV.1435	2	8	1	0	1	1	0	1	0	0
ASV.1436	2	0	4	0	1	1	0	3	3	0
ASV.1437	2	7	3	0	0	0	0	2	0	0
ASV.1438	2	4	0	2	1	4	0	0	1	0
ASV.1439	2	3	3	1	0	0	2	2	1	0
ASV.1440	2	5	2	0	0	0	0	4	1	0
ASV.1441	2	5	1	0	0	0	0	6	0	0
ASV.1442	2	0	3	0	0	0	0	6	3	0
ASV.1443	2	7	0	0	0	0	0	5	0	0
ASV.1444	2	5	2	1	0	0	0	4	0	0
ASV.1445	2	4	1	0	1	0	0	5	1	0
ASV.1446	2	4	4	0	1	0	0	3	0	0
ASV.1447	2	2	1	0	1	2	1	3	2	0
ASV.1448	2	3	4	0	0	0	0	1	4	0
ASV.1449	2	3	6	0	0	0	0	2	0	1
ASV.1450	2	1	7	1	0	0	1	2	0	0
ASV.1451	2	3	0	1	0	0	0	5	2	1
ASV.1452	2	5	3	0	0	0	0	2	2	0
ASV.1453	2	5	3	0	0	0	0	3	1	0
ASV.1454	2	3	2	0	0	2	0	4	1	0
ASV.1455	2	3	1	0	2	6	0	0	0	0
ASV.1456	1	4	1	0	0	1	3	3	1	0
ASV.1457	1	1	2	1	0	0	1	5	3	0
ASV.1458	1	3	3	1	0	1	0	4	1	0
ASV.1459	1	3	5	0	0	0	0	3	2	0
ASV.1460	1	3	6	0	0	0	0	4	0	0
ASV.1461	1	1	0	0	0	1	1	8	2	0
ASV.1462	1	6	5	0	0	0	0	2	0	0
ASV.1463	1	2	2	0	0	1	0	6	2	0
ASV.1464	1	0	2	3	0	3	1	2	2	0
ASV.1465	1	3	0	2	0	0	2	4	2	0
ASV.1466	1	2	0	1	2	3	0	3	1	1
ASV.1467	1	4	6	0	0	0	0	3	0	0
ASV.1468	1	3	3	3	0	0	0	4	0	0
ASV.1469	1	4	2	0	0	0	0	5	2	0
ASV.1470	1	7	2	0	0	0	0	4	0	0
ASV.1471	1	4	3	0	2	1	0	3	0	0
ASV.1472	1	4	1	1	2	4	0	1	0	0
ASV.1473	1	1	0	0	0	9	1	0	2	0
ASV.1474	1	2	2	0	0	2	2	4	1	0
ASV.1475	1	1	2	0	1	5	0	1	3	0
ASV.1476	1	4	1	0	0	0	0	5	3	0
ASV.1477	1	0	7	0	0	0	1	4	1	0
ASV.1478	1	6	1	2	1	1	1	1	0	0
ASV.1479	0	9	0	1	0	1	0	3	0	0
ASV.1480	0	7	1	0	0	0	0	5	1	0
ASV.1481	0	6	5	0	0	0	1	2	0	0
ASV.1482	0	6	5	1	0	0	0	1	1	0
ASV.1483	0	6	5	0	0	0	3	0	0	0
ASV.1484	0	6	5	1	0	0	0	1	1	0
ASV.1485	0	6	2	0	0	0	0	5	1	0
ASV.1486	0	6	2	0	1	0	0	5	0	0
ASV.1487	0	5	1	1	0	0	1	5	1	0
ASV.1488	0	5	4	0	0	0	0	5	0	0
ASV.1489	0	5	3	3	0	0	0	3	0	0
ASV.1490	0	4	2	1	0	0	1	5	1	0
ASV.1491	0	4	7	0	0	0	0	3	0	0
ASV.1492	0	4	3	0	0	0	1	6	0	0
ASV.1493	0	4	1	0	1	2	1	1	3	1
ASV.1494	0	4	4	1	1	1	0	3	0	0
ASV.1495	0	4	7	0	0	0	2	1	0	0
ASV.1496	0	3	2	0	1	1	0	4	3	0
ASV.1497	0	3	2	0	1	2	1	3	2	0
ASV.1498	0	3	3	0	0	1	3	3	1	0
ASV.1499	0	3	2	1	1	0	1	3	3	0
ASV.1500	0	3	4	0	0	0	5	1	1	0
ASV.1501	0	3	3	0	0	0	0	6	2	0
ASV.1502	0	3	5	1	0	0	0	4	1	0
ASV.1503	0	3	4	1	0	2	1	3	0	0
ASV.1504	0	3	2	0	3	0	1	5	0	0
ASV.1505	0	3	5	4	1	0	1	0	0	0
ASV.1506	0	3	3	1	0	0	1	4	2	0
ASV.1507	0	3	1	0	0	0	0	7	3	0
ASV.1508	0	2	8	2	0	0	1	1	0	0
ASV.1509	0	2	3	1	0	0	1	5	2	0
ASV.1511	0	2	0	0	2	1	0	6	3	0
ASV.1512	0	2	1	3	1	2	0	4	1	0
ASV.1513	0	2	1	0	0	0	2	7	2	0
ASV.1514	0	2	1	0	0	0	1	8	2	0
ASV.1515	0	2	1	2	2	5	0	0	2	0
ASV.1516	0	2	2	0	3	1	1	4	1	0
ASV.1517	0	1	0	1	0	1	0	9	2	0
ASV.1518	0	1	8	0	0	0	3	2	0	0
ASV.1519	0	1	5	1	1	0	1	3	2	0
ASV.1520	0	1	2	2	2	4	0	0	2	1
ASV.1521	0	1	2	2	1	1	0	7	0	0
ASV.1522	0	1	0	3	3	7	0	0	0	0
ASV.1523	0	1	3	0	3	0	0	2	5	0
ASV.1524	0	1	7	0	0	0	5	1	0	0
ASV.1525	0	1	0	1	1	8	0	0	3	0
ASV.1526	0	1	0	2	0	1	7	3	0	0
ASV.1527	0	1	0	5	5	1	0	1	1	0
ASV.1528	0	0	5	3	5	0	0	1	0	0
ASV.1529	0	0	3	0	0	0	1	8	2	0
ASV.1530	0	0	2	0	0	0	11	0	1	0
ASV.1531	0	0	2	0	0	4	1	6	1	0
ASV.1532	0	0	1	4	2	3	0	3	1	0
ASV.1533	0	0	1	1	2	7	0	1	2	0
ASV.1534	0	0	0	4	0	5	0	3	2	0
ASV.1535	0	0	0	3	0	0	6	4	1	0
ASV.1536	0	0	0	2	3	6	0	0	3	0
ASV.1537	0	0	0	2	4	3	0	1	2	2
ASV.1538	0	0	0	2	1	6	0	0	4	1
ASV.1539	0	0	0	1	1	8	0	1	2	1
ASV.1540	0	0	0	1	0	4	0	5	4	0
ASV.1541	0	0	0	1	5	2	0	5	1	0
ASV.1542	0	0	0	1	3	6	0	0	4	0
ASV.1543	0	0	0	1	4	2	0	3	4	0
ASV.1544	0	0	0	0	14	0	0	0	0	0
ASV.1546	0	0	0	0	5	9	0	0	0	0
ASV.1547	0	0	0	0	0	0	14	0	0	0
ASV.1548	0	0	0	0	0	0	13	1	0	0
ASV.1549	8	2	1	0	0	0	0	2	0	0
ASV.1550	7	0	1	0	1	3	1	0	0	0
ASV.1551	5	3	0	0	0	0	0	4	1	0
ASV.1552	5	1	2	1	1	0	0	2	1	0
ASV.1553	4	0	3	0	0	0	0	5	1	0
ASV.1554	4	1	0	0	0	0	0	4	4	0
ASV.1555	4	1	3	0	0	0	0	2	3	0
ASV.1556	4	1	0	0	0	1	0	7	0	0
ASV.1557	4	1	2	0	0	0	0	4	2	0
ASV.1558	4	3	1	0	0	2	0	2	1	0
ASV.1559	4	1	3	0	0	0	0	4	1	0
ASV.1560	3	3	3	0	1	0	0	3	0	0
ASV.1561	3	2	0	2	0	0	1	5	0	0
ASV.1562	3	1	1	0	0	0	0	6	2	0
ASV.1563	3	5	0	0	0	0	0	2	3	0
ASV.1564	3	1	0	0	0	6	0	2	0	1
ASV.1565	3	1	4	1	0	1	0	2	1	0
ASV.1566	3	2	1	1	0	0	0	4	2	0
ASV.1567	3	4	0	0	0	0	0	4	2	0
ASV.1568	3	2	2	0	0	0	3	2	1	0
ASV.1569	3	0	5	0	0	0	0	4	1	0
ASV.1570	3	1	0	1	0	0	0	7	1	0
ASV.1571	3	0	2	0	0	0	0	5	3	0
ASV.1572	2	1	3	0	0	0	2	1	4	0
ASV.1573	2	3	2	0	0	0	0	5	1	0
ASV.1574	2	1	0	1	0	0	0	6	2	1
ASV.1575	2	3	2	0	0	0	0	5	1	0
ASV.1576	2	2	4	0	0	0	2	3	0	0
ASV.1577	2	4	0	0	0	0	0	6	0	1
ASV.1578	2	1	0	0	0	0	0	6	4	0
ASV.1579	2	0	1	3	0	0	0	6	1	0
ASV.1580	2	4	0	0	0	0	0	5	2	0
ASV.1581	2	1	1	0	0	0	0	7	2	0
ASV.1582	2	5	3	0	0	0	0	0	3	0
ASV.1583	1	4	2	1	1	1	0	1	2	0
ASV.1584	1	0	4	1	0	0	1	4	2	0
ASV.1585	1	3	4	0	0	0	0	4	1	0
ASV.1586	1	7	1	1	0	0	0	2	1	0
ASV.1587	1	3	0	1	0	0	0	8	0	0
ASV.1588	1	5	2	0	0	0	0	3	2	0
ASV.1589	1	3	2	0	1	2	0	4	0	0
ASV.1590	1	4	4	0	0	0	0	2	2	0
ASV.1591	1	0	4	0	0	4	1	2	1	0
ASV.1592	1	0	2	1	0	0	3	5	1	0
ASV.1593	1	2	2	1	0	1	1	3	2	0
ASV.1594	1	0	0	0	1	6	0	1	4	0
ASV.1595	1	4	3	1	0	1	1	2	0	0
ASV.1596	1	4	1	1	1	0	0	3	2	0
ASV.1597	1	3	3	0	0	0	0	4	2	0
ASV.1598	1	1	0	3	0	0	0	3	5	0
ASV.1599	1	2	2	0	0	0	0	8	0	0
ASV.1600	1	0	0	0	5	6	0	0	1	0
ASV.1601	1	3	3	0	0	0	2	4	0	0
ASV.1602	1	1	2	0	0	0	0	6	3	0
ASV.1603	1	2	2	2	0	0	0	4	2	0
ASV.1604	1	1	8	0	0	0	2	1	0	0
ASV.1605	1	1	7	0	0	0	1	3	0	0
ASV.1606	1	2	0	0	0	3	0	6	1	0
ASV.1607	1	1	3	0	0	0	0	8	0	0
ASV.1608	0	8	4	0	0	0	0	1	0	0
ASV.1609	0	8	5	0	0	0	0	0	0	0
ASV.1610	0	7	5	0	0	0	0	0	1	0
ASV.1611	0	7	0	0	3	0	0	2	1	0
ASV.1612	0	6	3	0	0	0	0	3	1	0
ASV.1613	0	6	6	0	0	0	1	0	0	0
ASV.1614	0	6	0	0	0	0	0	6	1	0
ASV.1615	0	5	5	0	0	0	2	0	1	0
ASV.1616	0	5	3	0	0	0	0	3	2	0
ASV.1617	0	4	2	0	0	0	0	6	1	0
ASV.1618	0	4	7	0	0	0	0	2	0	0
ASV.1619	0	4	2	0	0	0	5	2	0	0
ASV.1620	0	4	2	1	0	0	0	5	0	1
ASV.1621	0	4	2	0	4	0	0	3	0	0
ASV.1622	0	4	0	0	2	2	1	2	2	0
ASV.1623	0	3	6	0	0	0	1	2	1	0
ASV.1624	0	3	7	0	0	0	1	1	1	0
ASV.1625	0	3	3	0	0	0	1	6	0	0
ASV.1626	0	3	4	1	0	0	5	0	0	0
ASV.1627	0	3	4	1	0	0	0	4	1	0
ASV.1628	0	3	5	2	1	1	0	1	0	0
ASV.1629	0	3	4	0	0	0	0	4	2	0
ASV.1630	0	3	1	0	0	1	0	6	2	0
ASV.1631	0	3	4	0	0	0	0	6	0	0
ASV.1632	0	3	2	0	2	0	2	2	2	0
ASV.1633	0	3	2	1	0	0	1	6	0	0
ASV.1634	0	2	0	2	0	0	0	7	2	0
ASV.1635	0	2	1	0	1	0	4	2	3	0
ASV.1636	0	2	3	0	0	0	6	1	1	0
ASV.1637	0	2	5	0	0	0	1	2	3	0
ASV.1638	0	2	4	0	1	0	1	2	3	0
ASV.1639	0	2	4	0	2	5	0	0	0	0
ASV.1640	0	2	2	4	1	1	0	3	0	0
ASV.1641	0	2	6	0	0	0	1	3	1	0
ASV.1642	0	1	0	3	1	0	0	5	3	0
ASV.1643	0	1	6	0	0	1	4	1	0	0
ASV.1644	0	1	3	1	0	0	0	8	0	0
ASV.1645	0	1	2	0	0	0	1	8	0	1
ASV.1646	0	1	1	4	0	1	0	4	2	0
ASV.1647	0	1	0	4	3	3	0	1	1	0
ASV.1648	0	1	0	2	0	3	0	2	5	0
ASV.1649	0	1	0	0	0	0	0	8	4	0
ASV.1651	0	1	1	0	0	0	0	6	5	0
ASV.1652	0	1	2	0	0	0	9	0	1	0
ASV.1653	0	1	0	1	0	0	7	4	0	0
ASV.1654	0	1	5	2	3	0	1	1	0	0
ASV.1655	0	1	4	0	0	0	0	8	0	0
ASV.1656	0	1	3	2	0	0	0	3	2	2
ASV.1657	0	0	6	0	0	0	3	2	2	0
ASV.1658	0	0	4	4	0	0	0	5	0	0
ASV.1659	0	0	3	2	2	2	1	3	0	0
ASV.1660	0	0	2	8	0	1	1	1	0	0
ASV.1661	0	0	2	3	0	2	0	3	3	0
ASV.1662	0	0	1	0	0	0	10	2	0	0
ASV.1663	0	0	1	2	1	8	1	0	0	0
ASV.1664	0	0	1	2	5	0	0	1	1	3
ASV.1665	0	0	0	6	0	6	0	0	1	0
ASV.1666	0	0	0	5	2	0	0	6	0	0
ASV.1667	0	0	0	3	1	6	1	1	1	0
ASV.1668	0	0	0	3	4	5	0	1	0	0
ASV.1669	0	0	0	3	0	6	0	0	4	0
ASV.1670	0	0	0	2	3	6	0	1	1	0
ASV.1672	0	0	0	1	0	0	12	0	0	0
ASV.1673	0	0	0	1	7	4	0	0	1	0
ASV.1674	0	0	0	1	0	0	12	0	0	0
ASV.1675	0	0	0	1	4	8	0	0	0	0
ASV.1676	0	0	0	0	4	1	3	2	0	3
ASV.1677	0	0	0	0	2	3	0	3	4	1
ASV.1678	0	0	0	0	1	7	5	0	0	0
ASV.1679	0	0	0	0	1	3	0	3	5	1
ASV.1680	9	1	0	0	0	1	0	0	1	0
ASV.1681	8	0	1	0	0	1	0	1	1	0
ASV.1682	7	3	0	0	0	0	0	2	0	0
ASV.1683	5	1	0	0	0	0	0	6	0	0
ASV.1684	5	1	2	0	0	0	0	2	1	1
ASV.1685	4	0	2	1	0	0	0	4	1	0
ASV.1686	4	0	3	3	0	0	0	2	0	0
ASV.1687	4	2	3	1	0	0	0	2	0	0
ASV.1688	3	3	0	1	0	0	0	3	2	0
ASV.1689	3	2	1	0	0	0	0	4	2	0
ASV.1690	3	1	1	0	0	0	2	3	2	0
ASV.1691	3	3	1	1	0	0	0	4	0	0
ASV.1692	3	1	1	0	2	4	1	0	0	0
ASV.1693	3	1	5	0	0	0	0	3	0	0
ASV.1694	3	2	2	0	0	1	3	1	0	0
ASV.1695	3	0	4	0	0	0	0	4	1	0
ASV.1696	3	0	3	1	0	0	1	3	1	0
ASV.1697	3	0	0	0	0	0	0	7	2	0
ASV.1698	3	2	0	0	0	0	0	6	1	0
ASV.1699	2	4	0	1	2	3	0	0	0	0
ASV.1700	2	1	2	0	0	0	1	6	0	0
ASV.1701	2	2	1	0	0	0	0	4	3	0
ASV.1702	2	1	3	1	0	0	0	4	1	0
ASV.1703	2	3	2	1	0	0	0	3	1	0
ASV.1704	2	4	3	0	0	1	1	0	1	0
ASV.1705	2	3	2	0	4	0	0	0	1	0
ASV.1706	2	1	0	0	1	4	2	1	1	0
ASV.1707	2	2	4	0	0	0	0	2	2	0
ASV.1708	2	0	2	0	0	0	1	5	2	0
ASV.1709	2	0	2	0	1	1	0	6	0	0
ASV.1710	2	1	1	3	0	2	0	2	1	0
ASV.1711	2	0	0	2	1	6	0	1	0	0
ASV.1712	2	1	0	0	0	0	1	7	1	0
ASV.1713	2	1	2	1	0	3	0	2	1	0
ASV.1714	2	1	0	1	2	4	2	0	0	0
ASV.1715	2	3	1	0	0	0	0	6	0	0
ASV.1716	2	3	0	0	0	0	2	4	1	0
ASV.1717	2	2	1	0	1	0	0	4	2	0
ASV.1718	2	1	1	2	1	3	0	2	0	0
ASV.1719	2	0	0	0	0	1	1	5	3	0
ASV.1720	1	0	4	0	0	0	0	3	4	0
ASV.1721	1	4	3	0	0	0	1	3	0	0
ASV.1722	1	6	2	0	0	0	1	2	0	0
ASV.1723	1	2	1	0	0	0	0	4	4	0
ASV.1724	1	4	5	0	0	0	0	2	0	0
ASV.1725	1	0	0	3	3	3	0	1	1	0
ASV.1726	1	3	3	4	0	0	0	1	0	0
ASV.1727	1	1	3	1	0	0	0	5	1	0
ASV.1728	1	4	0	0	0	0	0	5	2	0
ASV.1729	1	0	2	2	1	2	0	1	3	0
ASV.1730	1	5	4	0	0	0	0	1	1	0
ASV.1731	1	1	1	0	4	2	0	3	0	0
ASV.1732	1	3	4	1	0	1	0	2	0	0
ASV.1733	1	0	0	0	5	4	0	0	2	0
ASV.1734	1	2	2	0	0	0	4	2	1	0
ASV.1735	1	8	1	0	0	0	0	2	0	0
ASV.1736	1	1	1	1	4	1	1	0	2	0
ASV.1737	1	0	1	0	1	6	0	1	2	0
ASV.1738	1	1	1	3	0	0	2	3	1	0
ASV.1739	1	1	0	0	0	0	1	7	2	0
ASV.1740	1	1	4	2	0	3	0	1	0	0
ASV.1741	1	0	2	0	1	2	1	3	2	0
ASV.1742	1	2	1	0	0	1	1	4	2	0
ASV.1743	1	7	3	0	0	0	0	0	1	0
ASV.1744	1	2	5	0	0	0	0	3	1	0
ASV.1745	1	2	2	1	0	1	2	3	0	0
ASV.1746	1	5	0	0	0	0	0	5	1	0
ASV.1747	1	2	1	0	1	0	0	6	1	0
ASV.1748	1	4	1	1	0	0	0	3	2	0
ASV.1749	1	2	6	0	0	0	1	1	0	1
ASV.1750	1	1	3	0	1	2	0	2	2	0
ASV.1751	1	4	0	0	0	0	0	6	1	0
ASV.1752	1	3	4	0	0	0	0	3	1	0
ASV.1753	1	2	3	0	0	1	0	1	4	0
ASV.1754	1	1	2	4	1	1	0	1	1	0
ASV.1755	0	8	2	0	0	0	0	2	0	0
ASV.1756	0	7	2	0	0	0	0	3	0	0
ASV.1757	0	6	1	2	0	0	0	2	0	1
ASV.1758	0	5	0	2	0	0	1	4	0	0
ASV.1759	0	4	2	0	0	0	0	3	3	0
ASV.1760	0	4	3	0	0	0	0	2	3	0
ASV.1761	0	4	4	2	1	1	0	0	0	0
ASV.1762	0	4	3	0	0	0	0	5	0	0
ASV.1763	0	4	2	1	0	0	1	3	1	0
ASV.1764	0	4	6	0	0	0	2	0	0	0
ASV.1765	0	4	5	1	0	0	0	1	0	1
ASV.1766	0	4	5	0	0	0	0	2	1	0
ASV.1767	0	4	3	0	0	0	1	2	1	1
ASV.1768	0	4	2	1	0	0	1	2	2	0
ASV.1769	0	4	2	0	0	0	0	6	0	0
ASV.1770	0	4	1	1	1	0	0	4	1	0
ASV.1771	0	4	2	0	0	0	0	4	2	0
ASV.1772	0	4	5	0	0	0	0	2	1	0
ASV.1773	0	4	4	2	0	0	0	1	1	0
ASV.1774	0	3	2	0	0	0	0	6	1	0
ASV.1775	0	3	5	0	1	1	0	2	0	0
ASV.1776	0	3	3	3	0	0	1	1	1	0
ASV.1777	0	3	5	0	0	0	1	2	1	0
ASV.1778	0	3	3	0	0	0	0	4	2	0
ASV.1779	0	3	0	0	1	4	1	2	1	0
ASV.1780	0	3	3	0	0	0	1	4	1	0
ASV.1781	0	2	2	2	0	0	0	5	1	0
ASV.1782	0	2	3	2	0	3	2	0	0	0
ASV.1783	0	2	2	2	0	1	3	2	0	0
ASV.1784	0	2	0	0	0	1	0	6	3	0
ASV.1785	0	2	4	0	0	0	0	6	0	0
ASV.1786	0	2	4	1	0	0	0	4	1	0
ASV.1787	0	2	0	2	0	0	1	6	1	0
ASV.1788	0	2	1	0	0	0	0	8	1	0
ASV.1789	0	2	3	0	0	0	0	6	1	0
ASV.1790	0	2	2	0	1	1	3	1	2	0
ASV.1791	0	2	0	0	3	2	0	3	2	0
ASV.1792	0	2	9	0	0	0	0	1	0	0
ASV.1793	0	2	4	0	0	0	3	3	0	0
ASV.1794	0	2	3	1	0	2	0	4	0	0
ASV.1795	0	2	3	3	0	0	0	4	0	0
ASV.1796	0	2	7	1	0	1	0	1	0	0
ASV.1797	0	1	3	1	1	3	0	1	1	1
ASV.1798	0	1	0	0	3	6	0	0	2	0
ASV.1799	0	1	0	2	4	4	0	0	1	0
ASV.1800	0	1	3	0	2	1	0	4	1	0
ASV.1801	0	1	4	1	0	0	1	2	2	1
ASV.1802	0	1	0	0	3	7	0	0	1	0
ASV.1803	0	1	5	2	0	1	1	1	1	0
ASV.1804	0	1	3	0	3	2	1	2	0	0
ASV.1805	0	1	1	0	2	5	1	2	0	0
ASV.1806	0	1	1	0	0	1	1	7	1	0
ASV.1807	0	1	2	0	0	0	1	4	4	0
ASV.1808	0	1	6	0	0	0	0	3	2	0
ASV.1809	0	1	3	0	1	4	0	1	2	0
ASV.1810	0	1	6	0	0	1	0	3	1	0
ASV.1811	0	1	0	0	0	1	1	5	4	0
ASV.1812	0	0	7	0	0	0	0	3	2	0
ASV.1813	0	0	5	0	0	0	5	1	1	0
ASV.1814	0	0	4	6	0	1	0	0	1	0
ASV.1815	0	0	3	1	0	0	5	3	0	0
ASV.1816	0	0	2	0	0	2	0	2	5	1
ASV.1817	0	0	2	3	0	1	0	6	0	0
ASV.1818	0	0	1	5	1	3	0	0	2	0
ASV.1819	0	0	1	2	0	0	5	2	2	0
ASV.1820	0	0	1	0	3	5	0	1	2	0
ASV.1821	0	0	0	10	0	2	0	0	0	0
ASV.1822	0	0	0	8	0	1	0	1	2	0
ASV.1823	0	0	0	5	2	1	0	2	1	1
ASV.1824	0	0	0	4	0	4	0	2	2	0
ASV.1825	0	0	0	2	2	6	0	2	0	0
ASV.1826	0	0	0	1	2	6	0	2	1	0
ASV.1827	0	0	0	1	1	4	0	1	4	1
ASV.1828	0	0	0	1	1	6	0	2	2	0
ASV.1829	0	0	0	1	0	0	11	0	0	0
ASV.1830	0	0	0	0	8	4	0	0	0	0
ASV.1831	0	0	0	0	6	1	0	3	2	0
ASV.1833	0	0	0	0	5	3	0	1	3	0
ASV.1834	0	0	0	0	2	3	0	4	3	0
ASV.1836	0	0	0	0	1	9	0	2	0	0
ASV.1837	0	0	0	0	1	0	0	4	7	0
ASV.1838	0	0	0	0	1	6	0	2	3	0
ASV.1839	0	0	0	0	0	0	12	0	0	0
ASV.1840	5	2	0	0	0	0	0	4	0	0
ASV.1841	5	0	1	0	1	1	1	2	0	0
ASV.1842	5	2	0	0	0	0	0	3	1	0
ASV.1843	4	3	0	2	0	1	0	1	0	0
ASV.1844	4	2	1	0	0	1	0	2	1	0
ASV.1845	4	1	0	1	1	0	0	1	3	0
ASV.1846	3	0	1	0	0	0	0	3	4	0
ASV.1847	3	0	0	0	3	5	0	0	0	0
ASV.1848	3	1	0	0	0	2	0	2	3	0
ASV.1849	3	1	0	0	0	4	0	2	1	0
ASV.1850	3	1	4	1	0	0	0	1	1	0
ASV.1851	3	0	0	0	0	0	0	8	0	0
ASV.1852	3	0	2	0	2	0	1	2	1	0
ASV.1853	3	0	1	0	0	0	3	1	2	1
ASV.1854	3	2	2	0	0	0	0	3	1	0
ASV.1855	3	1	4	0	0	0	0	3	0	0
ASV.1856	3	2	2	0	0	1	1	2	0	0
ASV.1857	3	1	1	1	0	1	0	3	0	1
ASV.1858	3	1	3	0	0	1	0	3	0	0
ASV.1859	2	0	0	1	0	8	0	0	0	0
ASV.1860	2	1	4	0	0	0	0	2	2	0
ASV.1861	2	4	0	0	1	0	0	4	0	0
ASV.1862	2	1	0	0	0	4	0	3	1	0
ASV.1863	2	2	2	0	0	0	0	2	2	1
ASV.1864	2	1	1	0	0	0	0	5	2	0
ASV.1865	2	2	0	1	3	1	0	2	0	0
ASV.1866	2	2	2	0	0	0	0	4	1	0
ASV.1867	2	3	2	0	0	0	0	2	2	0
ASV.1868	2	3	2	0	1	1	0	2	0	0
ASV.1869	2	2	1	0	0	0	0	6	0	0
ASV.1870	2	2	3	1	0	1	0	2	0	0
ASV.1871	1	2	1	0	1	0	1	5	0	0
ASV.1872	1	2	6	0	0	0	0	2	0	0
ASV.1873	1	2	1	0	0	0	0	5	2	0
ASV.1874	1	0	1	4	0	3	0	1	1	0
ASV.1875	1	3	1	0	0	0	0	5	1	0
ASV.1876	1	4	2	0	0	0	2	0	2	0
ASV.1877	1	2	3	0	0	0	1	4	0	0
ASV.1878	1	0	3	2	3	1	0	0	1	0
ASV.1879	1	0	1	0	0	5	0	2	2	0
ASV.1880	1	5	3	0	0	0	0	2	0	0
ASV.1881	1	1	3	0	0	0	6	0	0	0
ASV.1882	1	9	0	0	0	0	0	1	0	0
ASV.1883	1	1	4	1	1	0	0	3	0	0
ASV.1884	1	2	1	1	1	0	0	2	3	0
ASV.1885	1	1	1	1	0	0	0	5	2	0
ASV.1886	1	1	3	0	0	0	0	4	2	0
ASV.1887	1	2	3	0	0	0	4	1	0	0
ASV.1888	1	3	1	0	0	0	1	5	0	0
ASV.1889	1	4	3	0	0	0	1	1	1	0
ASV.1890	1	1	1	1	1	2	0	2	2	0
ASV.1891	1	4	3	0	0	0	1	1	1	0
ASV.1892	1	1	6	0	0	0	0	3	0	0
ASV.1893	1	2	3	2	0	0	0	2	1	0
ASV.1894	1	2	2	0	0	0	0	5	1	0
ASV.1895	1	2	0	0	1	5	0	1	1	0
ASV.1896	1	2	1	0	0	0	0	5	2	0
ASV.1897	1	1	3	1	0	1	1	2	1	0
ASV.1898	1	1	4	0	0	0	0	4	1	0
ASV.1899	1	7	0	2	0	1	0	0	0	0
ASV.1900	1	2	2	0	1	1	0	2	2	0
ASV.1901	1	0	5	3	0	0	1	0	1	0
ASV.1902	1	1	4	0	0	0	4	1	0	0
ASV.1903	1	5	0	1	0	0	0	2	2	0
ASV.1904	1	3	3	1	0	0	2	0	1	0
ASV.1905	1	4	5	0	0	0	0	1	0	0
ASV.1906	0	11	0	0	0	0	0	0	0	0
ASV.1907	0	8	0	1	0	1	1	0	0	0
ASV.1908	0	4	1	2	0	0	0	3	1	0
ASV.1909	0	4	1	0	0	0	0	3	3	0
ASV.1910	0	4	0	0	0	0	0	2	5	0
ASV.1911	0	4	3	2	1	0	1	0	0	0
ASV.1912	0	4	0	1	6	0	0	0	0	0
ASV.1913	0	4	7	0	0	0	0	0	0	0
ASV.1914	0	4	1	0	0	0	0	5	1	0
ASV.1915	0	4	1	1	1	3	0	1	0	0
ASV.1916	0	4	2	0	0	0	1	2	2	0
ASV.1917	0	4	1	1	1	4	0	0	0	0
ASV.1918	0	3	1	0	0	0	0	6	1	0
ASV.1919	0	3	4	0	0	0	1	3	0	0
ASV.1920	0	3	4	1	0	0	0	3	0	0
ASV.1921	0	3	3	0	0	0	0	4	1	0
ASV.1922	0	3	1	1	2	2	1	1	0	0
ASV.1923	0	3	2	2	0	0	0	4	0	0
ASV.1924	0	3	2	1	0	0	1	3	1	0
ASV.1925	0	3	2	1	2	1	1	1	0	0
ASV.1926	0	2	2	1	0	0	1	5	0	0
ASV.1927	0	2	0	1	1	0	0	7	0	0
ASV.1928	0	2	5	0	0	0	0	0	4	0
ASV.1929	0	2	0	0	0	3	1	3	1	1
ASV.1930	0	2	4	1	0	3	0	1	0	0
ASV.1931	0	2	0	0	4	3	0	1	1	0
ASV.1932	0	2	4	0	2	2	0	1	0	0
ASV.1933	0	2	3	0	0	0	1	4	1	0
ASV.1934	0	2	1	0	0	0	0	7	1	0
ASV.1935	0	2	3	0	0	1	0	3	2	0
ASV.1936	0	2	2	0	0	1	0	4	2	0
ASV.1937	0	2	1	1	0	0	0	6	1	0
ASV.1938	0	2	0	2	0	2	0	3	2	0
ASV.1939	0	2	3	0	0	0	0	5	1	0
ASV.1940	0	2	1	2	0	0	0	5	1	0
ASV.1941	0	2	1	1	6	0	0	1	0	0
ASV.1942	0	2	1	0	0	0	1	4	1	2
ASV.1943	0	2	4	0	0	0	3	1	1	0
ASV.1944	0	2	8	0	0	0	0	1	0	0
ASV.1945	0	2	0	0	0	0	0	7	2	0
ASV.1946	0	2	1	0	4	2	0	2	0	0
ASV.1947	0	1	6	0	0	0	0	4	0	0
ASV.1948	0	1	1	0	2	2	1	3	1	0
ASV.1949	0	1	0	0	1	2	0	4	3	0
ASV.1950	0	1	4	0	0	0	0	2	4	0
ASV.1951	0	1	3	0	0	0	0	3	4	0
ASV.1952	0	1	0	0	1	8	0	0	0	1
ASV.1953	0	1	6	0	0	0	0	4	0	0
ASV.1954	0	1	3	0	0	0	7	0	0	0
ASV.1955	0	1	0	5	1	2	0	0	2	0
ASV.1956	0	1	3	0	0	0	2	4	1	0
ASV.1957	0	1	5	2	0	0	0	3	0	0
ASV.1958	0	1	3	2	0	2	0	1	2	0
ASV.1959	0	1	7	0	0	0	1	2	0	0
ASV.1960	0	1	2	2	1	0	0	4	1	0
ASV.1961	0	1	1	0	0	1	0	5	3	0
ASV.1962	0	0	7	0	0	0	2	0	2	0
ASV.1963	0	0	6	1	0	1	2	0	1	0
ASV.1964	0	0	5	1	0	0	5	0	0	0
ASV.1965	0	0	2	2	0	0	0	5	1	1
ASV.1966	0	0	1	0	0	0	7	3	0	0
ASV.1967	0	0	1	2	1	4	0	1	2	0
ASV.1968	0	0	1	0	0	0	0	6	4	0
ASV.1969	0	0	1	0	2	3	0	1	4	0
ASV.1970	0	0	0	3	1	2	0	4	1	0
ASV.1972	0	0	0	2	3	3	0	2	1	0
ASV.1973	0	0	0	1	6	2	0	0	1	1
ASV.1976	0	0	0	0	3	4	0	4	0	0
ASV.1977	0	0	0	0	3	5	0	1	2	0
ASV.1978	0	0	0	0	2	6	0	1	2	0
ASV.1979	0	0	0	0	2	7	0	1	1	0
ASV.1980	0	0	0	0	1	7	0	1	2	0
ASV.1981	0	0	0	0	1	4	1	0	5	0
ASV.1982	10	0	0	0	0	0	0	0	0	0
ASV.1983	5	1	0	0	0	0	0	2	2	0
ASV.1984	5	2	3	0	0	0	0	0	0	0
ASV.1985	5	2	1	0	0	0	0	1	1	0
ASV.1986	5	3	0	0	0	0	0	1	0	1
ASV.1987	4	0	0	2	0	0	1	1	2	0
ASV.1988	4	0	0	0	0	0	0	5	1	0
ASV.1989	4	4	1	0	0	0	0	1	0	0
ASV.1990	4	2	0	0	0	0	0	3	1	0
ASV.1991	3	2	1	0	0	0	2	1	1	0
ASV.1992	3	2	1	0	0	3	1	0	0	0
ASV.1993	3	0	0	0	0	0	0	7	0	0
ASV.1994	3	0	2	0	0	0	0	5	0	0
ASV.1995	2	0	1	1	2	2	0	1	1	0
ASV.1996	2	4	1	1	0	0	0	2	0	0
ASV.1997	2	0	0	1	6	1	0	0	0	0
ASV.1998	2	3	0	0	0	0	0	1	4	0
ASV.1999	2	3	3	1	0	0	0	1	0	0
ASV.2000	2	1	1	0	0	0	1	3	2	0
ASV.2001	2	3	2	0	0	0	0	3	0	0
ASV.2002	2	4	1	0	0	0	2	1	0	0
ASV.2003	2	0	1	0	1	3	0	3	0	0
ASV.2004	2	2	1	0	2	0	0	3	0	0
ASV.2005	2	5	2	0	1	0	0	0	0	0
ASV.2006	2	0	0	2	2	3	0	1	0	0
ASV.2007	2	0	0	0	0	0	1	6	1	0
ASV.2008	2	3	1	0	1	0	0	3	0	0
ASV.2009	2	2	0	0	0	0	0	5	1	0
ASV.2010	2	2	5	0	0	0	0	1	0	0
ASV.2011	2	1	1	0	1	1	0	2	2	0
ASV.2012	2	1	3	0	0	0	0	3	1	0
ASV.2013	2	0	1	1	0	1	0	2	3	0
ASV.2014	2	1	0	0	0	0	0	7	0	0
ASV.2015	2	0	1	2	1	2	0	2	0	0
ASV.2016	1	0	3	1	0	1	0	4	0	0
ASV.2017	1	2	1	1	0	0	1	3	1	0
ASV.2018	1	0	1	1	2	2	1	2	0	0
ASV.2019	1	0	0	0	0	0	0	6	3	0
ASV.2020	1	1	0	0	0	1	1	5	1	0
ASV.2021	1	0	0	0	2	1	0	2	4	0
ASV.2022	1	6	1	0	0	0	0	0	2	0
[truncated: 2,316 more rows]

## Sheet: ASV taxonomies
ASV	taxonomy
ASV.8	Bacteria;Proteobacteria;Gammaproteobacteria;Steroidobacterales;Woeseiaceae;Woeseia;uncultured bacterium
ASV.19	Bacteria;Proteobacteria;Gammaproteobacteria;Steroidobacterales;Woeseiaceae;Woeseia;uncultured bacterium
ASV.40	Bacteria;Bacteroidota;Bacteroidia;Flavobacteriales;Flavobacteriaceae;Aquibacter;uncultured Bacteroidetes bacterium
ASV.2	Bacteria;Proteobacteria;Gammaproteobacteria;Steroidobacterales;Woeseiaceae;Woeseia;uncultured bacterium
ASV.13	Bacteria;Proteobacteria;Gammaproteobacteria;Steroidobacterales;Woeseiaceae;Woeseia;uncultured bacterium
ASV.5	Bacteria;Proteobacteria;Gammaproteobacteria;Steroidobacterales;Woeseiaceae;Woeseia;uncultured bacterium
ASV.16	Bacteria;Planctomycetota;Planctomycetes;Planctomycetales;Rubinisphaeraceae;uncultured
ASV.21	Bacteria;Proteobacteria;Gammaproteobacteria;Steroidobacterales;Woeseiaceae;Woeseia;uncultured bacterium
ASV.4	Bacteria;Proteobacteria;Gammaproteobacteria;Steroidobacterales;Woeseiaceae;Woeseia;uncultured bacterium
ASV.35	Bacteria;Acidobacteriota;Thermoanaerobaculia;Thermoanaerobaculales;Thermoanaerobaculaceae;Subgroup 10
ASV.39	Bacteria;Acidobacteriota;Subgroup 22;uncultured bacterium;uncultured bacterium;uncultured bacterium;uncultured bacterium
ASV.28	Bacteria;Planctomycetota;Planctomycetes;Pirellulales;Pirellulaceae;Rubripirellula
ASV.9	Bacteria;Proteobacteria;Gammaproteobacteria;Steroidobacterales;Woeseiaceae;Woeseia;uncultured bacterium
ASV.6	Bacteria;Proteobacteria;Gammaproteobacteria;Steroidobacterales;Woeseiaceae;Woeseia;uncultured bacterium
ASV.25	Bacteria;Planctomycetota;Planctomycetes;Pirellulales;Pirellulaceae;Rubripirellula
ASV.38	Bacteria;Nitrospirota;Nitrospiria;Nitrospirales;Nitrospiraceae;Nitrospira;uncultured Nitrospirae bacterium
ASV.26	Bacteria;Proteobacteria;Gammaproteobacteria;Steroidobacterales;Woeseiaceae;Woeseia;uncultured bacterium
ASV.30	Bacteria;Nitrospirota;Nitrospiria;Nitrospirales;Nitrospiraceae;Nitrospira;uncultured Nitrospirae bacterium
ASV.27	Bacteria;Proteobacteria;Gammaproteobacteria;Steroidobacterales;Woeseiaceae;Woeseia;uncultured bacterium
ASV.37	Bacteria;Proteobacteria;Gammaproteobacteria;Nitrosococcales;Nitrosococcaceae
ASV.14	Bacteria;NB1-j
ASV.33	Bacteria;Acidobacteriota;Thermoanaerobaculia;Thermoanaerobaculales;Thermoanaerobaculaceae;Subgroup 10
ASV.18	Bacteria;Latescibacterota;uncultured bacterium;uncultured bacterium;uncultured bacterium;uncultured bacterium;uncultured bacterium
ASV.11	Bacteria;Proteobacteria;Gammaproteobacteria;Steroidobacterales;Woeseiaceae;Woeseia;uncultured bacterium
ASV.1	Bacteria;Acidobacteriota;Thermoanaerobaculia;Thermoanaerobaculales;Thermoanaerobaculaceae;Subgroup 10;uncultured Acidobacteria bacterium
ASV.15	Bacteria;Acidobacteriota;Thermoanaerobaculia;Thermoanaerobaculales;Thermoanaerobaculaceae;Subgroup 10;uncultured bacterium
ASV.47	Bacteria;Planctomycetota;Planctomycetes;Pirellulales;Pirellulaceae
ASV.31	Bacteria;Planctomycetota;Planctomycetes;Pirellulales;Pirellulaceae;Bythopirellula;uncultured planctomycete
ASV.29	Bacteria;Proteobacteria;Gammaproteobacteria;Steroidobacterales;Woeseiaceae;Woeseia;uncultured bacterium
ASV.22	Bacteria;Planctomycetota;Planctomycetes;Pirellulales;Pirellulaceae
ASV.20	Bacteria;Acidobacteriota;Vicinamibacteria;Vicinamibacterales;uncultured;uncultured bacterium;uncultured bacterium
ASV.44	Bacteria;Planctomycetota;Pla3 lineage;uncultured bacterium;uncultured bacterium;uncultured bacterium;uncultured bacterium
ASV.7	Bacteria;Proteobacteria;Gammaproteobacteria;Steroidobacterales;Woeseiaceae;Woeseia;uncultured bacterium
ASV.34	Bacteria;Proteobacteria;Gammaproteobacteria;Steroidobacterales;Woeseiaceae;Woeseia;uncultured bacterium
ASV.17	Bacteria;Acidobacteriota;Vicinamibacteria;Vicinamibacterales;uncultured
ASV.3	Bacteria;Proteobacteria;Gammaproteobacteria;Steroidobacterales;Woeseiaceae;Woeseia;uncultured bacterium
ASV.42	Bacteria;Planctomycetota;Planctomycetes;Pirellulales;Pirellulaceae;Rubripirellula
ASV.24	Bacteria;Planctomycetota;Planctomycetes;Pirellulales;Pirellulaceae;Rubripirellula
ASV.23	Bacteria;Acidobacteriota;Subgroup 22
ASV.45	Bacteria;Gemmatimonadota;Gemmatimonadetes;Gemmatimonadales;Gemmatimonadaceae;uncultured
ASV.46	Bacteria;Proteobacteria;Gammaproteobacteria;Steroidobacterales;Woeseiaceae;Woeseia;uncultured bacterium
ASV.41	Bacteria;Proteobacteria;Gammaproteobacteria;Steroidobacterales;Woeseiaceae;Woeseia;uncultured bacterium
ASV.10	Bacteria;Gemmatimonadota;BD2-11 terrestrial group;uncultured bacterium;uncultured bacterium;uncultured bacterium;uncultured bacterium
ASV.43	Bacteria;Planctomycetota;Planctomycetes;Planctomycetales;Rubinisphaeraceae;uncultured
ASV.12	Bacteria;Proteobacteria;Gammaproteobacteria;SZB50;uncultured gamma proteobacterium;uncultured gamma proteobacterium;uncultured gamma proteobacterium
ASV.32	Bacteria;Planctomycetota;Planctomycetes;Pirellulales;Pirellulaceae;Rubripirellula
ASV.36	Bacteria;Actinobacteriota;Acidimicrobiia;Actinomarinales;uncultured
ASV.55	Bacteria;Bacteroidota;Bacteroidia;Flavobacteriales;Flavobacteriaceae;Winogradskyella;Winogradskyella echinorum
ASV.49	Bacteria;Nitrospirota;Nitrospiria;Nitrospirales;Nitrospiraceae;Nitrospira;uncultured Nitrospirae bacterium
ASV.48	Bacteria;Actinobacteriota;Acidimicrobiia;Actinomarinales;uncultured
ASV.53	Bacteria;Planctomycetota;Planctomycetes;Pirellulales;Pirellulaceae
ASV.63	Bacteria;Proteobacteria;Gammaproteobacteria;Steroidobacterales;Woeseiaceae;Woeseia;uncultured bacterium
ASV.57	Bacteria;Bacteroidota;Bacteroidia;Flavobacteriales;Flavobacteriaceae;Flavobacterium
ASV.59	Bacteria;Proteobacteria;Gammaproteobacteria;Steroidobacterales;Woeseiaceae;Woeseia;uncultured bacterium
ASV.62	Bacteria;Nitrospirota;Nitrospiria;Nitrospirales;Nitrospiraceae;Nitrospira;uncultured bacterium
ASV.52	Bacteria;Planctomycetota;Planctomycetes;Pirellulales;Pirellulaceae
ASV.92	Bacteria;Bacteroidota;Bacteroidia;Flavobacteriales;Flavobacteriaceae
ASV.64	Bacteria;Acidobacteriota;Thermoanaerobaculia;Thermoanaerobaculales;Thermoanaerobaculaceae;Subgroup 10;uncultured Acidobacteriales bacterium
ASV.51	Bacteria;Proteobacteria;Gammaproteobacteria;Gammaproteobacteria Incertae Sedis;Unknown Family;Candidatus Berkiella;uncultured bacterium
ASV.56	Bacteria;Proteobacteria;Gammaproteobacteria;Nitrosococcales;Nitrosococcaceae
ASV.66	Bacteria;Proteobacteria;Gammaproteobacteria
ASV.61	Bacteria;Planctomycetota;Planctomycetes;Pirellulales;Pirellulaceae;Rhodopirellula
ASV.86	Bacteria;Proteobacteria;Gammaproteobacteria;Diplorickettsiales;Diplorickettsiaceae;Aquicella
ASV.58	Bacteria;Planctomycetota;Planctomycetes;Pirellulales;Pirellulaceae;uncultured;uncultured bacterium
ASV.54	Bacteria;Planctomycetota;OM190
ASV.91	Bacteria;Deinococcota;Deinococci;Deinococcales;Trueperaceae;Truepera
ASV.89	Bacteria;Planctomycetota;Planctomycetes;Planctomycetales;Rubinisphaeraceae;uncultured;uncultured planctomycete
ASV.65	Bacteria;Cyanobacteria;Cyanobacteriia;Chloroplast
ASV.69	Bacteria;Gemmatimonadota;BD2-11 terrestrial group;uncultured bacterium;uncultured bacterium;uncultured bacterium;uncultured bacterium
ASV.73	Bacteria;Proteobacteria;Gammaproteobacteria;SZB50
ASV.68	Bacteria;Proteobacteria;Gammaproteobacteria
ASV.72	Bacteria;Planctomycetota;OM190;uncultured bacterium;uncultured bacterium;uncultured bacterium;uncultured bacterium
ASV.67	Bacteria;Actinobacteriota;Acidimicrobiia;Microtrichales;Microtrichaceae;Sva0996 marine group
ASV.90	Bacteria;Bacteroidota;Bacteroidia;Flavobacteriales;Flavobacteriaceae
ASV.77	Bacteria;Bacteroidota;Rhodothermia;Rhodothermales;Rhodothermaceae;uncultured
ASV.87	Bacteria;Planctomycetota;Planctomycetes;Pirellulales;Pirellulaceae;Rubripirellula
ASV.88	Bacteria;Planctomycetota;Planctomycetes;Pirellulales;Pirellulaceae;Rubripirellula
ASV.81	Bacteria;Nitrospinota;Nitrospinia;Nitrospinales;Nitrospinaceae;Nitrospina;uncultured delta proteobacterium
ASV.76	Bacteria;Planctomycetota;Phycisphaerae;Phycisphaerales;Phycisphaeraceae;Urania-1B-19 marine sediment group
ASV.74	Unassigned
ASV.60	Bacteria;Proteobacteria;Gammaproteobacteria;Pseudomonadales;Spongiibacteraceae;BD1-7 clade;uncultured gamma proteobacterium
ASV.80	Bacteria;Proteobacteria;Gammaproteobacteria;Steroidobacterales;Woeseiaceae;Woeseia;uncultured bacterium
ASV.50	Bacteria;Bacteroidota;Kryptonia;Kryptoniales;BSV26;uncultured bacterium;uncultured bacterium
ASV.83	Bacteria;Planctomycetota;Planctomycetes;Planctomycetales;Rubinisphaeraceae;uncultured
ASV.70	Bacteria;NB1-j;uncultured bacterium;uncultured bacterium;uncultured bacterium;uncultured bacterium;uncultured bacterium
ASV.93	Bacteria;Proteobacteria;Gammaproteobacteria;Steroidobacterales;Woeseiaceae;Woeseia;uncultured bacterium
ASV.75	Bacteria;Proteobacteria;Gammaproteobacteria;Steroidobacterales;Woeseiaceae;Woeseia;uncultured bacterium
ASV.82	Bacteria;Acidobacteriota;Thermoanaerobaculia;Thermoanaerobaculales;Thermoanaerobaculaceae;Subgroup 10;uncultured bacterium
ASV.79	Bacteria;Planctomycetota;Phycisphaerae;Phycisphaerales;Phycisphaeraceae
ASV.85	Bacteria;Proteobacteria;Gammaproteobacteria
ASV.84	Bacteria;NB1-j
ASV.71	Bacteria;Proteobacteria;Gammaproteobacteria;Pseudomonadales;KI89A clade
ASV.78	Bacteria;Actinobacteriota;Acidimicrobiia;Actinomarinales;uncultured
ASV.94	Bacteria;Proteobacteria;Gammaproteobacteria;SZB50;uncultured gamma proteobacterium;uncultured gamma proteobacterium;uncultured gamma proteobacterium
ASV.95	Bacteria;Proteobacteria;Gammaproteobacteria;Granulosicoccales;Granulosicoccaceae;Granulosicoccus
ASV.96	Bacteria;Actinobacteriota;Acidimicrobiia;Actinomarinales;uncultured
ASV.99	Bacteria;Proteobacteria;Gammaproteobacteria;Steroidobacterales;Woeseiaceae;Woeseia;uncultured bacterium
ASV.109	Bacteria;Bacteroidota;Bacteroidia;Flavobacteriales;Flavobacteriaceae;Algibacter;Flaviramulus sp. KLE1227
ASV.104	Bacteria;Bacteroidota;Bacteroidia;Flavobacteriales;Flavobacteriaceae;Arcticiflavibacter
ASV.97	Bacteria;Proteobacteria;Gammaproteobacteria
ASV.100	Bacteria;Planctomycetota;Planctomycetes;Pirellulales;Pirellulaceae;Rubripirellula
ASV.101	Bacteria;Dadabacteria;Dadabacteriia;Dadabacteriales
ASV.98	Bacteria;Planctomycetota;Phycisphaerae;Phycisphaerales;Phycisphaeraceae
ASV.108	Bacteria;Planctomycetota;Phycisphaerae;Phycisphaerales;Phycisphaeraceae;Urania-1B-19 marine sediment group
ASV.105	Bacteria;Proteobacteria;Gammaproteobacteria;Steroidobacterales;Woeseiaceae;Woeseia;uncultured bacterium
ASV.114	Bacteria;Latescibacterota;Latescibacteria;Latescibacterales;Latescibacteraceae
ASV.119	Bacteria;PAUC34f;uncultured bacterium;uncultured bacterium;uncultured bacterium;uncultured bacterium;uncultured bacterium
ASV.111	Bacteria;Proteobacteria;Alphaproteobacteria
ASV.110	Bacteria;Acidobacteriota;Vicinamibacteria;Vicinamibacterales;uncultured;uncultured bacterium;uncultured bacterium
ASV.120	Bacteria;Nitrospirota;Nitrospiria;Nitrospirales;Nitrospiraceae;Nitrospira;uncultured Nitrospirae bacterium
ASV.103	Bacteria;Acidobacteriota;Vicinamibacteria;Vicinamibacterales;uncultured
ASV.106	Bacteria;NB1-j
ASV.102	Bacteria;Acidobacteriota
ASV.107	Bacteria;Actinobacteriota;Acidimicrobiia;Microtrichales;Microtrichaceae;uncultured;uncultured bacterium
ASV.113	Bacteria;Planctomycetota;Planctomycetes;Pirellulales;Pirellulaceae;Rubripirellula;uncultured bacterium
ASV.112	Bacteria;Actinobacteriota;Acidimicrobiia;Actinomarinales;uncultured;uncultured bacterium;uncultured bacterium
ASV.123	Bacteria;Acidobacteriota;Blastocatellia;Blastocatellales;Blastocatellaceae
ASV.116	Bacteria;Proteobacteria;Gammaproteobacteria;Gammaproteobacteria Incertae Sedis;Unknown Family;uncultured
ASV.126	Bacteria;Proteobacteria;Gammaproteobacteria;Pseudomonadales;Spongiibacteraceae;BD1-7 clade;uncultured gamma proteobacterium
ASV.128	Bacteria;Planctomycetota;Planctomycetes;Pirellulales;Pirellulaceae;Blastopirellula
ASV.122	Bacteria;Proteobacteria;Gammaproteobacteria;Steroidobacterales;Woeseiaceae;Woeseia;uncultured bacterium
ASV.118	Bacteria;Actinobacteriota;Acidimicrobiia;Actinomarinales;uncultured;uncultured bacterium;uncultured bacterium
ASV.121	Bacteria;Proteobacteria;Gammaproteobacteria
ASV.117	Bacteria;Planctomycetota;vadinHA49
ASV.115	Bacteria;Actinobacteriota;Acidimicrobiia;Actinomarinales;uncultured
ASV.127	Bacteria;Proteobacteria;Gammaproteobacteria;Granulosicoccales;Granulosicoccaceae;Granulosicoccus
ASV.130	Bacteria;Desulfobacterota;Desulfobulbia;Desulfobulbales;Desulfobulbaceae;uncultured;uncultured bacterium
ASV.129	Bacteria;Acidobacteriota;Subgroup 22;uncultured bacterium;uncultured bacterium;uncultured bacterium;uncultured bacterium
ASV.124	Bacteria;Planctomycetota;Planctomycetes;Pirellulales;Pirellulaceae;Rubripirellula
ASV.131	Bacteria;Bacteroidota;Bacteroidia;Flavobacteriales;Flavobacteriaceae;Maribacter;uncultured bacterium
ASV.132	Bacteria;Planctomycetota;Planctomycetes;Pirellulales;Pirellulaceae;uncultured
ASV.137	Bacteria;Entotheonellaeota;Entotheonellia;Entotheonellales;Entotheonellaceae;uncultured bacterium;uncultured bacterium
ASV.135	Bacteria;Acidobacteriota;Thermoanaerobaculia;Thermoanaerobaculales;Thermoanaerobaculaceae;Subgroup 10;uncultured bacterium
ASV.139	Bacteria;Nitrospirota;Nitrospiria;Nitrospirales;Nitrospiraceae;Nitrospira
ASV.136	Bacteria;Planctomycetota;Planctomycetes;Pirellulales;Pirellulaceae;Rhodopirellula
ASV.134	Bacteria;Planctomycetota;Planctomycetes;Pirellulales;Pirellulaceae;Blastopirellula
ASV.133	Bacteria;Actinobacteriota;Acidimicrobiia;Actinomarinales;uncultured
ASV.125	Bacteria;Desulfobacterota;Desulfobacteria;Desulfobacterales;Desulfosarcinaceae;Sva0081 sediment group;uncultured delta proteobacterium
ASV.140	Bacteria;Actinobacteriota;Acidimicrobiia;Actinomarinales;uncultured
ASV.138	Bacteria;Verrucomicrobiota;Lentisphaeria;Victivallales;Arctic95B-14
ASV.141	Bacteria;Acidobacteriota;Vicinamibacteria;Vicinamibacterales;uncultured;uncultured bacterium AD106-G4;uncultured bacterium AD106-G4
ASV.142	Bacteria;Planctomycetota;Planctomycetes;Pirellulales;Pirellulaceae;Blastopirellula;uncultured bacterium
ASV.145	Bacteria;Proteobacteria;Gammaproteobacteria;Steroidobacterales;Woeseiaceae;Woeseia;uncultured bacterium
ASV.143	Bacteria;Proteobacteria;Alphaproteobacteria;Thalassobaculales;uncultured
ASV.146	Bacteria;Proteobacteria;Gammaproteobacteria;Pseudomonadales;KI89A clade;uncultured bacterium;uncultured bacterium
ASV.150	Bacteria;Bacteroidota;Bacteroidia;Flavobacteriales;Flavobacteriaceae;Muriicola;uncultured bacterium
ASV.154	Bacteria;Bacteroidota;Rhodothermia;Rhodothermales;Rhodothermaceae;uncultured;uncultured bacterium
ASV.151	Bacteria;Nitrospirota;Nitrospiria;Nitrospirales;Nitrospiraceae;Nitrospira;uncultured Nitrospirae bacterium
ASV.157	Bacteria;NB1-j
ASV.144	Bacteria;Planctomycetota;OM190
ASV.148	Bacteria;Gemmatimonadota;Gemmatimonadetes;Gemmatimonadales;Gemmatimonadaceae
ASV.156	Bacteria;Acidobacteriota
ASV.147	Bacteria;Latescibacterota;uncultured Latescibacteria bacterium;uncultured Latescibacteria bacterium;uncultured Latescibacteria bacterium;uncultured Latescibacteria bacterium;uncultured Latescibacteria bacterium
ASV.158	Bacteria;Bacteroidota;Bacteroidia;Cytophagales;Cyclobacteriaceae;uncultured;uncultured bacterium
ASV.152	Bacteria;Planctomycetota;Planctomycetes;Pirellulales;Pirellulaceae;Rubripirellula;uncultured bacterium
ASV.159	Bacteria;Proteobacteria;Gammaproteobacteria
ASV.172	Bacteria;Proteobacteria;Gammaproteobacteria;Diplorickettsiales;Diplorickettsiaceae;Aquicella
ASV.149	Bacteria;Planctomycetota;OM190
ASV.168	Bacteria;Bacteroidota;Bacteroidia;Flavobacteriales;Flavobacteriaceae;Muriicola;uncultured bacterium
ASV.175	Bacteria;Bacteroidota;Bacteroidia;Flavobacteriales;Flavobacteriaceae;Muriicola;uncultured bacterium
ASV.161	Bacteria;Acidobacteriota;Vicinamibacteria;Subgroup 9;uncultured bacterium;uncultured bacterium;uncultured bacterium
ASV.164	Bacteria;Acidobacteriota;Subgroup 22
ASV.162	Bacteria;Planctomycetota;Planctomycetes;Pirellulales;Pirellulaceae;Rubripirellula
ASV.176	Bacteria;Bacteroidota;Bacteroidia;Flavobacteriales;Flavobacteriaceae;Maribacter;uncultured bacterium
ASV.155	Bacteria;Verrucomicrobiota;Omnitrophia;Omnitrophales;Omnitrophaceae;Candidatus Omnitrophus
ASV.163	Bacteria;Planctomycetota;OM190
ASV.170	Bacteria;Planctomycetota;Planctomycetes;Pirellulales;Pirellulaceae;Rubripirellula;uncultured bacterium
ASV.160	Bacteria;Planctomycetota;Planctomycetes;Pirellulales;Pirellulaceae;Pir4 lineage;uncultured planctomycete
ASV.171	Bacteria;Acidobacteriota;Thermoanaerobaculia;Thermoanaerobaculales;Thermoanaerobaculaceae;Subgroup 10;uncultured bacterium
ASV.173	Bacteria;Proteobacteria;Gammaproteobacteria;Pseudomonadales;Halieaceae
ASV.167	Bacteria;Proteobacteria;Gammaproteobacteria;Steroidobacterales;Woeseiaceae;Woeseia;uncultured bacterium
ASV.153	Bacteria;Bacteroidota;Rhodothermia;Rhodothermales;Rhodothermaceae;uncultured
ASV.169	Bacteria;Actinobacteriota;Acidimicrobiia;Actinomarinales;uncultured
ASV.165	Bacteria;Actinobacteriota;Acidimicrobiia;Actinomarinales;uncultured;uncultured bacterium;uncultured bacterium
ASV.182	Bacteria;Planctomycetota;Phycisphaerae;Phycisphaerales;Phycisphaeraceae;Urania-1B-19 marine sediment group;uncultured planctomycete
ASV.183	Bacteria;Planctomycetota;Planctomycetes;Pirellulales;Pirellulaceae;Rubripirellula;uncultured bacterium
ASV.184	Bacteria
ASV.177	Bacteria;Acidobacteriota;Thermoanaerobaculia;Thermoanaerobaculales;Thermoanaerobaculaceae;Subgroup 10
ASV.178	Bacteria;Planctomycetota;Planctomycetes;Pirellulales;Pirellulaceae
ASV.174	Bacteria;Planctomycetota;Planctomycetes;Pirellulales;Pirellulaceae;Blastopirellula
ASV.180	Bacteria;Latescibacterota
ASV.166	Bacteria;Actinobacteriota;Acidimicrobiia;Actinomarinales;uncultured
ASV.179	Bacteria;Planctomycetota;Planctomycetes;Planctomycetales;Rubinisphaeraceae
ASV.186	Bacteria;Bacteroidota;Bacteroidia;Chitinophagales;Saprospiraceae;uncultured;uncultured Bacteroidetes bacterium
ASV.185	Bacteria;Planctomycetota;Planctomycetes;Pirellulales;Pirellulaceae
ASV.181	Bacteria;Planctomycetota;OM190
ASV.188	Bacteria;Proteobacteria;Gammaproteobacteria;uncultured;uncultured bacterium;uncultured bacterium;uncultured bacterium
ASV.187	Bacteria;Planctomycetota;Planctomycetes;Pirellulales;Pirellulaceae;Rubripirellula
ASV.190	Bacteria;Planctomycetota;Planctomycetes;Pirellulales;Pirellulaceae
ASV.189	Bacteria;Planctomycetota;Planctomycetes;Pirellulales;Pirellulaceae;Bythopirellula;uncultured bacterium
ASV.193	Bacteria;Proteobacteria;Gammaproteobacteria;Steroidobacterales;Woeseiaceae;Woeseia
ASV.191	Bacteria;Proteobacteria;Gammaproteobacteria
ASV.194	Bacteria;Acidobacteriota;Subgroup 21
ASV.192	Bacteria;Planctomycetota;Planctomycetes;Pirellulales;Pirellulaceae;Rhodopirellula
ASV.197	Bacteria;Acidobacteriota;Subgroup 21;uncultured bacterium;uncultured bacterium;uncultured bacterium;uncultured bacterium
ASV.196	Bacteria;Proteobacteria;Gammaproteobacteria;UBA10353 marine group;uncultured bacterium;uncultured bacterium;uncultured bacterium
ASV.207	Bacteria;Planctomycetota;Planctomycetes;Pirellulales;Pirellulaceae;Blastopirellula;uncultured planctomycete
ASV.203	Bacteria;Proteobacteria;Gammaproteobacteria;Acidiferrobacterales;Acidiferrobacteraceae;Sulfurifustis
ASV.200	Bacteria;Latescibacterota;Latescibacteria;Latescibacterales;Latescibacteraceae;uncultured bacterium;uncultured bacterium
ASV.202	Bacteria;Planctomycetota;Planctomycetes;Pirellulales;Pirellulaceae
ASV.199	Bacteria;Acidobacteriota;Holophagae;Subgroup 7
ASV.195	Bacteria;Planctomycetota;Planctomycetes;Pirellulales;Pirellulaceae;Rhodopirellula;uncultured bacterium
ASV.210	Bacteria;Planctomycetota;Planctomycetes;Planctomycetales;Rubinisphaeraceae;uncultured;uncultured planctomycete
ASV.213	Bacteria;Planctomycetota;Planctomycetes;Pirellulales;Pirellulaceae;Blastopirellula
ASV.198	Bacteria;Proteobacteria;Gammaproteobacteria
ASV.208	Bacteria;Proteobacteria;Alphaproteobacteria;uncultured;uncultured Rhodobacteraceae bacterium;uncultured Rhodobacteraceae bacterium;uncultured Rhodobacteraceae bacterium
ASV.204	Bacteria;Proteobacteria;Gammaproteobacteria;AT-s2-59;uncultured gamma proteobacterium;uncultured gamma proteobacterium;uncultured gamma proteobacterium
ASV.205	Bacteria;Proteobacteria;Alphaproteobacteria;Rhizobiales;Rhizobiales Incertae Sedis;Anderseniella;uncultured Alphaproteobacteria bacterium
ASV.225	Bacteria;Planctomycetota;Phycisphaerae;Phycisphaerales;Phycisphaeraceae;Urania-1B-19 marine sediment group
ASV.221	Bacteria;Nitrospirota;Nitrospiria;Nitrospirales;Nitrospiraceae;Nitrospira
ASV.212	Bacteria;Planctomycetota;Planctomycetes;Pirellulales;Pirellulaceae;Rubripirellula;uncultured bacterium
ASV.206	Bacteria;Actinobacteriota;Acidimicrobiia;Actinomarinales;uncultured
ASV.219	Bacteria;Proteobacteria;Gammaproteobacteria;Granulosicoccales;uncultured;uncultured bacterium;uncultured bacterium
ASV.215	Bacteria;Planctomycetota;Planctomycetes;Pirellulales;Pirellulaceae
ASV.211	Bacteria;Myxococcota;bacteriap25;uncultured bacterium;uncultured bacterium;uncultured bacterium;uncultured bacterium
ASV.220	Bacteria;Planctomycetota;Planctomycetes;Pirellulales;Pirellulaceae;Blastopirellula;uncultured planctomycete
ASV.201	Bacteria
ASV.218	Bacteria;Proteobacteria;Gammaproteobacteria;Gammaproteobacteria Incertae Sedis;Unknown Family;uncultured
ASV.209	Bacteria;Proteobacteria;Alphaproteobacteria;Rhizobiales;Rhizobiaceae;Pseudahrensia;uncultured bacterium
ASV.214	Bacteria;Planctomycetota;Planctomycetes;Pirellulales;Pirellulaceae;Rubripirellula;uncultured bacterium
ASV.231	Bacteria;Bacteroidota;Bacteroidia;Flavobacteriales;Flavobacteriaceae;Algibacter;Flaviramulus sp. KLE1227
ASV.227	Bacteria;Nitrospirota;Nitrospiria;Nitrospirales;Nitrospiraceae;Nitrospira;uncultured Nitrospirae bacterium
ASV.217	Bacteria;Actinobacteriota;Acidimicrobiia;Actinomarinales;uncultured
ASV.216	Bacteria;Bacteroidota;Bacteroidia;Flavobacteriales;Flavobacteriaceae;Arcticiflavibacter
ASV.232	Bacteria;Planctomycetota;Planctomycetes;Pirellulales;Pirellulaceae;Rhodopirellula;uncultured bacterium
ASV.229	Bacteria;Planctomycetota;OM190
ASV.233	Bacteria;Proteobacteria;Gammaproteobacteria;Salinisphaerales;Solimonadaceae
ASV.226	Bacteria;Planctomycetota;Planctomycetes;Planctomycetales;Rubinisphaeraceae
ASV.230	Bacteria;Proteobacteria;Gammaproteobacteria;Steroidobacterales;Woeseiaceae;Woeseia;uncultured bacterium
ASV.228	Bacteria;Planctomycetota;Planctomycetes;Pirellulales;Pirellulaceae
ASV.223	Bacteria;Actinobacteriota;Acidimicrobiia;Actinomarinales
ASV.224	Bacteria;Acidobacteriota;Thermoanaerobaculia;Thermoanaerobaculales;Thermoanaerobaculaceae;Subgroup 10
ASV.222	Bacteria;Actinobacteriota;Acidimicrobiia;Actinomarinales;uncultured
ASV.234	Bacteria;Planctomycetota;Planctomycetes;Pirellulales;Pirellulaceae;Rubripirellula
ASV.235	Bacteria;Planctomycetota;Planctomycetes;Pirellulales;Pirellulaceae
ASV.236	Bacteria;Acidobacteriota;Thermoanaerobaculia;Thermoanaerobaculales;Thermoanaerobaculaceae;Subgroup 10;uncultured bacterium
ASV.237	Bacteria;Planctomycetota;Planctomycetes;Pirellulales;Pirellulaceae;Rubripirellula;uncultured bacterium
ASV.239	Bacteria;Proteobacteria;Gammaproteobacteria
ASV.244	Bacteria;NB1-j
ASV.245	Bacteria;Planctomycetota;Phycisphaerae;Phycisphaerales;Phycisphaeraceae;Urania-1B-19 marine sediment group;uncultured bacterium
ASV.238	Bacteria;Planctomycetota;Planctomycetes;Pirellulales;Pirellulaceae
ASV.240	Bacteria;NB1-j
ASV.250	Bacteria;Proteobacteria;Gammaproteobacteria
ASV.241	Bacteria;Firmicutes;Bacilli;Bacillales;Bacillaceae;Bacillus;Bacillus cereus
ASV.243	Bacteria;Actinobacteriota;Acidimicrobiia;Actinomarinales;uncultured;uncultured bacterium;uncultured bacterium
ASV.242	Bacteria;Proteobacteria;Gammaproteobacteria
ASV.246	Bacteria;Proteobacteria;Gammaproteobacteria;UBA10353 marine group;uncultured bacterium;uncultured bacterium;uncultured bacterium
ASV.253	Bacteria;Bacteroidota;Bacteroidia;Flavobacteriales;Flavobacteriaceae;Muriicola;uncultured bacterium
ASV.254	Bacteria;Proteobacteria;Gammaproteobacteria;Thiohalorhabdales;Thiohalorhabdaceae;uncultured;uncultured gamma proteobacterium
ASV.249	Bacteria;MBNT15
ASV.263	Bacteria;Desulfobacterota;Desulfobulbia;Desulfobulbales;Desulfurivibrionaceae;Desulfurivibrio;uncultured bacterium
ASV.247	Bacteria;Desulfobacterota;Desulfobacteria;Desulfatiglandales;Desulfatiglandaceae;Desulfatiglans;uncultured bacterium
ASV.248	Bacteria;NB1-j;uncultured delta proteobacterium;uncultured delta proteobacterium;uncultured delta proteobacterium;uncultured delta proteobacterium;uncultured delta proteobacterium
ASV.265	Bacteria;Planctomycetota;Phycisphaerae;Phycisphaerales;Phycisphaeraceae;Urania-1B-19 marine sediment group
ASV.252	Bacteria;Planctomycetota;Phycisphaerae;Phycisphaerales;Phycisphaeraceae;Urania-1B-19 marine sediment group;uncultured planctomycete
ASV.260	Bacteria;Proteobacteria;Alphaproteobacteria;Kiloniellales;Kiloniellaceae;uncultured;uncultured bacterium
ASV.261	Bacteria;Proteobacteria;Gammaproteobacteria;Pseudomonadales;MBAE14
ASV.258	Bacteria;Proteobacteria;Gammaproteobacteria;Pseudomonadales;Halieaceae
ASV.255	Bacteria;Planctomycetota;OM190
ASV.257	Bacteria;Planctomycetota;Planctomycetes;Planctomycetales
ASV.268	Bacteria;Planctomycetota;Planctomycetes;Pirellulales;Pirellulaceae;Blastopirellula
ASV.269	Bacteria;Bacteroidota;Bacteroidia;Cytophagales;Cyclobacteriaceae;uncultured
ASV.262	Bacteria;Proteobacteria;Gammaproteobacteria;Steroidobacterales;Woeseiaceae;Woeseia;uncultured bacterium
ASV.251	Bacteria;Latescibacterota;Latescibacteria;Latescibacterales;Latescibacteraceae
ASV.259	Bacteria;Actinobacteriota;Acidimicrobiia;Actinomarinales;uncultured
ASV.256	Bacteria;Acidobacteriota
ASV.264	Bacteria;Planctomycetota;Planctomycetes;Pirellulales;Pirellulaceae;Rubripirellula;uncultured bacterium
ASV.267	Bacteria;Planctomycetota;Planctomycetes;Pirellulales;Pirellulaceae;Rubripirellula
ASV.266	Bacteria;Planctomycetota;Planctomycetes;Planctomycetales;Gimesiaceae;uncultured;uncultured bacterium
ASV.270	Bacteria;Planctomycetota;OM190
ASV.274	Bacteria;Planctomycetota;Planctomycetes;Pirellulales;Pirellulaceae
ASV.276	Bacteria;Bacteroidota;Bacteroidia;Chitinophagales;Saprospiraceae;Portibacter
ASV.275	Bacteria;Proteobacteria;Gammaproteobacteria;AT-s2-59;uncultured sediment bacterium;uncultured sediment bacterium;uncultured sediment bacterium
ASV.277	Bacteria;Acidobacteriota;Subgroup 26
ASV.271	Bacteria
ASV.279	Bacteria;Proteobacteria;Gammaproteobacteria;AT-s2-59;uncultured gamma proteobacterium;uncultured gamma proteobacterium;uncultured gamma proteobacterium
ASV.280	Bacteria;Acidobacteriota;Thermoanaerobaculia;Thermoanaerobaculales;Thermoanaerobaculaceae;Subgroup 10
ASV.272	Bacteria;Planctomycetota;Planctomycetes;Pirellulales;Pirellulaceae
ASV.273	Unassigned
ASV.281	Bacteria;Verrucomicrobiota;Kiritimatiellae;WCHB1-41
ASV.278	Bacteria;Actinobacteriota;Acidimicrobiia;Actinomarinales;uncultured
ASV.282	Bacteria;Proteobacteria;Gammaproteobacteria;Pseudomonadales;MBAE14
ASV.284	Bacteria;Bacteroidota;Rhodothermia;Rhodothermales;Rhodothermaceae;uncultured
ASV.285	Bacteria;Nitrospirota;Nitrospiria;Nitrospirales;Nitrospiraceae;Nitrospira;uncultured Nitrospirae bacterium
ASV.283	Bacteria;Proteobacteria;Gammaproteobacteria;Granulosicoccales;uncultured;uncultured bacterium;uncultured bacterium
ASV.286	Bacteria;Planctomycetota;Planctomycetes;Pirellulales;Pirellulaceae;uncultured
ASV.299	Bacteria;Nitrospirota;Nitrospiria;Nitrospirales;Nitrospiraceae;Nitrospira;uncultured bacterium
ASV.293	Bacteria;Planctomycetota;Phycisphaerae;Phycisphaerales;Phycisphaeraceae;Urania-1B-19 marine sediment group
ASV.297	Bacteria;Proteobacteria;Alphaproteobacteria;Thalassobaculales;uncultured
ASV.300	Bacteria;Bacteroidota;Bacteroidia;Flavobacteriales;Flavobacteriaceae;Sediminicola;Sediminicola luteus
ASV.291	Bacteria;NB1-j
ASV.298	Bacteria;Proteobacteria;Gammaproteobacteria;Steroidobacterales;Woeseiaceae;Woeseia
ASV.292	Bacteria;Acidobacteriota;Vicinamibacteria;Subgroup 17;uncultured bacterium;uncultured bacterium;uncultured bacterium
ASV.294	Bacteria;Calditrichota;Calditrichia;Calditrichales;Calditrichaceae;JdFR-76;marine sediment metagenome
ASV.301	Bacteria;NB1-j
ASV.295	Bacteria;Planctomycetota;Planctomycetes;Pirellulales;Pirellulaceae
ASV.296	Bacteria;NB1-j
ASV.288	Bacteria
ASV.289	Bacteria;Proteobacteria;Gammaproteobacteria
ASV.309	Bacteria;Proteobacteria;Alphaproteobacteria;Rhizobiales;Rhizobiaceae;Cohaesibacter;uncultured Alphaproteobacteria bacterium
ASV.290	Bacteria;Acidobacteriota;Vicinamibacteria;Subgroup 9;uncultured bacterium;uncultured bacterium;uncultured bacterium
ASV.314	Bacteria;Planctomycetota;Phycisphaerae;Phycisphaerales;Phycisphaeraceae;Urania-1B-19 marine sediment group
ASV.287	Bacteria;Proteobacteria;Gammaproteobacteria;HOC36
ASV.302	Bacteria;Planctomycetota;Phycisphaerae;MSBL9
ASV.304	Bacteria;Planctomycetota;OM190;uncultured bacterium;uncultured bacterium;uncultured bacterium;uncultured bacterium
ASV.306	Bacteria;Acidobacteriota;Subgroup 22;uncultured bacterium;uncultured bacterium;uncultured bacterium;uncultured bacterium
ASV.305	Bacteria;Nitrospirota;Thermodesulfovibrionia;uncultured
ASV.310	Bacteria;Latescibacterota;Latescibacteria;Latescibacterales;Latescibacteraceae
ASV.316	Bacteria;Proteobacteria;Alphaproteobacteria;Rhizobiales;KF-JG30-B3;uncultured bacterium;uncultured bacterium
ASV.308	Bacteria;Planctomycetota;Planctomycetes;Pirellulales;Pirellulaceae
ASV.307	Bacteria;Zixibacteria
ASV.315	Bacteria;Acidobacteriota;Blastocatellia;Blastocatellales;Blastocatellaceae;Blastocatella
ASV.311	Bacteria;Acidobacteriota;Thermoanaerobaculia;Thermoanaerobaculales;Thermoanaerobaculaceae;Subgroup 10
ASV.312	Bacteria;Planctomycetota;Planctomycetes;Pirellulales;Pirellulaceae;Rubripirellula;uncultured bacterium
ASV.318	Bacteria;Planctomycetota;OM190;uncultured bacterium;uncultured bacterium;uncultured bacterium;uncultured bacterium
ASV.325	Bacteria;Bacteroidota;Bacteroidia;Flavobacteriales;Flavobacteriaceae;Muriicola;uncultured bacterium
ASV.303	Bacteria;Calditrichota;Calditrichia;Calditrichales;Calditrichaceae;Calorithrix
ASV.320	Bacteria;NB1-j
ASV.313	Bacteria;Planctomycetota;Planctomycetes;Pirellulales;Pirellulaceae;Rubripirellula;uncultured bacterium
ASV.321	Bacteria;Proteobacteria;Gammaproteobacteria;Steroidobacterales;Woeseiaceae;Woeseia
ASV.317	Bacteria;Acidobacteriota;Thermoanaerobaculia;Thermoanaerobaculales;Thermoanaerobaculaceae;Subgroup 10
ASV.319	Bacteria;Proteobacteria;Gammaproteobacteria;uncultured;uncultured sediment bacterium;uncultured sediment bacterium;uncultured sediment bacterium
ASV.323	Bacteria;Planctomycetota;Planctomycetes;Pirellulales;Pirellulaceae;Rubripirellula;uncultured bacterium
ASV.327	Bacteria;Planctomycetota;Planctomycetes;Pirellulales;Pirellulaceae;Blastopirellula;uncultured planctomycete
ASV.328	Bacteria;Planctomycetota;Planctomycetes;Pirellulales;Pirellulaceae;Blastopirellula;uncultured planctomycete
ASV.324	Bacteria;Actinobacteriota;Acidimicrobiia;Actinomarinales
ASV.326	Bacteria;Bacteroidota;Rhodothermia;Rhodothermales;Rhodothermaceae;uncultured
ASV.322	Bacteria;Acidobacteriota;Subgroup 22
ASV.329	Bacteria;Nitrospirota;Nitrospiria;Nitrospirales;Nitrospiraceae;Nitrospira;uncultured Nitrospirae bacterium
ASV.332	Bacteria;Bacteroidota;Bacteroidia;Chitinophagales;Saprospiraceae;uncultured
ASV.336	Bacteria;Bacteroidota;Bacteroidia;Flavobacteriales;Flavobacteriaceae;Muriicola;uncultured bacterium
ASV.331	Bacteria;Proteobacteria;Gammaproteobacteria;Steroidobacterales;Woeseiaceae;Woeseia;uncultured bacterium
ASV.333	Bacteria;Proteobacteria;Alphaproteobacteria;Rhizobiales;Rhizobiales Incertae Sedis;Anderseniella
ASV.337	Bacteria;Planctomycetota;Planctomycetes;Pirellulales;Pirellulaceae;Blastopirellula;uncultured bacterium
ASV.334	Bacteria;Planctomycetota;Phycisphaerae;Phycisphaerales;Phycisphaeraceae;Urania-1B-19 marine sediment group;uncultured bacterium
ASV.341	Bacteria;Bacteroidota;Bacteroidia;Flavobacteriales;Flavobacteriaceae;Muriicola;uncultured bacterium
ASV.335	Bacteria;NB1-j;uncultured bacterium;uncultured bacterium;uncultured bacterium;uncultured bacterium;uncultured bacterium
ASV.330	Bacteria;Planctomycetota;Planctomycetes;Pirellulales;Pirellulaceae
ASV.338	Bacteria;Proteobacteria;Gammaproteobacteria;Steroidobacterales;Woeseiaceae;Woeseia
ASV.340	Bacteria;NB1-j
ASV.339	Bacteria;Actinobacteriota;Acidimicrobiia;Actinomarinales;uncultured
ASV.344	Bacteria;Planctomycetota;Planctomycetes;Pirellulales;Pirellulaceae
ASV.350	Bacteria;Gemmatimonadota;Gemmatimonadetes;Gemmatimonadales;Gemmatimonadaceae;uncultured
ASV.342	Bacteria;Planctomycetota;Planctomycetes;Pirellulales;Pirellulaceae;Blastopirellula
ASV.345	Bacteria;Gemmatimonadota;BD2-11 terrestrial group;uncultured bacterium;uncultured bacterium;uncultured bacterium;uncultured bacterium
ASV.347	Bacteria;Nitrospirota;Nitrospiria;Nitrospirales;Nitrospiraceae;Nitrospira;uncultured bacterium
ASV.349	Bacteria;Proteobacteria;Gammaproteobacteria;Steroidobacterales;Woeseiaceae;Woeseia
ASV.343	Bacteria;Acidobacteriota;Thermoanaerobaculia;Thermoanaerobaculales;Thermoanaerobaculaceae;Subgroup 10
ASV.352	Bacteria;Planctomycetota;Phycisphaerae;Phycisphaerales;Phycisphaeraceae;Urania-1B-19 marine sediment group
ASV.359	Bacteria;Bacteroidota;Ignavibacteria;Ignavibacteriales;PHOS-HE36;uncultured bacterium;uncultured bacterium
ASV.351	Bacteria;Bacteroidota;Bacteroidia;Chitinophagales;Saprospiraceae
ASV.365	Bacteria;Planctomycetota;Planctomycetes;Pirellulales;Pirellulaceae;Blastopirellula
ASV.353	Bacteria;Acidobacteriota;Thermoanaerobaculia;Thermoanaerobaculales;Thermoanaerobaculaceae;Subgroup 10
ASV.346	Unassigned
ASV.356	Bacteria;Acidobacteriota;Thermoanaerobaculia;Thermoanaerobaculales;Thermoanaerobaculaceae;Subgroup 10
ASV.355	Bacteria;Planctomycetota;Planctomycetes;Pirellulales;Pirellulaceae;Rubripirellula;planctomycete str. 529
ASV.348	Bacteria;Bacteroidota;Rhodothermia;Rhodothermales;Rhodothermaceae;Rubrivirga;uncultured Bacteroidetes bacterium
ASV.362	Bacteria;Planctomycetota;Planctomycetes;Pirellulales;Pirellulaceae;Pir4 lineage;uncultured planctomycete
ASV.354	Bacteria;Proteobacteria;Gammaproteobacteria
ASV.364	Bacteria;Planctomycetota;Planctomycetes;Pirellulales;Pirellulaceae;Rhodopirellula
ASV.358	Bacteria;Verrucomicrobiota;Verrucomicrobiae;Verrucomicrobiales;DEV007
ASV.357	Bacteria;Verrucomicrobiota;Kiritimatiellae;WCHB1-41
ASV.366	Bacteria;Nitrospirota;Nitrospiria;Nitrospirales;Nitrospiraceae;Nitrospira;uncultured Nitrospirae bacterium
ASV.363	Bacteria;Planctomycetota;OM190
ASV.369	Bacteria;Proteobacteria;Gammaproteobacteria;HOC36;uncultured bacterium;uncultured bacterium;uncultured bacterium
ASV.361	Bacteria;Proteobacteria;Gammaproteobacteria;Steroidobacterales;Woeseiaceae;Woeseia;uncultured bacterium
ASV.360	Bacteria;Chloroflexi;Anaerolineae;Ardenticatenales;uncultured;uncultured Chloroflexi bacterium;uncultured Chloroflexi bacterium
ASV.367	Bacteria;Acidobacteriota;Thermoanaerobaculia;Thermoanaerobaculales;Thermoanaerobaculaceae;Subgroup 10
ASV.368	Bacteria;Acidobacteriota;Thermoanaerobaculia;Thermoanaerobaculales;Thermoanaerobaculaceae;Subgroup 10;uncultured Acidobacteria bacterium
ASV.370	Bacteria;Dadabacteria;Dadabacteriia;Dadabacteriales
ASV.371	Bacteria;NB1-j;uncultured delta proteobacterium;uncultured delta proteobacterium;uncultured delta proteobacterium;uncultured delta proteobacterium;uncultured delta proteobacterium
ASV.373	Bacteria;Planctomycetota;OM190
ASV.372	Bacteria;Planctomycetota;Planctomycetes;Pirellulales;Pirellulaceae
ASV.374	Bacteria;Planctomycetota;Planctomycetes;Pirellulales;Pirellulaceae
ASV.375	Bacteria;Proteobacteria;Gammaproteobacteria;Pseudomonadales;MBAE14
ASV.376	Bacteria;Actinobacteriota;Acidimicrobiia;Actinomarinales;uncultured
ASV.379	Bacteria;Proteobacteria;Gammaproteobacteria;Arenicellales;Arenicellaceae
ASV.378	Bacteria;Planctomycetota;Planctomycetes;Planctomycetales;uncultured
ASV.380	Bacteria;Nitrospirota;Nitrospiria;Nitrospirales;Nitrospiraceae;Nitrospira
ASV.395	Bacteria;Bacteroidota;Bacteroidia;Flavobacteriales;Flavobacteriaceae;Aquibacter;uncultured bacterium
ASV.383	Bacteria;Bacteroidota;Bacteroidia;Flavobacteriales;Flavobacteriaceae
ASV.382	Bacteria;NB1-j;uncultured bacterium;uncultured bacterium;uncultured bacterium;uncultured bacterium;uncultured bacterium
ASV.377	Bacteria;Planctomycetota;Planctomycetes;Pirellulales;Pirellulaceae;Blastopirellula;uncultured planctomycete
ASV.390	Bacteria;Bacteroidota;Bacteroidia;Flavobacteriales;Crocinitomicaceae
ASV.389	Bacteria;Acidobacteriota;Subgroup 22
ASV.381	Bacteria;Bacteroidota;Rhodothermia;Rhodothermales;Rhodothermaceae;uncultured
ASV.386	Bacteria;Proteobacteria;Alphaproteobacteria;Rhodobacterales;Rhodobacteraceae;Limimaricola
ASV.385	Bacteria;Planctomycetota;Planctomycetes;Pirellulales;Pirellulaceae;Rhodopirellula
ASV.396	Bacteria;Proteobacteria;Gammaproteobacteria;uncultured
ASV.384	Bacteria;Proteobacteria;Gammaproteobacteria;Burkholderiales;Nitrosomonadaceae;MND1
ASV.388	Bacteria;Calditrichota;Calditrichia;Calditrichales;Calditrichaceae;uncultured bacterium;uncultured bacterium
ASV.392	Bacteria;Planctomycetota;vadinHA49
ASV.411	Bacteria;Bacteroidota
ASV.394	Bacteria;Acidobacteriota;Subgroup 26
ASV.393	Bacteria;Acidobacteriota;Thermoanaerobaculia;Thermoanaerobaculales;Thermoanaerobaculaceae;Subgroup 10
ASV.391	Bacteria;Proteobacteria;Gammaproteobacteria
ASV.387	Bacteria;Gemmatimonadota;AKAU4049;uncultured bacterium;uncultured bacterium;uncultured bacterium;uncultured bacterium
ASV.401	Bacteria;Proteobacteria;Gammaproteobacteria;uncultured;uncultured sediment bacterium;uncultured sediment bacterium;uncultured sediment bacterium
ASV.398	Bacteria;Acidobacteriota;Vicinamibacteria;Subgroup 17
ASV.397	Bacteria;Gemmatimonadota;PAUC43f marine benthic group;uncultured bacterium;uncultured bacterium;uncultured bacterium;uncultured bacterium
ASV.402	Bacteria;Proteobacteria;Gammaproteobacteria;Steroidobacterales;Woeseiaceae;Woeseia;uncultured bacterium
ASV.410	Bacteria;Actinobacteriota;Acidimicrobiia;Actinomarinales;uncultured
ASV.403	Bacteria;Planctomycetota;OM190
ASV.405	Bacteria;Proteobacteria;Gammaproteobacteria
ASV.400	Bacteria;Proteobacteria;Gammaproteobacteria;uncultured;uncultured sediment bacterium;uncultured sediment bacterium;uncultured sediment bacterium
ASV.409	Bacteria;Planctomycetota;Planctomycetes;Pirellulales;Pirellulaceae;Rhodopirellula
ASV.399	Bacteria;Proteobacteria;Gammaproteobacteria
ASV.414	Bacteria;Planctomycetota;Phycisphaerae;Phycisphaerales;Phycisphaeraceae;Urania-1B-19 marine sediment group
ASV.416	Bacteria;Planctomycetota;Planctomycetes;Pirellulales;Pirellulaceae;Rubripirellula;uncultured bacterium
ASV.412	Bacteria;Proteobacteria;Alphaproteobacteria;Kiloniellales;Kiloniellaceae;uncultured;uncultured bacterium
ASV.408	Bacteria;Proteobacteria;Gammaproteobacteria;Burkholderiales;Comamonadaceae
ASV.413	Bacteria;Planctomycetota;Phycisphaerae;Phycisphaerales;Phycisphaeraceae;Urania-1B-19 marine sediment group
ASV.407	Bacteria;Planctomycetota;Phycisphaerae;Phycisphaerales;Phycisphaeraceae;Urania-1B-19 marine sediment group
ASV.404	Bacteria;Actinobacteriota;Acidimicrobiia;Actinomarinales;uncultured
ASV.406	Bacteria;Actinobacteriota;Acidimicrobiia;Actinomarinales;uncultured
ASV.415	Bacteria;NB1-j
ASV.418	Bacteria;Planctomycetota;OM190
ASV.422	Bacteria;Proteobacteria;Gammaproteobacteria
ASV.421	Bacteria;Bacteroidota;Bacteroidia;Cytophagales;Cyclobacteriaceae;uncultured;uncultured bacterium
ASV.419	Bacteria;Planctomycetota;Planctomycetes;Pirellulales;Pirellulaceae;Blastopirellula
ASV.417	Bacteria;Planctomycetota;Planctomycetes;Pirellulales;Pirellulaceae
ASV.420	Bacteria;Planctomycetota;Planctomycetes;Pirellulales;Pirellulaceae;Rubripirellula;uncultured bacterium
ASV.423	Bacteria;NB1-j
ASV.424	Bacteria;Acidobacteriota;Vicinamibacteria;Vicinamibacterales;uncultured;uncultured bacterium;uncultured bacterium
ASV.428	Bacteria;Proteobacteria;Gammaproteobacteria;Thiotrichales;Thiotrichaceae
ASV.429	Bacteria;Nitrospirota;Nitrospiria;Nitrospirales;Nitrospiraceae;Nitrospira;uncultured bacterium
ASV.431	Bacteria;Bacteroidota;Bacteroidia;Flavobacteriales;Crocinitomicaceae
ASV.433	Bacteria;Bacteroidota;Bacteroidia;Flavobacteriales;Flavobacteriaceae;Aquibacter;uncultured bacterium
ASV.425	Bacteria;Proteobacteria;Gammaproteobacteria
ASV.426	Bacteria;Firmicutes;Bacilli;Bacillales;Planococcaceae
ASV.434	Bacteria;Bacteroidota;Bacteroidia;Chitinophagales;Saprospiraceae;Portibacter
ASV.427	Bacteria;Proteobacteria;Gammaproteobacteria;UBA10353 marine group;uncultured bacterium;uncultured bacterium;uncultured bacterium
ASV.430	Bacteria;Bacteroidota;Rhodothermia;Rhodothermales;Rhodothermaceae
ASV.435	Bacteria;Acidobacteriota;Thermoanaerobaculia;Thermoanaerobaculales;Thermoanaerobaculaceae;Subgroup 10
ASV.438	Bacteria;Proteobacteria;Alphaproteobacteria;uncultured;uncultured Rhodobacteraceae bacterium;uncultured Rhodobacteraceae bacterium;uncultured Rhodobacteraceae bacterium
ASV.432	Bacteria;Gemmatimonadota;AKAU4049;uncultured bacterium;uncultured bacterium;uncultured bacterium;uncultured bacterium
ASV.444	Bacteria;Myxococcota;Polyangia;Polyangiales;Sandaracinaceae;uncultured
ASV.440	Bacteria;NB1-j
ASV.445	Bacteria;Nitrospirota;Nitrospiria;Nitrospirales;Nitrospiraceae;Nitrospira;uncultured Nitrospirae bacterium
ASV.436	Bacteria;Latescibacterota
ASV.443	Bacteria;Acidobacteriota;Thermoanaerobaculia;Thermoanaerobaculales;Thermoanaerobaculaceae;Subgroup 10
ASV.437	Bacteria;Acidobacteriota;Subgroup 22
ASV.447	Bacteria;Acidobacteriota;Thermoanaerobaculia;Thermoanaerobaculales;Thermoanaerobaculaceae;Subgroup 10
ASV.450	Bacteria;Bacteroidota;Rhodothermia;Rhodothermales;Rhodothermaceae;uncultured
ASV.442	Bacteria;Acidobacteriota;Thermoanaerobaculia;Thermoanaerobaculales;Thermoanaerobaculaceae;Subgroup 10
ASV.446	Bacteria;Proteobacteria;Gammaproteobacteria
ASV.449	Bacteria;Planctomycetota;Phycisphaerae;Phycisphaerales;Phycisphaeraceae;uncultured
ASV.452	Bacteria;Planctomycetota;Planctomycetes;Pirellulales;Pirellulaceae
ASV.448	Bacteria;Planctomycetota;Planctomycetes;Pirellulales;Pirellulaceae
ASV.456	Bacteria;Planctomycetota;Planctomycetes;Pirellulales;Pirellulaceae;Blastopirellula
ASV.451	Bacteria;Proteobacteria;Gammaproteobacteria
ASV.441	Bacteria;Actinobacteriota;Acidimicrobiia;Actinomarinales;uncultured
ASV.455	Bacteria;Bacteroidota;Rhodothermia;Rhodothermales;Rhodothermaceae;uncultured
ASV.457	Bacteria;Latescibacterota;uncultured Gemmatimonadetes bacterium;uncultured Gemmatimonadetes bacterium;uncultured Gemmatimonadetes bacterium;uncultured Gemmatimonadetes bacterium;uncultured Gemmatimonadetes bacterium
ASV.453	Bacteria;Planctomycetota;Phycisphaerae;Phycisphaerales;Phycisphaeraceae;uncultured
ASV.460	Bacteria;Proteobacteria;Gammaproteobacteria
ASV.454	Bacteria;Proteobacteria;Gammaproteobacteria;uncultured
ASV.459	Bacteria;Acidobacteriota;Subgroup 26;uncultured bacterium;uncultured bacterium;uncultured bacterium;uncultured bacterium
ASV.463	Bacteria;Planctomycetota;Planctomycetes;Pirellulales;Pirellulaceae
ASV.439	Bacteria;Bacteroidota;Kryptonia;Kryptoniales;BSV26
ASV.461	Bacteria;Proteobacteria;Gammaproteobacteria;uncultured;uncultured sediment bacterium;uncultured sediment bacterium;uncultured sediment bacterium
ASV.462	Bacteria;Planctomycetota;Planctomycetes;Pirellulales;Pirellulaceae;Rhodopirellula
ASV.458	Bacteria;Proteobacteria;Gammaproteobacteria;uncultured;uncultured sediment bacterium;uncultured sediment bacterium;uncultured sediment bacterium
ASV.464	Bacteria;Bacteroidota;Rhodothermia;Rhodothermales;Rhodothermaceae;uncultured
ASV.465	Bacteria;Acidobacteriota;Thermoanaerobaculia;Thermoanaerobaculales;Thermoanaerobaculaceae;Subgroup 10;uncultured bacterium
ASV.467	Bacteria;Planctomycetota;Planctomycetes;Gemmatales;Gemmataceae;uncultured;uncultured bacterium
ASV.468	Bacteria;Bacteroidota;Rhodothermia;Rhodothermales;Rhodothermaceae;uncultured
ASV.466	Bacteria;Actinobacteriota;Acidimicrobiia;Actinomarinales;uncultured
ASV.469	Bacteria;Planctomycetota;OM190
ASV.470	Bacteria;Latescibacterota
ASV.472	Bacteria;Planctomycetota;Planctomycetes;Planctomycetales;Gimesiaceae;uncultured;uncultured deep-sea bacterium
ASV.471	Bacteria;Proteobacteria;Gammaproteobacteria
ASV.475	Bacteria;Bacteroidota;Rhodothermia;Rhodothermales;Rhodothermaceae
ASV.473	Bacteria;Planctomycetota;Planctomycetes;Pirellulales;Pirellulaceae;Rubripirellula;uncultured bacterium
ASV.477	Bacteria;Planctomycetota;OM190
ASV.478	Bacteria;Proteobacteria;Gammaproteobacteria
ASV.476	Bacteria;Planctomycetota;Planctomycetes;Pirellulales;Pirellulaceae;Rhodopirellula;uncultured deep-sea bacterium
ASV.479	Bacteria;Proteobacteria;Gammaproteobacteria;Steroidobacterales;Woeseiaceae;Woeseia;uncultured bacterium
ASV.474	Bacteria;Planctomycetota;Planctomycetes;Pirellulales;Pirellulaceae;Rubripirellula
ASV.480	Bacteria;Bacteroidota;Bacteroidia;Flavobacteriales;Flavobacteriaceae;Muriicola;uncultured bacterium
ASV.481	Bacteria;Planctomycetota;Planctomycetes;Planctomycetales;uncultured;uncultured bacterium;uncultured bacterium
ASV.486	Bacteria;Proteobacteria;Gammaproteobacteria
ASV.483	Bacteria;Acidobacteriota
ASV.487	Bacteria;Proteobacteria;Gammaproteobacteria;Steroidobacterales;Woeseiaceae;Woeseia;uncultured bacterium
ASV.482	Bacteria;Bacteroidota;Bacteroidia;Cytophagales;Microscillaceae;uncultured;uncultured bacterium
ASV.488	Bacteria;Planctomycetota;Planctomycetes;Pirellulales;Pirellulaceae
ASV.484	Bacteria
ASV.490	Bacteria;Acidobacteriota;Thermoanaerobaculia;Thermoanaerobaculales;Thermoanaerobaculaceae;Subgroup 10;uncultured bacterium
ASV.493	Bacteria;Firmicutes;Bacilli;Bacillales;Bacillaceae;Bacillus sp. SA5d-4;Bacillus sp. SA5d-4
ASV.498	Bacteria;Bacteroidota;Bacteroidia;Flavobacteriales;Flavobacteriaceae
ASV.499	Bacteria;Proteobacteria;Gammaproteobacteria;Thiohalorhabdales;Thiohalorhabdaceae;uncultured;uncultured gamma proteobacterium
ASV.489	Bacteria;Planctomycetota;Planctomycetes;Pirellulales;Pirellulaceae
ASV.496	Bacteria;Planctomycetota;OM190
ASV.485	Bacteria;Bacteroidota;Bacteroidia;Chitinophagales;Saprospiraceae
ASV.491	Bacteria;Proteobacteria;Gammaproteobacteria;UBA10353 marine group;uncultured bacterium;uncultured bacterium;uncultured bacterium
ASV.492	Bacteria;Planctomycetota;Phycisphaerae;Phycisphaerales;Phycisphaeraceae;Urania-1B-19 marine sediment group
ASV.494	Bacteria;Bacteroidota;Bacteroidia;Cytophagales;Cyclobacteriaceae;uncultured
ASV.495	Bacteria;Planctomycetota;Planctomycetes;Pirellulales;Pirellulaceae;Rubripirellula;uncultured bacterium
ASV.500	Bacteria;Planctomycetota;Planctomycetes;Pirellulales;Pirellulaceae
ASV.510	Bacteria;Bacteroidota;Bacteroidia;Flavobacteriales;Flavobacteriaceae
ASV.503	Bacteria;NB1-j
ASV.501	Bacteria;Proteobacteria;Gammaproteobacteria;EPR3968-O8a-Bc78;uncultured gamma proteobacterium;uncultured gamma proteobacterium;uncultured gamma proteobacterium
ASV.497	Bacteria;Planctomycetota;Planctomycetes;Pirellulales;Pirellulaceae;Rhodopirellula
ASV.509	Bacteria;Bacteroidota;Bacteroidia;Chitinophagales;Saprospiraceae;uncultured;uncultured Bacteroidetes bacterium
ASV.502	Bacteria;Actinobacteriota;Acidimicrobiia;Microtrichales;Microtrichaceae;Sva0996 marine group
ASV.504	Bacteria;Planctomycetota;Planctomycetes;Pirellulales;Pirellulaceae
ASV.511	Bacteria;Firmicutes;Bacilli;Bacillales;Bacillaceae;Bacillus sp. SA5d-4;Bacillus sp. SA5d-4
ASV.508	Bacteria;Planctomycetota;OM190
ASV.505	Bacteria;NB1-j
ASV.512	Bacteria;Planctomycetota;Planctomycetes;Planctomycetales;uncultured;uncultured bacterium;uncultured bacterium
ASV.515	Bacteria;Bacteroidota;Bacteroidia;Flavobacteriales;Flavobacteriaceae
ASV.507	Bacteria;Planctomycetota;Planctomycetes;Pirellulales;Pirellulaceae;Blastopirellula
ASV.506	Bacteria;Planctomycetota;Planctomycetes;Pirellulales;Pirellulaceae;Rubripirellula;uncultured bacterium
ASV.513	Bacteria;Nitrospirota;Nitrospiria;Nitrospirales;Nitrospiraceae;Nitrospira;uncultured bacterium
ASV.514	Bacteria;Proteobacteria;Gammaproteobacteria;Burkholderiales;TRA3-20;uncultured bacterium;uncultured bacterium
ASV.516	Bacteria;Gemmatimonadota;PAUC43f marine benthic group;uncultured bacterium;uncultured bacterium;uncultured bacterium;uncultured bacterium
ASV.517	Bacteria;Acidobacteriota;Thermoanaerobaculia;Thermoanaerobaculales;Thermoanaerobaculaceae;Subgroup 10
ASV.518	Bacteria;Bacteroidota;Bacteroidia;Flavobacteriales;Flavobacteriaceae
ASV.524	Bacteria;Bacteroidota;Ignavibacteria;Ignavibacteriales;PHOS-HE36;uncultured bacterium;uncultured bacterium
ASV.523	Bacteria;Proteobacteria;Gammaproteobacteria;Thiohalorhabdales;Thiohalorhabdaceae;uncultured;uncultured gamma proteobacterium
ASV.519	Bacteria;Acidobacteriota;Subgroup 22
ASV.521	Bacteria;Planctomycetota;Phycisphaerae;Phycisphaerales;Phycisphaeraceae;Urania-1B-19 marine sediment group
ASV.520	Bacteria;Planctomycetota;Planctomycetes;Planctomycetales;Rubinisphaeraceae;uncultured;uncultured planctomycete
ASV.526	Bacteria;Proteobacteria;Gammaproteobacteria;Steroidobacterales;Woeseiaceae;Woeseia;uncultured gamma proteobacterium
ASV.522	Bacteria;Acidobacteriota;Thermoanaerobaculia;Thermoanaerobaculales;Thermoanaerobaculaceae;Subgroup 10;uncultured bacterium
ASV.527	Bacteria;Proteobacteria;Gammaproteobacteria;Pseudomonadales;MBAE14
ASV.525	Bacteria;Proteobacteria;Gammaproteobacteria;SZB50;uncultured gamma proteobacterium;uncultured gamma proteobacterium;uncultured gamma proteobacterium
ASV.530	Bacteria;Planctomycetota;Planctomycetes;Pirellulales;Pirellulaceae
ASV.528	Bacteria;Acidobacteriota;Thermoanaerobaculia;Thermoanaerobaculales;Thermoanaerobaculaceae;Subgroup 10;uncultured Acidobacteria bacterium
ASV.534	Bacteria;Proteobacteria;Gammaproteobacteria;Burkholderiales;TRA3-20;uncultured bacterium;uncultured bacterium
ASV.532	Bacteria;Planctomycetota;Planctomycetes;Pirellulales;Pirellulaceae;Blastopirellula;uncultured planctomycete
ASV.536	Bacteria;Planctomycetota;Planctomycetes;Planctomycetales
ASV.531	Bacteria;Planctomycetota;Planctomycetes;Pirellulales;Pirellulaceae;Rubripirellula;uncultured bacterium
ASV.529	Bacteria;Planctomycetota;Planctomycetes;Pirellulales;Pirellulaceae;Rhodopirellula;bacterium WH5-6
ASV.540	Bacteria;Planctomycetota;Planctomycetes;Pirellulales;Pirellulaceae
ASV.538	Bacteria;Proteobacteria;Alphaproteobacteria;Kiloniellales;Kiloniellaceae;uncultured
ASV.533	Bacteria;Actinobacteriota;Acidimicrobiia;Actinomarinales;uncultured
ASV.541	Bacteria;Planctomycetota;Planctomycetes;Pirellulales;Pirellulaceae;Rubripirellula;uncultured bacterium
ASV.549	Bacteria;Planctomycetota;Planctomycetes;Pirellulales;Pirellulaceae;Blastopirellula
ASV.539	Bacteria;Planctomycetota;Planctomycetes;Pirellulales;Pirellulaceae
ASV.544	Bacteria;Proteobacteria;Gammaproteobacteria
ASV.548	Bacteria;Myxococcota;Polyangia;Polyangiales;Sandaracinaceae;uncultured
ASV.550	Bacteria;Bacteroidota;Bacteroidia;Cytophagales
ASV.552	Bacteria;Planctomycetota;Phycisphaerae;Phycisphaerales;Phycisphaeraceae;Urania-1B-19 marine sediment group
ASV.537	Bacteria;Bacteroidota;Rhodothermia;Rhodothermales;Rhodothermaceae;uncultured
ASV.535	Bacteria;Proteobacteria;Gammaproteobacteria
ASV.542	Bacteria;Actinobacteriota;Acidimicrobiia;Actinomarinales;uncultured;uncultured bacterium;uncultured bacterium
ASV.543	Bacteria;Acidobacteriota;Thermoanaerobaculia;Thermoanaerobaculales;Thermoanaerobaculaceae;Subgroup 10;uncultured Acidobacteria bacterium
ASV.546	Bacteria;NB1-j
ASV.554	Bacteria;Planctomycetota;Planctomycetes;Pirellulales;Pirellulaceae;Rhodopirellula
ASV.551	Bacteria;NB1-j
ASV.547	Bacteria;Gemmatimonadota;BD2-11 terrestrial group
ASV.559	Bacteria;Bacteroidota;Bacteroidia;Chitinophagales;Saprospiraceae
ASV.553	Bacteria;Gemmatimonadota;PAUC43f marine benthic group
ASV.545	Bacteria;Actinobacteriota;Acidimicrobiia;Actinomarinales;uncultured;uncultured bacterium;uncultured bacterium
ASV.556	Bacteria;Proteobacteria;Gammaproteobacteria
ASV.557	Bacteria;Gemmatimonadota;BD2-11 terrestrial group
ASV.555	Bacteria;Planctomycetota;Planctomycetes;Pirellulales;Pirellulaceae;Rhodopirellula
ASV.561	Bacteria;Proteobacteria;Gammaproteobacteria;Pseudomonadales;KI89A clade
ASV.560	Bacteria;Calditrichota;Calditrichia;Calditrichales;Calditrichaceae;JdFR-76
ASV.562	Bacteria;Acidobacteriota;Vicinamibacteria;Vicinamibacterales
ASV.558	Unassigned
ASV.563	Bacteria;Gemmatimonadota;PAUC43f marine benthic group;uncultured bacterium;uncultured bacterium;uncultured bacterium;uncultured bacterium
ASV.564	Bacteria;Acidobacteriota;Thermoanaerobaculia;Thermoanaerobaculales;Thermoanaerobaculaceae;Subgroup 10;uncultured bacterium
ASV.566	Bacteria;Acidobacteriota;Thermoanaerobaculia;Thermoanaerobaculales;Thermoanaerobaculaceae;Subgroup 10
ASV.565	Bacteria;NB1-j
ASV.573	Bacteria;Bacteroidota;Bacteroidia;Chitinophagales;Saprospiraceae;uncultured
ASV.567	Bacteria;Planctomycetota;BD7-11;uncultured planctomycete;uncultured planctomycete;uncultured planctomycete;uncultured planctomycete
ASV.570	Bacteria;Acidobacteriota;Thermoanaerobaculia;Thermoanaerobaculales;Thermoanaerobaculaceae;Subgroup 10;uncultured Acidobacteria bacterium
ASV.572	Bacteria;Acidobacteriota;Thermoanaerobaculia;Thermoanaerobaculales;Thermoanaerobaculaceae;Subgroup 10
ASV.568	Bacteria;Proteobacteria;Gammaproteobacteria
ASV.569	Bacteria;Actinobacteriota;Acidimicrobiia;Actinomarinales;uncultured
ASV.571	Bacteria;Acidobacteriota;Vicinamibacteria;Subgroup 9;uncultured bacterium;uncultured bacterium;uncultured bacterium
ASV.574	Bacteria;Proteobacteria;Gammaproteobacteria;Steroidobacterales;Woeseiaceae;Woeseia;uncultured bacterium
ASV.576	Bacteria;Planctomycetota;Planctomycetes;Pirellulales;Pirellulaceae
ASV.579	Bacteria;Planctomycetota;Planctomycetes;Pirellulales;Pirellulaceae;Rhodopirellula
ASV.577	Bacteria;Nitrospirota;Leptospirillia;Leptospirillales;Leptospirillaceae;Leptospirillum;uncultured bacterium
ASV.575	Bacteria;Planctomycetota;Planctomycetes;Planctomycetales;Rubinisphaeraceae;uncultured;uncultured planctomycete
ASV.578	Bacteria;Planctomycetota;Phycisphaerae;Phycisphaerales;Phycisphaeraceae;Urania-1B-19 marine sediment group
ASV.580	Bacteria;Acidobacteriota;Vicinamibacteria;Vicinamibacterales;uncultured;uncultured bacterium AD106-G4;uncultured bacterium AD106-G4
ASV.586	Bacteria;Planctomycetota;Planctomycetes;Pirellulales;Pirellulaceae
ASV.585	Bacteria;NB1-j
ASV.583	Bacteria;Planctomycetota;OM190
ASV.581	Bacteria;Planctomycetota;BD7-11
ASV.584	Bacteria;Chloroflexi;Dehalococcoidia;SAR202 clade;uncultured bacterium;uncultured bacterium;uncultured bacterium
ASV.582	Bacteria;Acidobacteriota;Thermoanaerobaculia;Thermoanaerobaculales;Thermoanaerobaculaceae;Subgroup 10
ASV.598	Bacteria;Acidobacteriota;Thermoanaerobaculia;Thermoanaerobaculales;Thermoanaerobaculaceae;Subgroup 10
ASV.592	Bacteria;NB1-j
ASV.591	Bacteria;Bacteroidota;Rhodothermia;Rhodothermales;Rhodothermaceae;uncultured
ASV.588	Bacteria;NB1-j
ASV.596	Bacteria;Planctomycetota;Phycisphaerae;Phycisphaerales;Phycisphaeraceae;Urania-1B-19 marine sediment group;uncultured bacterium
ASV.593	Bacteria;Planctomycetota;Planctomycetes;Pirellulales;Pirellulaceae
ASV.594	Bacteria;Proteobacteria;Gammaproteobacteria;Gammaproteobacteria Incertae Sedis;Unknown Family;uncultured
ASV.597	Bacteria;Planctomycetota;Planctomycetes;Pirellulales;Pirellulaceae;Blastopirellula
ASV.595	Bacteria;Proteobacteria;Gammaproteobacteria;Burkholderiales;Nitrosomonadaceae;MND1
ASV.590	Bacteria;Planctomycetota;Planctomycetes;Pirellulales;Pirellulaceae;Blastopirellula;uncultured planctomycete
ASV.589	Archaea;Crenarchaeota;Nitrososphaeria;Nitrosopumilales;Nitrosopumilaceae;Candidatus Nitrosopumilus;uncultured archaeon
ASV.601	Bacteria;Planctomycetota;Planctomycetes;Pirellulales;Pirellulaceae
ASV.600	Bacteria;NB1-j
ASV.587	Bacteria;Planctomycetota;OM190
ASV.602	Bacteria;Planctomycetota;Planctomycetes;Pirellulales;Pirellulaceae
ASV.603	Bacteria;Gemmatimonadota;BD2-11 terrestrial group
ASV.599	Bacteria;Proteobacteria;Gammaproteobacteria;Gammaproteobacteria Incertae Sedis;Unknown Family;Endothiovibrio;uncultured gamma proteobacterium
ASV.606	Bacteria;Actinobacteriota;Acidimicrobiia;Actinomarinales;uncultured;uncultured bacterium;uncultured bacterium
ASV.605	Bacteria;Planctomycetota;Planctomycetes;Pirellulales;Pirellulaceae;Blastopirellula;uncultured planctomycete
ASV.607	Bacteria;Proteobacteria;Alphaproteobacteria;Rhodobacterales;Rhodobacteraceae;uncultured;uncultured bacterium
ASV.608	Bacteria;Bacteroidota;Bacteroidia;Chitinophagales;Saprospiraceae;Portibacter;uncultured bacterium
ASV.604	Bacteria;Planctomycetota;Planctomycetes;Pirellulales;Pirellulaceae;Rubripirellula;uncultured bacterium
ASV.609	Bacteria;Dadabacteria;Dadabacteriia;Dadabacteriales;uncultured bacterium;uncultured bacterium;uncultured bacterium
ASV.610	Unassigned
ASV.611	Bacteria;Planctomycetota;Phycisphaerae;Phycisphaerales;Phycisphaeraceae;Urania-1B-19 marine sediment group
ASV.615	Bacteria;Nitrospirota;Nitrospiria;Nitrospirales;Nitrospiraceae;Nitrospira;uncultured bacterium
ASV.616	Bacteria;Planctomycetota;Planctomycetes;Pirellulales;Pirellulaceae
ASV.612	Bacteria;Proteobacteria;Alphaproteobacteria;Rhodobacterales;Rhodobacteraceae;Limimaricola
ASV.614	Bacteria;Planctomycetota;Planctomycetes;Pirellulales;Pirellulaceae
ASV.618	Bacteria;Proteobacteria;Gammaproteobacteria;Steroidobacterales;Woeseiaceae;Woeseia
ASV.620	Bacteria;Acidobacteriota;Subgroup 22;uncultured bacterium;uncultured bacterium;uncultured bacterium;uncultured bacterium
ASV.619	Bacteria;Bacteroidota;Bacteroidia;Flavobacteriales;Flavobacteriaceae;Eudoraea;uncultured bacterium
ASV.613	Bacteria;Proteobacteria;Gammaproteobacteria;uncultured
ASV.621	Bacteria;Calditrichota;Calditrichia;Calditrichales;Calditrichaceae
ASV.617	Bacteria;MBNT15;uncultured bacterium;uncultured bacterium;uncultured bacterium;uncultured bacterium;uncultured bacterium
ASV.626	Bacteria;Acidobacteriota;Subgroup 22
ASV.624	Bacteria;Latescibacterota
ASV.623	Bacteria;Bacteroidota;Bacteroidia;Flavobacteriales;Flavobacteriaceae;Maritimimonas
ASV.622	Bacteria;Acidobacteriota;Thermoanaerobaculia;Thermoanaerobaculales;Thermoanaerobaculaceae;Subgroup 10
ASV.625	Bacteria;Bacteroidota;Bacteroidia;Cytophagales;Cyclobacteriaceae;uncultured;uncultured bacterium
ASV.628	Bacteria;Spirochaetota;Spirochaetia;Spirochaetales;Spirochaetaceae;Spirochaeta
ASV.629	Bacteria;Planctomycetota;Planctomycetes;Pirellulales;Pirellulaceae;Blastopirellula;uncultured bacterium
ASV.631	Bacteria;Bacteroidota;Bacteroidia
ASV.632	Bacteria;Proteobacteria;Gammaproteobacteria;Burkholderiales;Nitrosomonadaceae
ASV.627	Bacteria;Planctomycetota;Planctomycetes;Pirellulales;Pirellulaceae
ASV.635	Bacteria;Dependentiae;Babeliae;Babeliales
ASV.642	Bacteria;Planctomycetota;OM190
ASV.636	Bacteria;Acidobacteriota;Vicinamibacteria;Vicinamibacterales;Vicinamibacteraceae;uncultured Acidobacteria bacterium;uncultured Acidobacteria bacterium
ASV.644	Bacteria;Nitrospirota;Nitrospiria;Nitrospirales;Nitrospiraceae;Nitrospira;uncultured Nitrospirae bacterium
ASV.641	Bacteria;Acidobacteriota;Thermoanaerobaculia;Thermoanaerobaculales;Thermoanaerobaculaceae;Subgroup 10;uncultured bacterium
ASV.637	Bacteria;Proteobacteria;Gammaproteobacteria;AT-s2-59
ASV.634	Bacteria;Nitrospinota;P9X2b3D02;uncultured bacterium;uncultured bacterium;uncultured bacterium;uncultured bacterium
ASV.645	Bacteria;Bacteroidota;Bacteroidia;Chitinophagales;Saprospiraceae;uncultured
ASV.643	Bacteria;Planctomycetota;Planctomycetes;Pirellulales;Pirellulaceae
ASV.638	Bacteria;Planctomycetota;Planctomycetes;Pirellulales;Pirellulaceae
ASV.633	Bacteria;Planctomycetota;Planctomycetes;Pirellulales;Pirellulaceae;Pir4 lineage;uncultured bacterium
ASV.639	Bacteria;Proteobacteria;Gammaproteobacteria;uncultured;uncultured sediment bacterium;uncultured sediment bacterium;uncultured sediment bacterium
ASV.630	Bacteria;Proteobacteria;Gammaproteobacteria;SZB50;uncultured gamma proteobacterium;uncultured gamma proteobacterium;uncultured gamma proteobacterium
ASV.640	Bacteria;Proteobacteria;Gammaproteobacteria;Steroidobacterales;Woeseiaceae;Woeseia;uncultured bacterium
ASV.646	Bacteria;Actinobacteriota;Acidimicrobiia;Actinomarinales;uncultured
ASV.649	Bacteria;Bacteroidota;Bacteroidia;Flavobacteriales;Flavobacteriaceae;Robiginitalea;uncultured Bacteroidetes bacterium
ASV.648	Bacteria;Planctomycetota;OM190
ASV.647	Unassigned
ASV.650	Bacteria;Planctomycetota;Planctomycetes;Pirellulales;Pirellulaceae
ASV.651	Bacteria;Planctomycetota;Phycisphaerae;Phycisphaerales;Phycisphaeraceae;Urania-1B-19 marine sediment group
ASV.654	Bacteria;NB1-j
ASV.652	Bacteria;Gemmatimonadota;BD2-11 terrestrial group;uncultured bacterium;uncultured bacterium;uncultured bacterium;uncultured bacterium
ASV.655	Bacteria;Proteobacteria;Gammaproteobacteria;Nitrosococcales;Nitrosococcaceae
ASV.653	Bacteria;Acidobacteriota;Vicinamibacteria;Subgroup 17;uncultured bacterium;uncultured bacterium;uncultured bacterium
ASV.656	Bacteria;Planctomycetota;Planctomycetes;Pirellulales;Pirellulaceae
ASV.657	Bacteria;NB1-j
ASV.658	Bacteria;Bacteroidota;Bacteroidia;Cytophagales;Cyclobacteriaceae;uncultured
ASV.661	Bacteria;Planctomycetota;Phycisphaerae;Phycisphaerales;Phycisphaeraceae
ASV.660	Bacteria;Desulfobacterota;Desulfobacteria;Desulfobacterales;Desulfosarcinaceae;Sva0081 sediment group;uncultured bacterium
ASV.659	Bacteria;Proteobacteria;Gammaproteobacteria
ASV.662	Bacteria;Bdellovibrionota;Oligoflexia;Oligoflexales;Oligoflexaceae;uncultured
ASV.670	Bacteria;Bacteroidota;Bacteroidia;Cytophagales;Cyclobacteriaceae;uncultured;uncultured Bacteroidetes bacterium
ASV.665	Bacteria;Planctomycetota;OM190;uncultured bacterium;uncultured bacterium;uncultured bacterium;uncultured bacterium
ASV.663	Bacteria;Planctomycetota;OM190
ASV.664	Bacteria;Planctomycetota;Planctomycetes;Pirellulales;Pirellulaceae;Rhodopirellula
ASV.668	Bacteria;Actinobacteriota;Acidimicrobiia;Actinomarinales;uncultured;uncultured bacterium;uncultured bacterium
ASV.667	Bacteria;Nitrospirota;Nitrospiria;Nitrospirales;Nitrospiraceae;Nitrospira;uncultured Nitrospirae bacterium
ASV.671	Bacteria;NB1-j
ASV.666	Bacteria;Planctomycetota;Planctomycetes;Pirellulales;Pirellulaceae
ASV.672	Bacteria;Planctomycetota;Planctomycetes;Pirellulales;Pirellulaceae
ASV.673	Bacteria;Proteobacteria;Gammaproteobacteria;Steroidobacterales;Woeseiaceae;Woeseia;uncultured bacterium
ASV.669	Bacteria
ASV.679	Bacteria;Planctomycetota;Planctomycetes;Pirellulales;Pirellulaceae
ASV.676	Bacteria;Proteobacteria;Alphaproteobacteria;Rhizobiales;Rhizobiaceae
ASV.675	Bacteria;Actinobacteriota;Acidimicrobiia;Actinomarinales;uncultured
ASV.680	Bacteria;Proteobacteria;Gammaproteobacteria;Burkholderiales;Nitrosomonadaceae;MND1
ASV.674	Unassigned
ASV.677	Bacteria;Proteobacteria;Gammaproteobacteria;uncultured
ASV.681	Bacteria;Proteobacteria;Gammaproteobacteria;Xanthomonadales;Xanthomonadaceae;Arenimonas;uncultured bacterium
ASV.682	Bacteria;Bacteroidota;Rhodothermia;Rhodothermales;Rhodothermaceae
ASV.684	Bacteria;Bacteroidota;Bacteroidia;Chitinophagales;Saprospiraceae
ASV.678	Unassigned
ASV.687	Bacteria;Planctomycetota;OM190;uncultured bacterium;uncultured bacterium;uncultured bacterium;uncultured bacterium
ASV.690	Bacteria;Planctomycetota;Planctomycetes;Pirellulales;Pirellulaceae;Blastopirellula;uncultured bacterium
ASV.689	Bacteria;Bacteroidota;Rhodothermia;Rhodothermales;Rhodothermaceae;uncultured;uncultured bacterium
ASV.693	Bacteria;Schekmanbacteria
ASV.686	Bacteria;Planctomycetota;Planctomycetes;Pirellulales;Pirellulaceae;Rhodopirellula;uncultured planctomycete
ASV.694	Bacteria;Acidobacteriota;Thermoanaerobaculia;Thermoanaerobaculales;Thermoanaerobaculaceae;Subgroup 10
ASV.683	Bacteria;Planctomycetota;Planctomycetes;Pirellulales;Pirellulaceae;Rhodopirellula
ASV.688	Bacteria;Planctomycetota;Planctomycetes;Pirellulales;Pirellulaceae;Rubripirellula;uncultured bacterium
ASV.695	Bacteria;Planctomycetota;Planctomycetes;Gemmatales;Gemmataceae;uncultured;uncultured bacterium
ASV.685	Bacteria;Latescibacterota
ASV.697	Bacteria;Planctomycetota;Planctomycetes;Pirellulales;Pirellulaceae
ASV.692	Bacteria;Actinobacteriota;Acidimicrobiia;Actinomarinales;uncultured;uncultured bacterium;uncultured bacterium
ASV.691	Bacteria;Actinobacteriota;Thermoleophilia;Gaiellales;uncultured;uncultured bacterium;uncultured bacterium
ASV.696	Bacteria;Planctomycetota;Phycisphaerae;Phycisphaerales;Phycisphaeraceae;Urania-1B-19 marine sediment group
ASV.701	Bacteria;Latescibacterota
ASV.698	Bacteria;Proteobacteria;Gammaproteobacteria;EPR3968-O8a-Bc78;uncultured bacterium;uncultured bacterium;uncultured bacterium
ASV.699	Bacteria;Planctomycetota;Planctomycetes;Pirellulales;Pirellulaceae
ASV.700	Bacteria;Proteobacteria;Gammaproteobacteria;Burkholderiales;Nitrosomonadaceae;MND1
ASV.702	Bacteria;Planctomycetota;Planctomycetes;Pirellulales;Pirellulaceae
ASV.703	Bacteria;Bacteroidota;Rhodothermia;Rhodothermales;Rhodothermaceae;uncultured
ASV.705	Bacteria;Planctomycetota;Phycisphaerae;Phycisphaerales;Phycisphaeraceae;Urania-1B-19 marine sediment group;uncultured bacterium
ASV.704	Bacteria;Planctomycetota;Planctomycetes;Pirellulales;Pirellulaceae
ASV.708	Bacteria;Latescibacterota
ASV.707	Bacteria;Planctomycetota;Planctomycetes;Pirellulales;Pirellulaceae;Rubripirellula;uncultured bacterium
ASV.706	Bacteria;Planctomycetota;Planctomycetes;Pirellulales;Pirellulaceae;Rubripirellula;uncultured bacterium
ASV.709	Bacteria;Proteobacteria;Gammaproteobacteria;Nitrosococcales;Nitrosococcaceae
ASV.718	Bacteria;Nitrospirota;Nitrospiria;Nitrospirales;Nitrospiraceae;Nitrospira
ASV.714	Bacteria;Planctomycetota;Planctomycetes;Pirellulales;Pirellulaceae
ASV.713	Bacteria;Planctomycetota;Planctomycetes;Pirellulales;Pirellulaceae;Blastopirellula
ASV.715	Bacteria;Proteobacteria;Gammaproteobacteria;Steroidobacterales;Woeseiaceae;Woeseia;uncultured gamma proteobacterium
ASV.710	Bacteria;Acidobacteriota;Thermoanaerobaculia;Thermoanaerobaculales;Thermoanaerobaculaceae;Subgroup 10
ASV.712	Bacteria;Planctomycetota;Phycisphaerae;Phycisphaerales;Phycisphaeraceae;Urania-1B-19 marine sediment group;uncultured bacterium
ASV.719	Bacteria;Bacteroidota;Bacteroidia
ASV.717	Bacteria;Proteobacteria;Alphaproteobacteria;Rhodobacterales;Rhodobacteraceae
ASV.716	Bacteria;Planctomycetota;Phycisphaerae;Phycisphaerales;Phycisphaeraceae;Urania-1B-19 marine sediment group
ASV.720	Bacteria;Planctomycetota;Planctomycetes;Pirellulales;Pirellulaceae;Blastopirellula
ASV.721	Bacteria;Planctomycetota;Planctomycetes;Pirellulales;Pirellulaceae
ASV.711	Bacteria;Acidobacteriota;Vicinamibacteria;Vicinamibacterales;uncultured
ASV.725	Bacteria;Proteobacteria;Gammaproteobacteria
ASV.730	Bacteria;Bacteroidota;Bacteroidia;Flavobacteriales;Flavobacteriaceae;Algibacter;Flaviramulus sp. KLE1227
ASV.722	Bacteria;Planctomycetota;Planctomycetes;Pirellulales;Pirellulaceae;Rhodopirellula
ASV.726	Bacteria;Planctomycetota;Phycisphaerae;Phycisphaerales;Phycisphaeraceae;Urania-1B-19 marine sediment group
ASV.723	Bacteria;Planctomycetota;Planctomycetes;Pirellulales;Pirellulaceae;Rhodopirellula
ASV.724	Bacteria;Planctomycetota;Planctomycetes;Pirellulales;Pirellulaceae;Rubripirellula;uncultured bacterium
ASV.727	Bacteria;Planctomycetota;Planctomycetes;Gemmatales;Gemmataceae;uncultured;uncultured bacterium
ASV.741	Bacteria;Planctomycetota;Planctomycetes;Pirellulales;Pirellulaceae
ASV.729	Bacteria;Planctomycetota;Planctomycetes;Pirellulales;Pirellulaceae
ASV.731	Bacteria;Proteobacteria;Gammaproteobacteria
ASV.728	Bacteria;NB1-j
ASV.733	Bacteria;Acidobacteriota;Thermoanaerobaculia;Thermoanaerobaculales;Thermoanaerobaculaceae;Subgroup 10;uncultured bacterium
ASV.742	Bacteria;Bacteroidota;Bacteroidia;Sphingobacteriales;NS11-12 marine group
ASV.737	Bacteria;Proteobacteria;Gammaproteobacteria;Steroidobacterales;Woeseiaceae;Woeseia;uncultured bacterium
ASV.738	Bacteria;Planctomycetota;Planctomycetes;Pirellulales;Pirellulaceae;Roseimaritima;planctomycete MSL156
ASV.734	Bacteria;Proteobacteria;Gammaproteobacteria;Steroidobacterales;Woeseiaceae;Woeseia;uncultured bacterium
ASV.739	Bacteria;Planctomycetota;Planctomycetes;Pirellulales;Pirellulaceae
ASV.735	Bacteria;Planctomycetota;Planctomycetes;Pirellulales;Pirellulaceae;Blastopirellula;uncultured planctomycete
ASV.743	Bacteria;Proteobacteria;Gammaproteobacteria;Gammaproteobacteria Incertae Sedis;Unknown Family;uncultured
ASV.740	Bacteria;Proteobacteria;Gammaproteobacteria
ASV.736	Bacteria;Proteobacteria;Alphaproteobacteria
ASV.732	Bacteria;Acidobacteriota;Thermoanaerobaculia;Thermoanaerobaculales;Thermoanaerobaculaceae;Subgroup 10
ASV.745	Bacteria;Bacteroidota;Bacteroidia;Cytophagales;Cyclobacteriaceae;uncultured;uncultured bacterium
ASV.744	Bacteria;Bacteroidota;Bacteroidia;Flavobacteriales;Flavobacteriaceae;Eudoraea;uncultured bacterium
ASV.746	Bacteria;Nitrospirota;Thermodesulfovibrionia;uncultured;uncultured bacterium;uncultured bacterium;uncultured bacterium
ASV.747	Bacteria;Acidobacteriota;Subgroup 22
ASV.748	Bacteria;Gemmatimonadota;BD2-11 terrestrial group
ASV.749	Bacteria;Gemmatimonadota;Gemmatimonadetes;Gemmatimonadales;Gemmatimonadaceae
ASV.750	Bacteria;Acidobacteriota;Thermoanaerobaculia;Thermoanaerobaculales;Thermoanaerobaculaceae;Subgroup 10
ASV.751	Bacteria;Desulfobacterota;Desulfobulbia;Desulfobulbales;Desulfocapsaceae;uncultured
ASV.752	Bacteria;Planctomycetota;Phycisphaerae;Phycisphaerales;Phycisphaeraceae;Urania-1B-19 marine sediment group
ASV.755	Bacteria;NB1-j
ASV.754	Bacteria;Latescibacterota
ASV.753	Bacteria;Proteobacteria;Gammaproteobacteria;Burkholderiales;Nitrosomonadaceae
ASV.756	Bacteria;Planctomycetota;Planctomycetes;Pirellulales;Pirellulaceae;Rhodopirellula
ASV.757	Bacteria;Myxococcota;Polyangia;Polyangiales;Sandaracinaceae;uncultured
ASV.762	Bacteria;Acidobacteriota;Thermoanaerobaculia;Thermoanaerobaculales;Thermoanaerobaculaceae;Subgroup 10
ASV.758	Bacteria;Planctomycetota;vadinHA49
ASV.760	Bacteria;Acidobacteriota;Subgroup 5;uncultured bacterium;uncultured bacterium;uncultured bacterium;uncultured bacterium
ASV.763	Bacteria;Nitrospirota;Nitrospiria;Nitrospirales;Nitrospiraceae;Nitrospira;uncultured bacterium
ASV.759	Bacteria;Acidobacteriota;Vicinamibacteria;Subgroup 17
ASV.761	Bacteria;Actinobacteriota;Acidimicrobiia;Actinomarinales
ASV.766	Bacteria;Actinobacteriota;Acidimicrobiia;Actinomarinales;uncultured
ASV.765	Bacteria;Proteobacteria;Gammaproteobacteria;MBMPE27
ASV.768	Bacteria;Bacteroidota;Rhodothermia;Rhodothermales;Rhodothermaceae;uncultured
ASV.764	Bacteria;Planctomycetota
ASV.772	Bacteria;Nitrospirota;Nitrospiria;Nitrospirales;Nitrospiraceae;Nitrospira;uncultured bacterium
ASV.767	Bacteria;Proteobacteria;Gammaproteobacteria;Steroidobacterales;Woeseiaceae;Woeseia
ASV.771	Bacteria;Planctomycetota;Planctomycetes;Pirellulales;Pirellulaceae;Blastopirellula
ASV.774	Bacteria;Desulfobacterota;Desulfobacteria;Desulfobacterales;Desulfosarcinaceae;Sva0081 sediment group;uncultured bacterium
ASV.770	Bacteria;Proteobacteria;Gammaproteobacteria;Gammaproteobacteria Incertae Sedis;Unknown Family;uncultured
ASV.769	Bacteria;Acidobacteriota;Thermoanaerobaculia;Thermoanaerobaculales;Thermoanaerobaculaceae;Subgroup 10;uncultured bacterium
ASV.773	Bacteria;Acidobacteriota;Thermoanaerobaculia;Thermoanaerobaculales;Thermoanaerobaculaceae;Subgroup 10
ASV.787	Bacteria;Bacteroidota;Bacteroidia;Cytophagales;Cyclobacteriaceae;uncultured
ASV.775	Bacteria;Planctomycetota;Pla3 lineage
ASV.783	Bacteria;Planctomycetota;Planctomycetes;Pirellulales;Pirellulaceae
ASV.788	Bacteria;Acidobacteriota;Thermoanaerobaculia;Thermoanaerobaculales;Thermoanaerobaculaceae;Subgroup 10
ASV.779	Bacteria;Acidobacteriota;Thermoanaerobaculia;Thermoanaerobaculales;Thermoanaerobaculaceae;Subgroup 10;uncultured bacterium
ASV.784	Bacteria;Proteobacteria;Gammaproteobacteria
ASV.776	Bacteria;Proteobacteria;Gammaproteobacteria;Gammaproteobacteria Incertae Sedis;Unknown Family;uncultured
ASV.781	Bacteria;Actinobacteriota;Acidimicrobiia;Microtrichales;Ilumatobacteraceae;Ilumatobacter;uncultured bacterium
ASV.777	Bacteria;Planctomycetota;Planctomycetes;Pirellulales;Pirellulaceae;Rhodopirellula;uncultured bacterium
ASV.785	Bacteria;Proteobacteria;Gammaproteobacteria;Burkholderiales;Nitrosomonadaceae
ASV.789	Bacteria;Proteobacteria;Gammaproteobacteria;Chromatiales;Sedimenticolaceae;Sedimenticola
ASV.782	Bacteria;Planctomycetota;Planctomycetes;Pirellulales;Pirellulaceae
ASV.780	Bacteria;Gemmatimonadota;BD2-11 terrestrial group
ASV.778	Bacteria;Acidobacteriota;Thermoanaerobaculia;Thermoanaerobaculales;Thermoanaerobaculaceae;Subgroup 10;uncultured bacterium
ASV.786	Bacteria;NB1-j
ASV.791	Bacteria;NB1-j
ASV.790	Bacteria;Bacteroidota;Bacteroidia;Chitinophagales;Saprospiraceae;Portibacter
ASV.794	Bacteria;Planctomycetota;Planctomycetes;Pirellulales;Pirellulaceae;Rhodopirellula
ASV.792	Bacteria;Actinobacteriota;Acidimicrobiia;Actinomarinales;uncultured;uncultured actinobacterium;uncultured actinobacterium
ASV.795	Bacteria;Bacteroidota;Bacteroidia;Flavobacteriales;Flavobacteriaceae;Maritimimonas;uncultured bacterium
ASV.793	Bacteria;Proteobacteria;Gammaproteobacteria
ASV.796	Bacteria;Proteobacteria;Gammaproteobacteria
ASV.797	Bacteria;Planctomycetota;Planctomycetes;Planctomycetales;Rubinisphaeraceae;uncultured
ASV.798	Bacteria;Proteobacteria;Gammaproteobacteria;EPR3968-O8a-Bc78;uncultured bacterium;uncultured bacterium;uncultured bacterium
ASV.799	Bacteria;Gemmatimonadota;BD2-11 terrestrial group
ASV.801	Bacteria;Proteobacteria;Gammaproteobacteria
ASV.800	Bacteria;Proteobacteria;Gammaproteobacteria
ASV.802	Bacteria;Planctomycetota;Planctomycetes;Pirellulales;Pirellulaceae
ASV.815	Bacteria;Bacteroidota;Bacteroidia;Flavobacteriales;Flavobacteriaceae;Aquibacter;uncultured bacterium
ASV.809	Bacteria;Bacteroidota;Bacteroidia;Flavobacteriales;Crocinitomicaceae
ASV.803	Bacteria
ASV.808	Bacteria;Bacteroidota;Bacteroidia;Flavobacteriales;Crocinitomicaceae
ASV.811	Bacteria;Bacteroidota;Bacteroidia;Bacteroidales;Bacteroidetes BD2-2
ASV.806	Bacteria;Actinobacteriota;Acidimicrobiia;Actinomarinales
ASV.805	Bacteria;Planctomycetota;Phycisphaerae;Phycisphaerales;Phycisphaeraceae;Urania-1B-19 marine sediment group
ASV.813	Bacteria;Acidobacteriota;Thermoanaerobaculia;Thermoanaerobaculales;Thermoanaerobaculaceae;Subgroup 10
ASV.804	Bacteria;Firmicutes;Bacilli;Bacillales;Bacillaceae;Bacillus;Bacillus cereus
ASV.807	Bacteria;Gemmatimonadota;PAUC43f marine benthic group
ASV.812	Bacteria;Gemmatimonadota;PAUC43f marine benthic group;uncultured bacterium;uncultured bacterium;uncultured bacterium;uncultured bacterium
ASV.814	Bacteria;Spirochaetota;Spirochaetia;Spirochaetales;Spirochaetaceae;Sediminispirochaeta
ASV.816	Bacteria;Proteobacteria;Gammaproteobacteria;Burkholderiales;TRA3-20;uncultured bacterium;uncultured bacterium
ASV.810	Bacteria;Planctomycetota;Phycisphaerae;MSBL9
ASV.819	Bacteria;Planctomycetota;Phycisphaerae;Phycisphaerales;Phycisphaeraceae;Urania-1B-19 marine sediment group
ASV.821	Bacteria;Planctomycetota;Planctomycetes;Pirellulales;Pirellulaceae;Rubripirellula;uncultured bacterium
ASV.817	Bacteria;Planctomycetota;Phycisphaerae;Phycisphaerales;Phycisphaeraceae;Urania-1B-19 marine sediment group
ASV.823	Bacteria;Nitrospirota;Nitrospiria;Nitrospirales;Nitrospiraceae;Nitrospira;uncultured bacterium
ASV.828	Bacteria;Zixibacteria
ASV.818	Bacteria;Myxococcota;Polyangia;Polyangiales;Sandaracinaceae;uncultured
ASV.820	Bacteria;Calditrichota;Calditrichia;Calditrichales;Calditrichaceae
ASV.825	Bacteria;Planctomycetota;Planctomycetes;Pirellulales;Pirellulaceae;Blastopirellula;uncultured planctomycete
ASV.822	Bacteria;Planctomycetota;Planctomycetes;Pirellulales;Pirellulaceae
ASV.835	Bacteria;Proteobacteria;Alphaproteobacteria;Rhizobiales;Hyphomicrobiaceae;Filomicrobium
ASV.830	Bacteria;Proteobacteria;Gammaproteobacteria;Nitrosococcales;Nitrosococcaceae;SZB85;uncultured bacterium
ASV.826	Archaea;Crenarchaeota;Nitrososphaeria;Nitrosopumilales;Nitrosopumilaceae;Candidatus Nitrosopumilus;uncultured archaeon
ASV.829	Bacteria;Proteobacteria;Gammaproteobacteria;Burkholderiales;Nitrosomonadaceae;MND1;uncultured soil bacterium
ASV.824	Bacteria;Planctomycetota;Planctomycetes;Pirellulales;Pirellulaceae;Rhodopirellula;uncultured planctomycete
ASV.834	Bacteria;Planctomycetota;Planctomycetes;Pirellulales;Pirellulaceae;Rhodopirellula
ASV.827	Bacteria;Acidobacteriota;Thermoanaerobaculia;Thermoanaerobaculales;Thermoanaerobaculaceae;Subgroup 10
ASV.833	Bacteria;Proteobacteria;Gammaproteobacteria;Gammaproteobacteria Incertae Sedis;Unknown Family;uncultured
ASV.831	Bacteria;Proteobacteria;Gammaproteobacteria
ASV.837	Bacteria;Proteobacteria;Gammaproteobacteria;Burkholderiales;Nitrosomonadaceae
ASV.832	Bacteria;Proteobacteria;Gammaproteobacteria;Gammaproteobacteria Incertae Sedis;Unknown Family;uncultured
ASV.840	Bacteria;Planctomycetota;Planctomycetes;Pirellulales;Pirellulaceae;Blastopirellula;uncultured planctomycete
ASV.839	Bacteria;Acidobacteriota;Thermoanaerobaculia;Thermoanaerobaculales;Thermoanaerobaculaceae;Subgroup 10;uncultured Acidobacteria bacterium
ASV.841	Bacteria;Actinobacteriota;Acidimicrobiia;Microtrichales;Microtrichaceae;uncultured;uncultured bacterium
ASV.836	Bacteria;NB1-j
ASV.838	Bacteria;Entotheonellaeota;Entotheonellia;Entotheonellales;Entotheonellaceae
ASV.842	Bacteria;Acidobacteriota;Thermoanaerobaculia;Thermoanaerobaculales;Thermoanaerobaculaceae;Subgroup 10;uncultured Acidobacteria bacterium
ASV.844	Bacteria;Proteobacteria;Gammaproteobacteria
ASV.843	Bacteria;Proteobacteria;Gammaproteobacteria;Arenicellales;Arenicellaceae;uncultured;uncultured gamma proteobacterium
ASV.845	Bacteria;Planctomycetota;Planctomycetes;Pirellulales;Pirellulaceae;Blastopirellula;uncultured bacterium
ASV.846	Bacteria;Bacteroidota;Rhodothermia;Rhodothermales;Rhodothermaceae;uncultured
ASV.848	Bacteria;Planctomycetota;Planctomycetes;Pirellulales;Pirellulaceae;Blastopirellula
ASV.849	Bacteria;Actinobacteriota;Acidimicrobiia;Microtrichales;Microtrichaceae;uncultured
ASV.855	Bacteria;Bacteroidota;Bacteroidia;Flavobacteriales;Flavobacteriaceae
ASV.847	Bacteria;Acidobacteriota;Vicinamibacteria;Subgroup 9
ASV.850	Bacteria;Planctomycetota
ASV.856	Bacteria;Proteobacteria;Gammaproteobacteria;Burkholderiales;Nitrosomonadaceae;Nitrosomonas;uncultured bacterium
ASV.853	Bacteria;Planctomycetota;Planctomycetes;Pirellulales;Pirellulaceae
ASV.851	Unassigned
ASV.854	Bacteria;Planctomycetota;Planctomycetes;Pirellulales;Pirellulaceae
ASV.852	Bacteria;Actinobacteriota;Acidimicrobiia;Actinomarinales
ASV.857	Bacteria;Planctomycetota;Planctomycetes;Pirellulales;Pirellulaceae;Rhodopirellula;uncultured bacterium
ASV.861	Bacteria;Calditrichota;Calditrichia;Calditrichales;Calditrichaceae
ASV.859	Bacteria;Planctomycetota;Planctomycetes;Pirellulales;Pirellulaceae;Blastopirellula;uncultured planctomycete
ASV.860	Bacteria;Planctomycetota;Planctomycetes;Pirellulales;Pirellulaceae;Blastopirellula
ASV.863	Bacteria;Proteobacteria;Gammaproteobacteria;EPR3968-O8a-Bc78;uncultured gamma proteobacterium;uncultured gamma proteobacterium;uncultured gamma proteobacterium
ASV.862	Bacteria;Planctomycetota;Planctomycetes;Pirellulales;Pirellulaceae;Blastopirellula;uncultured planctomycete
ASV.858	Bacteria;Planctomycetota;Phycisphaerae;Phycisphaerales;Phycisphaeraceae;Urania-1B-19 marine sediment group;uncultured bacterium
ASV.864	Bacteria;Planctomycetota;Planctomycetes;Pirellulales;Pirellulaceae
ASV.865	Bacteria;Proteobacteria;Gammaproteobacteria;Granulosicoccales;uncultured
ASV.866	Bacteria;Acidobacteriota;Thermoanaerobaculia;Thermoanaerobaculales;Thermoanaerobaculaceae;Subgroup 10
ASV.871	Bacteria;Nitrospirota;Nitrospiria;Nitrospirales;Nitrospiraceae;Nitrospira;uncultured bacterium
ASV.867	Bacteria;Proteobacteria;Gammaproteobacteria;Steroidobacterales;Woeseiaceae;Woeseia;uncultured bacterium
ASV.868	Bacteria
ASV.870	Bacteria;Acidobacteriota;Thermoanaerobaculia;Thermoanaerobaculales;Thermoanaerobaculaceae;Subgroup 10;uncultured bacterium
ASV.869	Bacteria;Acidobacteriota;Thermoanaerobaculia;Thermoanaerobaculales;Thermoanaerobaculaceae;Subgroup 10
ASV.872	Bacteria;Proteobacteria;Gammaproteobacteria;Steroidobacterales;Woeseiaceae;Woeseia;uncultured bacterium
ASV.874	Bacteria;Acidobacteriota;Vicinamibacteria;Vicinamibacterales;Vicinamibacteraceae;uncultured Acidobacteria bacterium;uncultured Acidobacteria bacterium
ASV.873	Bacteria;Acidobacteriota
ASV.876	Bacteria;Acidobacteriota;Vicinamibacteria;Subgroup 9
ASV.880	Bacteria;Bacteroidota;Bacteroidia;Flavobacteriales;Flavobacteriaceae;Eudoraea;uncultured bacterium
ASV.877	Bacteria;Myxococcota;bacteriap25;uncultured bacterium;uncultured bacterium;uncultured bacterium;uncultured bacterium
ASV.879	Bacteria;Planctomycetota;vadinHA49
ASV.883	Bacteria;Chloroflexi;Anaerolineae;Anaerolineales;Anaerolineaceae;uncultured;uncultured bacterium
ASV.875	Unassigned
ASV.878	Bacteria;MBNT15;uncultured bacterium;uncultured bacterium;uncultured bacterium;uncultured bacterium;uncultured bacterium
ASV.881	Bacteria;Latescibacterota;uncultured bacterium;uncultured bacterium;uncultured bacterium;uncultured bacterium;uncultured bacterium
ASV.882	Bacteria;Calditrichota;Calditrichia;Calditrichales;Calditrichaceae
ASV.886	Bacteria;Actinobacteriota;Acidimicrobiia;Actinomarinales;uncultured
ASV.885	Bacteria;Actinobacteriota;Acidimicrobiia;Actinomarinales;uncultured
ASV.888	Bacteria;Proteobacteria;Gammaproteobacteria
ASV.884	Bacteria;Actinobacteriota;Acidimicrobiia;Actinomarinales;uncultured
ASV.890	Bacteria;Nitrospirota;Thermodesulfovibrionia;uncultured;uncultured bacterium;uncultured bacterium;uncultured bacterium
ASV.889	Bacteria;Acidobacteriota;Subgroup 26
ASV.887	Bacteria;Acidobacteriota;Subgroup 22;uncultured bacterium;uncultured bacterium;uncultured bacterium;uncultured bacterium
ASV.892	Bacteria;Acidobacteriota;Thermoanaerobaculia;Thermoanaerobaculales;Thermoanaerobaculaceae;Subgroup 10;uncultured bacterium
ASV.893	Bacteria;Bacteroidota;Bacteroidia;Flavobacteriales;Flavobacteriaceae;Robiginitalea
ASV.891	Bacteria;Proteobacteria;Gammaproteobacteria;Steroidobacterales;Woeseiaceae;Woeseia;uncultured bacterium
ASV.906	Bacteria;Bacteroidota;Bacteroidia;Cytophagales
ASV.899	Bacteria;Nitrospirota;Nitrospiria;Nitrospirales;Nitrospiraceae;Nitrospira;uncultured bacterium
ASV.895	Bacteria;Deinococcota;Deinococci;Deinococcales;Trueperaceae;Truepera;uncultured bacterium
ASV.896	Bacteria;Acidobacteriota;Thermoanaerobaculia;Thermoanaerobaculales;Thermoanaerobaculaceae;Subgroup 10;uncultured Acidobacteria bacterium
ASV.897	Bacteria;Myxococcota;Polyangia;Polyangiales;Sandaracinaceae;uncultured
ASV.894	Bacteria;Cyanobacteria;Vampirivibrionia;Obscuribacterales;Obscuribacteraceae
ASV.904	Bacteria;Bacteroidota;Rhodothermia;Rhodothermales;Rhodothermaceae;uncultured
ASV.903	Bacteria;Latescibacterota
ASV.900	Bacteria;Planctomycetota;Planctomycetes;Pirellulales;Pirellulaceae;Rubripirellula;uncultured bacterium
ASV.898	Bacteria;Bacteroidota;Rhodothermia;Rhodothermales;Rhodothermaceae;uncultured
ASV.901	Bacteria;Chloroflexi;Anaerolineae;Anaerolineales;Anaerolineaceae;uncultured;uncultured bacterium
ASV.907	Bacteria;Bacteroidota;Bacteroidia;Cytophagales;Cyclobacteriaceae;uncultured;uncultured bacterium
ASV.905	Bacteria;Actinobacteriota;Acidimicrobiia;Microtrichales
ASV.909	Bacteria;Nitrospirota;Nitrospiria;Nitrospirales;Nitrospiraceae;Nitrospira;uncultured bacterium
ASV.908	Bacteria;NB1-j;uncultured bacterium;uncultured bacterium;uncultured bacterium;uncultured bacterium;uncultured bacterium
ASV.910	Bacteria;Planctomycetota;Planctomycetes;Pirellulales;Pirellulaceae;Rubripirellula;uncultured bacterium
ASV.911	Bacteria;Planctomycetota;Planctomycetes;Pirellulales;Pirellulaceae;Rhodopirellula;uncultured planctomycete
ASV.919	Bacteria;Proteobacteria;Alphaproteobacteria;Rhizobiales;Rhizobiaceae;Cohaesibacter;uncultured bacterium
ASV.914	Bacteria;Planctomycetota;Planctomycetes;Pirellulales;Pirellulaceae;Rubripirellula;uncultured bacterium
ASV.912	Bacteria;Gemmatimonadota;BD2-11 terrestrial group
ASV.918	Bacteria;Planctomycetota;Planctomycetes;Pirellulales;Pirellulaceae
ASV.902	Bacteria;Bacteroidota;Kryptonia;Kryptoniales;BSV26
ASV.916	Bacteria;Planctomycetota;Planctomycetes;Pirellulales;Pirellulaceae
ASV.920	Bacteria;Planctomycetota;Planctomycetes;Planctomycetales
ASV.913	Bacteria;Proteobacteria;Gammaproteobacteria;uncultured;uncultured sediment bacterium;uncultured sediment bacterium;uncultured sediment bacterium
ASV.917	Bacteria;Proteobacteria;Gammaproteobacteria;Granulosicoccales;uncultured
ASV.924	Bacteria;Bacteroidota;Ignavibacteria;Ignavibacteriales
ASV.921	Bacteria;Proteobacteria;Gammaproteobacteria;Steroidobacterales;Woeseiaceae;Woeseia;uncultured gamma proteobacterium
ASV.925	Bacteria;Planctomycetota;Planctomycetes;Pirellulales;Pirellulaceae;Rubripirellula;uncultured bacterium
ASV.915	Bacteria;Planctomycetota;Planctomycetes;Pirellulales;Pirellulaceae;Blastopirellula
ASV.922	Bacteria;NB1-j
ASV.928	Bacteria;Proteobacteria;Alphaproteobacteria;uncultured
ASV.927	Bacteria;Planctomycetota;Phycisphaerae;Phycisphaerales;Phycisphaeraceae
ASV.929	Bacteria;Acidobacteriota;Thermoanaerobaculia;Thermoanaerobaculales;Thermoanaerobaculaceae;Subgroup 10
ASV.930	Bacteria;Desulfobacterota;Syntrophobacteria;Syntrophobacterales;uncultured;uncultured bacterium;uncultured bacterium
ASV.932	Bacteria;Bacteroidota;Bacteroidia;Chitinophagales;Saprospiraceae;uncultured
ASV.923	Bacteria;Acidobacteriota;Thermoanaerobaculia;Thermoanaerobaculales;Thermoanaerobaculaceae;Subgroup 10;uncultured bacterium
ASV.926	Bacteria;Acidobacteriota;Thermoanaerobaculia;Thermoanaerobaculales;Thermoanaerobaculaceae;Subgroup 10;uncultured bacterium
ASV.935	Bacteria;Bacteroidota;Rhodothermia;Rhodothermales;Rhodothermaceae;uncultured
ASV.936	Bacteria;Planctomycetota;Phycisphaerae;Phycisphaerales;Phycisphaeraceae;Urania-1B-19 marine sediment group
ASV.934	Bacteria;Planctomycetota;Planctomycetes;Pirellulales;Pirellulaceae
ASV.931	Bacteria;Planctomycetota;Planctomycetes;Pirellulales;Pirellulaceae
ASV.933	Bacteria;NB1-j
ASV.937	Bacteria;Actinobacteriota;Acidimicrobiia;Actinomarinales;uncultured
ASV.940	Bacteria;Planctomycetota;Planctomycetes;Pirellulales;Pirellulaceae;Pirellula
ASV.938	Bacteria;Planctomycetota;BD7-11
ASV.939	Bacteria;Planctomycetota;Planctomycetes;Pirellulales;Pirellulaceae;Blastopirellula;uncultured Planctomycetales bacterium
ASV.941	Bacteria;Planctomycetota;Phycisphaerae;Phycisphaerales;Phycisphaeraceae;Urania-1B-19 marine sediment group
ASV.943	Bacteria;Proteobacteria;Gammaproteobacteria;Steroidobacterales;Woeseiaceae;Woeseia;uncultured gamma proteobacterium
ASV.944	Bacteria;Actinobacteriota;Acidimicrobiia;Actinomarinales;uncultured;uncultured bacterium;uncultured bacterium
ASV.942	Bacteria;Actinobacteriota;Actinobacteria;Nitriliruptorales;Nitriliruptoraceae;uncultured bacterium;uncultured bacterium
ASV.949	Bacteria;Acidobacteriota;Thermoanaerobaculia;Thermoanaerobaculales;Thermoanaerobaculaceae;Subgroup 10
ASV.951	Bacteria;Bacteroidota;Bacteroidia;Cytophagales;Cyclobacteriaceae;uncultured;uncultured Bacteroidetes bacterium
ASV.945	Bacteria;Planctomycetota;Planctomycetes;Pirellulales;Pirellulaceae
ASV.947	Bacteria;Planctomycetota;Planctomycetes;Planctomycetales;Rubinisphaeraceae;uncultured;uncultured planctomycete
ASV.946	Bacteria;Actinobacteriota;Acidimicrobiia;Actinomarinales;uncultured;uncultured bacterium;uncultured bacterium
ASV.950	Bacteria;Planctomycetota;Planctomycetes;Pirellulales;Pirellulaceae;Roseimaritima;planctomycete MSL156
ASV.954	Bacteria;Bacteroidota;Bacteroidia;Flavobacteriales;Flavobacteriaceae
ASV.948	Bacteria;Actinobacteriota;Acidimicrobiia;Microtrichales;Microtrichaceae;uncultured;uncultured marine bacterium
ASV.953	Bacteria;NB1-j;uncultured bacterium;uncultured bacterium;uncultured bacterium;uncultured bacterium;uncultured bacterium
ASV.956	Bacteria;Acidobacteriota;Subgroup 5;uncultured bacterium;uncultured bacterium;uncultured bacterium;uncultured bacterium
ASV.955	Bacteria;Actinobacteriota;Acidimicrobiia;Actinomarinales;uncultured;uncultured bacterium;uncultured bacterium
ASV.952	Bacteria;Acidobacteriota;Thermoanaerobaculia;Thermoanaerobaculales;Thermoanaerobaculaceae;Subgroup 10;uncultured Acidobacteria bacterium
ASV.957	Bacteria;Proteobacteria;Gammaproteobacteria
ASV.959	Bacteria;Acidobacteriota;Thermoanaerobaculia;Thermoanaerobaculales;Thermoanaerobaculaceae;Subgroup 10
ASV.960	Bacteria;Bacteroidota;Bacteroidia;Cytophagales;Microscillaceae
ASV.961	Bacteria;Nitrospirota;Nitrospiria;Nitrospirales;Nitrospiraceae;Nitrospira;uncultured Nitrospirae bacterium
ASV.958	Bacteria;Actinobacteriota;Acidimicrobiia;Actinomarinales;uncultured;uncultured actinobacterium;uncultured actinobacterium
ASV.968	Bacteria;Nitrospirota;Thermodesulfovibrionia;uncultured;uncultured bacterium;uncultured bacterium;uncultured bacterium
ASV.967	Bacteria;Planctomycetota;Planctomycetes;Pirellulales;Pirellulaceae;Pirellula
ASV.970	Bacteria;Planctomycetota;Planctomycetes;Pirellulales;Pirellulaceae
ASV.966	Bacteria;Bacteroidota;Bacteroidia;Chitinophagales;Chitinophagaceae
ASV.962	Bacteria;Planctomycetota;Planctomycetes;Pirellulales;Pirellulaceae
ASV.963	Bacteria
ASV.965	Bacteria;Gemmatimonadota;PAUC43f marine benthic group
ASV.964	Bacteria;Nitrospirota;Nitrospiria;Nitrospirales;Nitrospiraceae;Nitrospira;uncultured bacterium
ASV.971	Bacteria;Acidobacteriota;Thermoanaerobaculia;Thermoanaerobaculales;Thermoanaerobaculaceae;Subgroup 10;uncultured Acidobacteria bacterium
ASV.969	Bacteria;Bacteroidota;Rhodothermia;Rhodothermales;Rhodothermaceae;uncultured
ASV.972	Bacteria;Bacteroidota;Bacteroidia;Flavobacteriales;Flavobacteriaceae
ASV.977	Bacteria;Bacteroidota;Bacteroidia;Chitinophagales;Saprospiraceae
ASV.973	Bacteria;Acidobacteriota;Subgroup 26
ASV.974	Bacteria;Acidobacteriota;Thermoanaerobaculia;Thermoanaerobaculales;Thermoanaerobaculaceae;Subgroup 10;uncultured Acidobacteria bacterium
ASV.978	Bacteria;Calditrichota;Calditrichia;Calditrichales;Calditrichaceae
ASV.975	Bacteria;Actinobacteriota;Acidimicrobiia;Actinomarinales
ASV.979	Bacteria;Proteobacteria;Gammaproteobacteria
ASV.976	Bacteria;Latescibacterota
ASV.980	Bacteria;Acidobacteriota;Subgroup 22;uncultured bacterium;uncultured bacterium;uncultured bacterium;uncultured bacterium
ASV.981	Bacteria;Acidobacteriota;Thermoanaerobaculia;Thermoanaerobaculales;Thermoanaerobaculaceae;Subgroup 10;uncultured Acidobacteria bacterium
ASV.983	Bacteria;Actinobacteriota;Acidimicrobiia;Microtrichales;Ilumatobacteraceae;Ilumatobacter
ASV.982	Bacteria;Actinobacteriota;Acidimicrobiia;Actinomarinales;uncultured;uncultured bacterium;uncultured bacterium
ASV.984	Bacteria;Bacteroidota;Rhodothermia;Rhodothermales;Rhodothermaceae;uncultured;uncultured bacterium
ASV.985	Bacteria;Acidobacteriota;Subgroup 26
ASV.986	Bacteria;Proteobacteria;Gammaproteobacteria;Steroidobacterales;Woeseiaceae;Woeseia;uncultured gamma proteobacterium
ASV.987	Bacteria;Acidobacteriota;Subgroup 22
ASV.989	Bacteria;Gemmatimonadota;BD2-11 terrestrial group
ASV.990	Bacteria;Bacteroidota;Ignavibacteria;Ignavibacteriales
ASV.988	Bacteria;Planctomycetota;Planctomycetes;Pirellulales;Pirellulaceae;Rhodopirellula;uncultured planctomycete
ASV.991	Bacteria;Desulfobacterota;Desulfobacteria;Desulfobacterales;Desulfosarcinaceae;SEEP-SRB1;uncultured bacterium
ASV.994	Bacteria;Planctomycetota;Planctomycetes;Pirellulales;Pirellulaceae;Blastopirellula;uncultured bacterium
ASV.997	Bacteria;Proteobacteria;Gammaproteobacteria;Arenicellales;Arenicellaceae
ASV.1000	Bacteria;Bacteroidota;Bacteroidia;Cytophagales;Cyclobacteriaceae;uncultured
ASV.993	Bacteria;Acidobacteriota;Thermoanaerobaculia;Thermoanaerobaculales;Thermoanaerobaculaceae;Subgroup 10;uncultured Acidobacteria bacterium
ASV.996	Bacteria;Elusimicrobiota;Lineage IIb
ASV.992	Bacteria;Planctomycetota;Planctomycetes;Pirellulales;Pirellulaceae;Rubripirellula;planctomycete str. 529
ASV.995	Bacteria;Latescibacterota
ASV.999	Bacteria;Zixibacteria
ASV.1003	Bacteria;Acidobacteriota;Vicinamibacteria;Subgroup 17
ASV.1002	Bacteria;Bacteroidota;Bacteroidia;Flavobacteriales;Flavobacteriaceae;Robiginitalea
ASV.998	Archaea;Crenarchaeota;Nitrososphaeria;Nitrosopumilales;Nitrosopumilaceae;Candidatus Nitrosopumilus;uncultured archaeon
ASV.1001	Bacteria;Acidobacteriota;Vicinamibacteria;Vicinamibacterales;uncultured;uncultured bacterium;uncultured bacterium
ASV.1007	Bacteria;Bacteroidota;Bacteroidia;Flavobacteriales;Flavobacteriaceae;Robiginitalea;uncultured Bacteroidetes bacterium
ASV.1004	Bacteria;Planctomycetota;Planctomycetes;Pirellulales;Pirellulaceae;Blastopirellula;uncultured Planctomycetales bacterium
ASV.1005	Bacteria;Planctomycetota;Planctomycetes;Pirellulales;Pirellulaceae;Rhodopirellula
ASV.1006	Bacteria;Planctomycetota;Planctomycetes;Pirellulales;Pirellulaceae
ASV.1009	Bacteria;Planctomycetota;Planctomycetes;Pirellulales;Pirellulaceae;Blastopirellula;uncultured bacterium
ASV.1008	Bacteria;Planctomycetota;Phycisphaerae;Phycisphaerales;Phycisphaeraceae;Urania-1B-19 marine sediment group
ASV.1010	Bacteria;Planctomycetota;Phycisphaerae;Phycisphaerales;Phycisphaeraceae
ASV.1011	Bacteria;Proteobacteria;Gammaproteobacteria;Steroidobacterales;Woeseiaceae;Woeseia;uncultured gamma proteobacterium
ASV.1019	Bacteria;Bacteroidota;Bacteroidia;Chitinophagales;Saprospiraceae;uncultured
ASV.1013	Bacteria;Planctomycetota;Planctomycetes;Pirellulales;Pirellulaceae;Rubripirellula;planctomycete str. 529
ASV.1012	Bacteria;Actinobacteriota;Acidimicrobiia;Microtrichales;Ilumatobacteraceae;Ilumatobacter
ASV.1015	Bacteria;Proteobacteria;Gammaproteobacteria;uncultured;uncultured bacterium;uncultured bacterium;uncultured bacterium
ASV.1018	Bacteria;Acidobacteriota;Vicinamibacteria;Subgroup 9
ASV.1021	Bacteria;Acidobacteriota;Blastocatellia;Blastocatellales;Blastocatellaceae;Blastocatella
ASV.1014	Bacteria;Planctomycetota;OM190
ASV.1020	Bacteria;Planctomycetota;Phycisphaerae;Phycisphaerales;Phycisphaeraceae;Urania-1B-19 marine sediment group
ASV.1022	Bacteria;Acidobacteriota;Thermoanaerobaculia;Thermoanaerobaculales;Thermoanaerobaculaceae;Subgroup 10
ASV.1017	Bacteria;Acidobacteriota;Thermoanaerobaculia;Thermoanaerobaculales;Thermoanaerobaculaceae;Subgroup 10
ASV.1024	Bacteria;Planctomycetota;Planctomycetes;Pirellulales;Pirellulaceae;Blastopirellula;uncultured planctomycete
ASV.1016	Bacteria;Proteobacteria;Gammaproteobacteria;Acidiferrobacterales;Acidiferrobacteraceae;Sulfurifustis
ASV.1023	Bacteria;Planctomycetota;Planctomycetes;Pirellulales;Pirellulaceae;Blastopirellula
ASV.1025	Bacteria;Planctomycetota;Planctomycetes;Pirellulales;Pirellulaceae;Blastopirellula
ASV.1027	Bacteria;Planctomycetota;Planctomycetes;Pirellulales;Pirellulaceae
ASV.1030	Bacteria;Bacteroidota;Bacteroidia;Flavobacteriales;Flavobacteriaceae;Robiginitalea
ASV.1028	Bacteria;NB1-j
ASV.1026	Bacteria;Planctomycetota;Phycisphaerae;Phycisphaerales;Phycisphaeraceae;Urania-1B-19 marine sediment group
ASV.1029	Bacteria;Planctomycetota;Planctomycetes;Pirellulales;Pirellulaceae;Rhodopirellula
ASV.1031	Bacteria;Planctomycetota;Planctomycetes;Pirellulales;Pirellulaceae;Rhodopirellula
ASV.1032	Bacteria;Actinobacteriota;Acidimicrobiia;Actinomarinales;uncultured;uncultured actinobacterium;uncultured actinobacterium
ASV.1033	Bacteria;Planctomycetota;OM190
ASV.1034	Bacteria;Planctomycetota;BD7-11
ASV.1039	Bacteria;Bacteroidota;Bacteroidia;Flavobacteriales;Flavobacteriaceae;Ulvibacter;uncultured Bacteroidetes bacterium
ASV.1036	Bacteria;Planctomycetota;OM190
ASV.1035	Bacteria;Acidobacteriota;Thermoanaerobaculia;Thermoanaerobaculales;Thermoanaerobaculaceae;Subgroup 10
ASV.1045	Bacteria;Proteobacteria;Gammaproteobacteria;pItb-vmat-80;uncultured bacterium;uncultured bacterium;uncultured bacterium
ASV.1043	Bacteria;Planctomycetota;Phycisphaerae;Phycisphaerales;Phycisphaeraceae;Urania-1B-19 marine sediment group
ASV.1038	Bacteria;NB1-j
ASV.1037	Bacteria;Proteobacteria;Gammaproteobacteria;Burkholderiales;Nitrosomonadaceae;Nitrosomonas;uncultured bacterium
ASV.1041	Bacteria;Planctomycetota;Planctomycetes;Pirellulales;Pirellulaceae;Blastopirellula;uncultured bacterium
ASV.1044	Bacteria;Planctomycetota;Planctomycetes;Pirellulales;Pirellulaceae;Blastopirellula
ASV.1042	Bacteria;Planctomycetota;OM190
ASV.1040	Bacteria;Planctomycetota;Planctomycetes;Pirellulales;Pirellulaceae
ASV.1048	Bacteria;Proteobacteria;Gammaproteobacteria;Burkholderiales;Nitrosomonadaceae
ASV.1053	Bacteria;Bacteroidota;Bacteroidia;Flavobacteriales;Flavobacteriaceae
ASV.1046	Bacteria;Proteobacteria;Gammaproteobacteria
ASV.1049	Bacteria;Planctomycetota;OM190;uncultured bacterium;uncultured bacterium;uncultured bacterium;uncultured bacterium
ASV.1047	Bacteria;Acidobacteriota;Thermoanaerobaculia;Thermoanaerobaculales;Thermoanaerobaculaceae;Subgroup 10
ASV.1052	Bacteria;Proteobacteria;Gammaproteobacteria;pItb-vmat-80;uncultured bacterium;uncultured bacterium;uncultured bacterium
ASV.1050	Bacteria;Planctomycetota;Planctomycetes;Pirellulales;Pirellulaceae;Rhodopirellula
ASV.1054	Bacteria;NB1-j
ASV.1051	Bacteria;Planctomycetota;Planctomycetes;Pirellulales;Pirellulaceae;Blastopirellula
ASV.1056	Bacteria;Gemmatimonadota;BD2-11 terrestrial group
ASV.1055	Bacteria;Planctomycetota;Planctomycetes;Pirellulales;Pirellulaceae;Bythopirellula;uncultured planctomycete
ASV.1072	Bacteria;Bacteroidota;Bacteroidia;Chitinophagales;Chitinophagaceae
[truncated: 3,323 more rows]
